# Supplementary material for: Evaluating the use of the QUiPP app and its impact on the management of threatened preterm labour: A cluster randomised trial
Source: PLoS Med. 2021 Jul 6;18(7):e1003689. doi: 10.1371/journal.pmed.1003689 (PMC8291648; doi:10.1371/journal.pmed.1003689)
Supplement: S1 Dataset — PTB, preterm birth. (XLSX) [file pmed.1003689.s004.xlsx]

## Sheet: Sheet1
PCNNO	ID	CREC - Gravida	CREC - Para	CREC - Height	CREC - Weight	CREC - BMI	CREC - Ethnicity	CREC - Smoking	CREC - Age at EDD (years)	CREC - Age at EDD (years)	CREC - Lower super output area	CREC - Lower super output area	CREC - Previous spontaneous PTB	CREC - No. of previous spontaneous PTB	CREC - Most significant Gest. of previous spontaneous PTB	CREC - Previous cervical surgery	CREC - No. of previous cervical surgeries	CREC - Most significant procedure	CREC - Uterine Abnormality	CREC - Uterine Abnormality details	CREC - Previous PPROM	CREC - No. of previous PPROM	CREC - Most significant Gest. of previous PPROM	CREC - Previous late miscarriage	CREC - No. of previous late miscarriages	CREC - Most significant Gest. of previous late miscarriage	CREC - Multiple pregnancy	CREC - No. of fetuses	EPREG - Preterm interventions - None	EPREG - Preterm interventions - Vaginal Cerclage	EPREG - Preterm interventions - Transabdominal cerclage	EPREG - Preterm interventions - Progesterone	EPREG - Preterm interventions - Arabin pessary	EPREG - Preterm interventions - Other	EPREG - Preterm interventions - Specify Other	CREC - Date of delivery (1)	CREC - Onset of labour (1)	CREC - Gestation at delivery (w; 1)	CREC - Gestation at delivery (d; 1)	CREC - clm_Birthweight (g; 1)	CREC - Date of delivery (2)	CREC - Onset of labour (2)	CREC - Gestation at delivery (w; 2)	CREC - Gestation at delivery (d; 2)	CREC - clm_Birthweight (g; 2)	CREC - Date of delivery (3)	CREC - Onset of labour (3)	CREC - Gestation at delivery (w; 3)	CREC - Gestation at delivery (d; 3)
1	11	2	1	163	65.7	24.7	African	Never	31	31	E01003037	E01003037	No			No			No		Yes	1	30	No			No	1
2	12	2	0	162	106	40.4	African	Never	29	29	E01002727	E01002727	No			No			No		No			Yes	1	19	No	1
3	13	5	0	152	75	32.5	African	Never	31	31	E01003281	E01003281	No			No			No		No			Yes	4	20	No	1
4	14	2	0	161	91.5	35.3	African	Unknown	28	28	E01003107	E01003107	No			No			No		No			Yes	1	22	No	1
5	15	3	0	169	64.4	22.5	European	Never	31	31	E01002465	E01002465	No			Yes	2	LLETZ	No		No			No			No	1
6	16	3	1	161	72.5	28	African	Never	32	32	E01003160	E01003160	Yes	1	36	No			No		No			No			No	1
7	17	2	1	157	64.2	26	European	Ex-gave up before pregn	44	44	E01003936	E01003936	Yes	1	35	Yes	2	Laser	No		No			No			No	1
8	18	6	1	155	72	30	African	Never	37	37	E01004143	E01004143	No			No			No		No			Yes	2	20	No	1								2016-12-05	Spontaneous	34	0	2630
9	19	4	2	165	81.6	30	African	Never	31	31	E01003970	E01003970	No			No			No		No			No			Yes	2
10	20	1	0	164	68.1	25.3	European	Ex-gave up before pregn	37	37	E01004517	E01004517	No			Yes	1	LLETZ	No		No			No			No	1
11	21	5	1	155	44.8	18.6	Far East Asian	Never	45	45	E01004279	E01004279	Yes	1	33	No			No		Yes	1		No			No	1
12	22	1	0	171	72	24.6	European	Ex-gave up before pregn	33	33	E01003344	E01003344	No			No			Yes	Unicornuate uterus	No			No			No	1
13	23	1	0	168	73.2	25.9	European	Never	37	37	E01003931	E01003931	No			No			No		No			No			Yes	2
14	24	1	0	161	57	22	European	Never	35	35	E01003213	E01003213	No			Yes	1	LLETZ	No		No			No			No	1
15	25	3	1	177	106.5	34	European	Never	24	24	E01000714	E01000714	Yes	1	27	No			No		No			No			No	1								2017-06-16	Spontaneous	38	5	3300
16	26	1	0	180	85.3	26.3	European	Never	35	35	E01004033	E01004033	No			Yes	1	LLETZ	No		No			No			No	1
17	27	3	1	165	110.6	40.6	European	Never	30	30	E01015812	E01015812	Yes	1	26	No			No		No			Yes	1	18	No	1
18	28	2	1	155	54.4	22.6	Indian	Never	33	33	E01001621	E01001621	No			No			No		No			No			No	1
19	29	2	1	170	70	24.2	European	Never	32	32	E01003109	E01003109	No			No			No		No			Yes	1	20	No	1
20	30	2	0	167	55.5	19.9	European	Ex-gave up before pregn	38	38	E01004317	E01004317	No			No			No		No			No			Yes	2
21	31	3	1	154	70	29.5	Middle Eastern	Never	33	33	E01003938	E01003938	No			No			No		No			Yes	1	16	No	1
22	32	2	1	169	90.9	31.8	European	Ex-gave up before pregn	35	35	E01000843	E01000843	No			Yes	1	LLETZ	No		No			No			No	1
23	33	2	1	172	74.6	25.2	European	Unknown	34	34	E01003161	E01003161	No			No			No		No			No			No	1
24	34	3	2	166	68	24.7	Indian	Never	36	36	E01004394	E01004394	Yes	2	25	No			No		Yes	1	27	No			No	1
25	35	2	1	170	58	20.1	European	Never	31	31	E01004043	E01004043	Yes	1	36	No			No		No			No			No	1
26	36	2	1	168	54.8	19.4	Unclassified (other)	Ex-gave up before pregn	34	34	E01003982	E01003982	No			No			Yes	Bicornuate uterus	No			No			No	1
27	37	4	0	163	95.1	35.8	African	Never	20	20	E01003961	E01003961	No			No			No		Yes	1	22	Yes	1	22	No	1
28	38	1	0	161	67.7	26.1	European	Never	35	35	E01003066	E01003066	No			Yes	1	LLETZ	No		No			No			Yes	2
29	39	2	1	164	56.9	21.2	European	Never	33	33	E01004339	E01004339	No			Yes	1	LLETZ	No		No			No			No	1
30	40	2	1	162	88	33.5	European	Never	41	41			No			No			No		No			Yes	1	14	No	1
31	41	3	1	162	57	21.7	South American	Never	35	35			No			No			Yes	Didelphic	No			No			No	1								2017-03-05	Spontaneous	37	5	2910
32	42	4	2	180	70	21.6	African	Never	36	36			No			No			No		No			Yes	1	21	No	1								2017-05-18	Induced	38	3	3160
33	43	8	4	169	53	18.6	European	Current	34	34			No			No			No		Yes	2	24	Yes	1	22	No									2016-11-27	Induced	35	3	2090
34	44	7	4	167	82	29.4	Maghreb	Never	32	32			Yes	3	27	No			No		Yes	3	25	No			No	1								2017-02-12	Spontaneous	27	4	1070
36	45	3	1	163	47	17.7	Middle Eastern	Never	29	29			Yes	1	32	No			No		No			No			No	1								2017-03-26	Spontaneous	39	1	3086
37	46	1	0	171	58.1	19.9	European	Never	32	32	E01003182	E01003182	No			Yes	2	LLETZ	No		No			No			No	1
38	47	3	2				European		39	39	E01001592	E01001592	Yes	2		Yes	1	LLETZ	No		No			No			No	1
39	48			172	56.9	19.2	European	Never	35	35	E01004292	E01004292	No			Yes	1	LLETZ	No		No			No			No	1
40	49	2	0	163	90.9	34.2	European	Never	40	40	E01004591	E01004591	No			Yes	1		No		No			No			No	1
41	50	2	2	170	64.1	22.2	European	Unknown	35	35	E01004026	E01004026	Yes	1	33	No			No		No			No			No	1
42	51	2	1	158	56	22.4	South American	Never	37	37			No			Yes	1	Cone	No		No			No			No	1								2017-05-16	Induced	41	3	3470
43	52	5	1	167	64	22.9	European	Never	30	30			Yes	1	27	No			No		Yes	1	21	No			No	1								2017-08-05	Spontaneous	41	0	3290
44	53	2	1	156	47	19.3	European	Ex-gave up in pregn	25	25	E01004057	E01004057	No			No			No		No			No			No	1
45	54	2	1	162	56.8	21.6	European	Never	33	33	E01004542	E01004542	No			Yes	1	LLETZ	No		No			No			No	1
46	55	1	0	158	59.8	24	European	Never	34	34	E01003036	E01003036	No			Yes	1	LLETZ	No		No			No			No	1
47	56	2	1					Ex-gave up before pregn	40	40	E01003107	E01003107	No			Yes	1	LLETZ	No		No			Yes	1	18	No	1
48	57							Never	28	28	E01000652	E01000652	No			Yes	1	LLETZ	No		No			Yes	1	18	No	1
49	58			168	52	18.4	European	Never	35	35	E01004273	E01004273	No			Yes	1	LLETZ	No		Yes			Yes	2	19	No	1
50	59	7	4					Current	31	31	E01001661	E01001661	Yes	3	25	No			No		No			No			No	1
52	60	7	1	165	93	34.2	European	Never	42	42			Yes	1	25	No			No		No			Yes	2	15	No	1								2017-05-05	Pre-labour caesarean	35	5	2426
54	61	3	1	150	58	25.8	South American	Never	24	24			Yes	1	31	No			No		No			Yes	1	18	No	1								2017-05-16	Spontaneous	39	0	3704
56	62	2	1	165	60	22	European	Never	29	29			No			No			No		No			No			No	1								2017-02-24	Spontaneous	32	4	2065
57	63	1	0	172	64	21.6	European	Never	37	37			No			Yes	3	LLETZ	No		No			No			No	1								2017-05-10	Induced	38	5	2460
58	64	2	1	155	49	20.4	European	Never	31	31			No			No			No		No			No			No									2016-06-22	Pre-labour caesarean	24	2	600
59	65	5	1	164	54	20.1	European	Never	37	37			No			No			No		No			Yes	1	20	No	1
61	66	4	1	158	60	24	European	Never	38	38			Yes	1	35	No			No		Yes	1	20	Yes	1	23	No	1								2017-06-02	Spontaneous	38	1	2916
62	67	3	1	180	70	21.6	African	Never	36	36			No			No			No		No			Yes	1	20	No	1
63	68	2	0	155	60	25	European	Ex-gave up in pregn	30	30			No			No			No		No			No			No	1								2017-03-19	Induced	34	5	1352
64	69	6	2	161	53	20.4	Pakistani	Never	33	33			No			No			No		No			Yes	2	19	No	1								2017-04-02	Spontaneous	40	2	3310
60	70	5	1	164	54	20.1	European	Never	38	38			No			No			No		No			Yes	1	20	No	1								2017-05-03	Induced	40	5	3410
65	71								35	35			No			No			No		No			No			No
35	72	2	0	157	72	29.2	European	Never	29	29			No			No			No		No			No			No	1								2016-11-29	Spontaneous	24	5	660
66	73	3	1				South American	Unknown	32	32			No			No			No		No			No			No									2016-12-02	Induced	21	3	2346
67	74	3	1	158	61	24.4	South American	Never	29	29			No			No			No		No			Yes	1	30	No									2016-11-26	Induced	22	2	425
68	75	1	0	161	55	21.2	European	Never	33	33			No			Yes	1	Cone	No		No			No			No									2016-12-03	Induced	22	5	460
69	76	3	1	169	66	23.1	European	Never	39	39			No			No			No		No			No			No	1								2017-02-10	Pre-labour caesarean	24	1	598
70	77	1	0	166	55	20	European	Never	31	31	E01004374	E01004374	No			Yes	1	LLETZ	No		No			No			No	1
71	78	2	0	159	65	25.7	South East Asian	Never	33	33			No			No			Yes	Didelphic	No			No			No	1								2017-05-05	Pre-labour caesarean	37	0	2726
72	79	2	1	164	61	22.7	European	Never	33	33			No			Yes	1	Cone	No		No			No			No	1								2017-08-16	Induced	39	6	3180
73	80	2	1	157	63	25.6	European	Never	31	31			No			No			No		No			No			No	1								2017-03-22	Spontaneous	34	0	2696
74	81	1	0	155	70	29.1	South American	Ex-gave up before pregn	34	34			No			No			No		No			No			No									2017-01-06	Spontaneous	31	6	1790
75	82	1	0	174	64	21.1	European	Never	35	35			No			No			No		No			No			No									2017-02-11	Induced	22	1	512
76	83	3	1	160	66	25.8	European	Never	32	32			Yes	1	29	No			Yes	Bicornuate uterus	No			No			No	1
77	84	2	1	164	80	29.7	Pakistani	Never	30	30			Yes	1	33	No			No		No			No			No	1
78	85	4	1	154	53.7	22.6	European	Never	40	40			Yes	1	35	No			No		Yes	1	35	No			No	1								2017-07-05	Spontaneous	40	1	3600
79	86	4	2	165	87	32	European	Never	26	26			No			No			Yes	Fibroids (add details below)	Yes	1	16	Yes	1	19	No	1
80	87	1	0	168	55	19.5	Unclassified (other)	Never	37	37			No			No			No		No			No			No	1
81	88	1	0	163	61.8	23.3	European	Never	32	32			No			Yes	1	LLETZ	No		No			No			No	1								2017-07-29	Spontaneous	40	0	3238
82	89	6	2	160	66.6	26	African	Current	32	32			Yes	1	27	No			No		No			No			No	1								2017-06-20	Spontaneous	38	4	3000
83	90	1	0	153	66	28.2	Unclassified (other)	Ex-gave up before pregn	34	34			No			Yes	1	Cone	No		No			No			No	1
84	91	1	0	174	62	20.5	European	Never	34	34			No			Yes	1	Cone	No		No			No			No	1								2017-06-21	Spontaneous	35	2	2574
85	92	7	3	173	78	26.1	African	Never	43	43			No			No			Yes	Fibroids (add details below)	No			Yes	1	22	No	1								2017-04-14		21	4
86	93	5	2	162	67.8	25.8	European	Never	35	35			No			No			No		No			Yes	1	23	No	1								2017-07-06	Spontaneous	41	3	3440
87	94	2	0	166	58.8	21.3		Never	31	31			No			Yes	1	Cone	No		No			No			No	1								2017-07-25	Spontaneous	39	3	2920
88	95	2	1	157	47	19.1	European	Never	37	37			Yes	1	30	No			No		No			No			No	1								2017-06-11	Spontaneous	28	6	1180
89	96	1	0	169	62	21.7	Unknown	Never	29	29			No			No			Yes	Bicornuate uterus	No			No			No	1								2017-06-05	Induced	40	6	4010
90	97	5	1	170	101.2	35	African	Current	32	32			Yes	1	35	No			No		No			No			No	1								2017-06-09	Pre-labour caesarean	36	2	3040
91	98	4	3				Unknown	Unknown	35	35			No			No			No		No			No			No	1
92	99	2	1	164	52.4	19.5	Unclassified (other)	Never	41	41			No			No			Yes	Didelphic	No			No			No	1								2017-07-10	Pre-labour caesarean	40	2	3200
93	100	2	0	155	55	22.9	South East Asian	Never	38	38			No			No			No		No			No			No	1
94	101	6	2	160	51	19.9	European	Never	29	29			No			No			No		No			No			No	1
95	102	1	0	160	113.5	44.3	Unclassified (other)	Never	33	33			No			No			Yes	Bicornuate uterus	No			No			No	1								2017-07-19	Pre-labour caesarean	35	0	2610
96	103	1	0	167	67	24	South American	Ex-gave up before pregn	36	36			No			No			Yes	Didelphic	No			No			No	1								2017-08-08	Induced	34	4	2118
97	104	2	1	160	78	30.5	European	Never	37	37			No			No			No		No			Yes	1	20	No	1								2017-08-01	Spontaneous	35	2	2700
98	105	3	2	158	82	32.8	European	Never	24	24			Yes	1	28	No			No		No			No			No	1								2017-07-08	Spontaneous	39	6	3900
99	106	3	1	166	85	30.8	European	Never	33	33	E01003918	E01003918	Yes	1	32	No			No		No			No			Yes	2
100	107	3	2	166	68.2	24.7	African	Current	35	35	E01004034	E01004034	No			Yes	1	LLETZ	No		No			No			No	1								2017-04-20	Spontaneous	35	1	2500
101	108	3	2	161	79	30.5		Never	29	29	E01003536	E01003536	Yes	1	30	No			No		Yes	1	17	No			No	1
102	109	3	2	155	53	22.1	Pakistani	Never	28	28			No			No			No		Yes	1	31	No			No	1
103	110	3	2	167	57	20.4	European	Never	38	38	E01005173	E01005173	No			No			Yes	Bicornuate uterus	No			No			No	1
104	111	4	4	171	60	20.5	European	Never	36	36	E01005639	E01005639	Yes	1	25	No			No		No			No			No	1
105	112	4	3	172	59	19.9	European	Never	35	35			No			No			No		No			Yes	1	23	No	1
106	113	1	0	166	63	22.9	European	Never	31	31	E01003200	E01003200	No			Yes	1	LLETZ	Yes	Fibroids (add details below)	No			No			No	1
108	114	2	1	163	68	25.6	European	Never	36	36			No			No			No		No			No			No									2017-02-07	Induced	29	1	1250
109	115	3	2	169	61.6	21.6	European	Current	38	38			No			No			No		No			No			No	1								2017-04-26	Spontaneous	38	2	2800
110	116	4	1	159	53	21	European	Current	36	36			No			No			No		No			No			No									2017-01-31	Spontaneous	33	2	1700
112	117	1	0	168	61	21.6	European	Never	39	39			No			No			No		No			No			No	1								2017-05-19	Spontaneous	39	6	3440
113	118	3	2	160	72	28.1	South American	Never	26	26			Yes	1	32	No			No		Yes	1	32	No			No	1
114	119	3	2				AfroCaribbean	Never	31	31	E01014489	E01014489	Yes	1	23	No			No		No			No			No	1
115	120	6	1	170	69	23.9	European	Never	37	37			No			No			Yes	Bicornuate uterus	No			No			No	1
116	121	5	2	155	77	32	Middle Eastern	Never	41	41	E01006185	E01006185	No			No			No		No			No			No	1
117	122	4	0	175	74	24.2	European	Never	36	36	E01005696	E01005696	No			No			Yes	Bicornuate uterus	No			No			No	1
118	123	1	0	161	66	25.5	Pakistani	Never	29	29	E01005181	E01005181	No			No			Yes	Bicornuate uterus	No			No			No	1
119	124	3	2	168	52	18.4	European	Never	37	37	E01005180	E01005180	Yes	1	31	No			No		No			No			No	1
120	125	3	0	175	93	30.4	African	Never	30	30	E01003929	E01003929	No			No			No		No			No			No	1
121	126	7	1	165	73.4	27	African	Never	37	37	E01003388	E01003388	No			No			No		Yes	1	28	No			No	1
122	127	1	0	171	72	24.6	Indian	Never	32	32			No			Yes	1	LLETZ	No		No			No			No	1
123	128	2	1	162	58.3	22.2	European	Never	34	34	E01003334	E01003334	No			Yes	1	LLETZ	No		No			No			No	1
124	129	2	1	155	45.6	19	European	Never	36	36	E01003023	E01003023	Yes	1	35	No			No		No			No			No	1
125	130	4	1	163	75	28.2	European	Never	34	34	E01024434	E01024434	Yes	1	31	Yes	1	LLETZ	No		No			No			No	1
126	131	1	0	169	59	20.7	European	Never	32	32	E01003982	E01003982	No			Yes	1	LLETZ	No		No			No			No	1
127	132			168	62.5	22.1	African	Never	20	20	E01003046	E01003046	No			No			No		No			Yes	1	20	No	1
128	133	8	2	169	100	35	European	Current	33	33			Yes	1	27	No			No		No			No			No	1								2017-09-14	Spontaneous	39	1	3450
129	134	3	1	168	65.4	23.2	European	Never	32	32	E01003245	E01003245	Yes	1	34	No			No		No			No			No	1
130	135	1	0					Never	28	28	E01001667	E01001667	No			No			Yes	Didelphic	No			No			No	1
131	136	2	1						32	32	E01003013	E01003013	No			Yes	1	LLETZ	No		No			No			No	1
132	137	2	1	162	49	18.7		Never	32	32	E01004057	E01004057	Yes	1	35	No			No		No			No			No	1
133	138	2	1	151	64	28.1		Never	33	33	E01003059	E01003059	No			No			No		No			No			Yes	2
135	139	3	1	177	106.5	34	European	Never	24	24	E01000714	E01000714	Yes	1	27	No			No		No			No			No	1
136	140	6	1	145	50	23.8	European		29	29	E01000443	E01000443	Yes	1	35	No			No		No			No			No	1
138	141	4	1	179	66	20.6	European	Ex-gave up before pregn	37	37	E01000797	E01000797	Yes	1	27	No			Yes	Bicornuate uterus	No			No			No	1								2017-04-28	Spontaneous	38	3	3525
150	142	2	0					Ex-gave up in pregn	28	28	E01002299	E01002299	No			No			No		No			Yes	1	21	No	1
151	143	3	2	175	100	32.7	European	Never	33	33	E01005195	E01005195	Yes	2	31	No			No		No			No			No	1
152	144	2	1	152	80	34.6	Pakistani	Never	38	38	E01005142	E01005142	Yes	1	28	No			No		No			No			No	1
153	145	4	3	158	70	28	European	Current	27	27	E01005093	E01005093	No			Yes	1	Cone	No		No			No			No	1
154	146	2	1	169	85	29.8	Unclassified (other)	Never	25	25	E01004983	E01004983	No			No			No		No			Yes	1	22	No	1
155	147	4	1	175	85	27.8	Unclassified (other)	Never	39	39			No			No			No		No			Yes	1	18	No	1								2017-07-09	Spontaneous	40	4	3620
156	148	2	0	156	70.9	29.1	European	Never	35	35			No			Yes	1	Cone	No		No			No			No	1								2017-07-24	Spontaneous	40	4	3060
157	149	1	0	164	50	18.6	Unknown	Never	36	36			No			Yes	1	Cone	No		No			No			No	1								2017-07-08	Spontaneous	39	3	3170
158	150	2	1	162	57	21.7	European	Never	40	40			Yes	1	26	Yes	2	Cone	No		No			No			No	1								2017-06-06	Pre-labour caesarean	37	0	2490
159	151	2	0	156	60	24.7	European	Never	37	37			No			Yes	1	Cone	No		No			No			No	1								2017-06-12	Spontaneous	40	1
160	152	2	1	160	69	27	Unknown	Never	34	34			Yes	1	34	No			Yes	Fibroids (add details below)	No			No			Yes	2
161	153	2	0	167	72	25.8	South East Asian	Never	37	37			No			Yes	1	Cone	No		No			No			No	1								2017-03-23	Spontaneous	26	4	950
162	154	1	0	162	66	25.1	European	Ex-gave up before pregn	39	39			No			Yes	2	LLETZ	No		No			No			No	1								2017-08-12	Induced	38	1
163	155	2	1	154	86	36.3	South East Asian	Never	27	27			No			No			No		No			No			No	1								2017-06-23	Spontaneous	41	0	3100
164	156	2	1	158	70	28	African	Never	33	33			No			No			No		No			Yes	1	22	No	1								2017-06-15	Induced	39	5	3080
165	157	4	1	167	54	19.4	European	Never	39	39			No			No			No		No			No			No	1								2017-07-20	Spontaneous	39	1	3130
166	158	4	3	160	49	19.1	South East Asian	Never	35	35			No			Yes	1	Cone	No		No			No			No	1								2017-07-19	Spontaneous	38	5	3090
167	159	2	0	157	50	20.3	European	Never	31	31			No			No			Yes	Unicornuate uterus	No			No			No	1
168	160	4	0	165	110.2	40.5	Unclassified (other)	Never	28	28			No			No			No		No			No			No	1
169	161	3	1	162	65	24.8	African	Never	33	33			Yes	1	26	No			No		No			No			No	1								2017-05-31	Spontaneous	37	3	2134
170	162	3	2	157	46.8	19	African	Never	31	31			No			No			No		No			Yes	1	20	No	1
171	163	9	3	161	78.8	30.4	European	Never	27	27			No			No			No		Yes	1	23	Yes	1	23	No	1
172	164	4	0	165	75.3	27.7	European	Never	31	31			No			Yes	1	Cone	No		No			No			No	1
174	165	6	2	173	86	28.7	African	Never	31	31			No			No			No		No			Yes	1	22	No	1								2017-07-24	Pre-labour caesarean	39	0
175	166	1	0	170	62.2	21.5	European	Never	32	32			No			Yes	2	LLETZ	No		No			No			No	1
176	167	4	3	164	68	25.3	Unclassified (other)	Never	34	34			Yes	2	24	No			Yes	Septum (Septate)	No			Yes	1	16	No	1								2017-08-15	Pre-labour caesarean	38	0	3230
177	168	4	3	166	85	30.8	African	Ex-gave up in pregn	40	40			No			No			No		No			Yes	1	18	No	1								2017-06-29	Induced	39	1	3840
179	169	2	1	166	60.8	22.1	European	Never	35	35			No			No			Yes		No			No			No	1
180	170	3	1	160	66	25.8	Unclassified (other)	Ex-gave up before pregn	38	38			No			No			Yes	Septum (Septate)	No			No			No	1								2017-03-17	Spontaneous	16	2
181	171	3	1	172	130	43.9	African	Never	36	36			Yes	1	23	Yes	1	LLETZ	No		No			No			No	1								2017-04-09	Induced	23	3	500
182	172	1	0	158	54	21.6	European	Never	32	32			No			No			No		No			No			No	1
183	173	4	3	165	52	19.1	European	Current	32	32			Yes	2	31	No			No		Yes	2	31	No			No	1
184	174	2	0	160	62.8	24.5	European	Never	35	35			No			Yes	1	Cone	Yes	Fibroids (add details below)	No			No			No	1								2017-08-09	Pre-labour caesarean	37	4	2630
185	175	4	2	155	50.6	21.1	European	Never	32	32			Yes	1	27	No			No		No			Yes	1	21	No	1								2017-04-27	Spontaneous	28	1	1300
186	176	2	1	174	55	18.2	European	Never	35	35			Yes	1	36	Yes	1	Cone	No		Yes	1	36	No			No	1								2017-06-30	Spontaneous	37	3	3090
187	177	1	0	160	61.8	24.1	European	Never	33	33			No			No			Yes	Didelphic	No			No			No	1
188	178	2	1	158	58	23.2	Maghreb	Never	23	23			No			No			No		No			Yes	1	21	No	1
189	179	5	5	166	73	26.5	African	Never	26	26			Yes	1	23	No			No		No			No			No	1
190	180	2	1	168	75.5	26.8	European	Ex-gave up before pregn	29	29	E01003135	E01003135	No			Yes	1	Cone	No		No			No			No	1
191	181	2	1	154	68	28.7	South East Asian	Never	32	32			No			No			No		Yes	1	16	Yes	1	17	No	1								2017-07-17	Spontaneous	39	5	3060
192	182	2	1	159	61	24.1	European	Never	35	35			No			Yes	2	LLETZ	No		No			No			No	1
193	183	1	0	161	60	23.1	European	Never	34	34			No			Yes	1	LLETZ	Yes	Septum (Septate)	No			No			No	1
194	184	2	1	163	50	18.8	European	Never	38	38			No			No			Yes	Septum (Septate)	No			No			No	1
195	185	3	0	165	60	22	European	Never	38	38			No			Yes	1	Cone	No		No			No			No	1
196	186	3	0	165	77.6	28.5	European	Never	38	38			No			No			Yes	Septum (Septate)	No			No			No	1
197	187	6	3	169	110	38.5	European	Never	36	36			Yes	3	32	No			No		No			No			No	1
198	188	2	1	182	82.6	24.9	European	Never	35	35			No			No			No		No			No			No	1
199	189	5	3	155	56	23.3	Unclassified (other)	Never	31	31			Yes	2	24	No			No		No			No			No	1								2017-09-21	Spontaneous	41	1	3990
200	190	1	0	169	60.7	21.3	European	Never	31	31			No			Yes	1	Cone	No		No			No			No	1
201	191	1	0	153	42	17.9	European	Never	36	36			No			No			No		No			No			No	1
202	192	2	1	167	57.5	20.6	European	Never	39	39			No			No			No		No			Yes	1	18	No	1								2017-07-21	Pre-labour caesarean	39	1	3100
204	193	4	2	158	46.4	18.6	AfroCaribbean	Never	37	37			No			No			No		No			Yes	2	20	No	1								2017-05-30	Pre-labour caesarean	36	6	2480
203	194	7	4	166	95	34.5	African	Current	37	37	E01000988	E01000988	No			No			No		Yes	1	24	No			No	1								2017-06-09		31	6
205	195	2	0	172	72	24.3	AfroCaribbean		50	50			No			No			No		No			No			No	1								2017-04-28	Spontaneous	31	5	1766
206	196	6	3	167	78.3	28.1			31	31	E01003032	E01003032	No			No			No		Yes	1	31	No			No	1
207	197	2	1	159	69.2	27.4	European	Never	41	41	E01003995	E01003995	No			No			No		No			No			Yes	2
208	198	2	1	164	54.9	20.4	European	Never	35	35	E01017555	E01017555	No			No			No		Yes	1	30	No			No	1
209	199	1	0	163	70.6	26.6	European	Ex-gave up before pregn	41	41	E01003103	E01003103	No			Yes	1		No		No			No			No	1
210	200	2	1	164	50	18.6	European	Never	29	29	E01004267	E01004267	Yes	1	36	No			No		No			No			No	1
211	201	2	0	163	70	26.3	European	Never	39	39	E01001592	E01001592	No			Yes	1	LLETZ	No		Yes	1	20	Yes	1	21	No	1
212	202	7	6	179	104.5	32.6	African	Never	35	35	E01003015	E01003015	No			No			No		Yes	1	20	Yes	1	20	No	1
213	203	6	5						31	31	E01003391	E01003391	Yes	1	25	No			No		Yes	1	23	No			No	1
214	204	1	0	166	72.4	26.3			36	36	E01003936	E01003936	No			Yes	1		No		No			No			No	1
215	205	1	0	172	88	29.7	European	Never	39	39			No			No			Yes	Didelphic	No			No			No	1
216	206	8	0	162	86	32.8	African	Never	35	35	E01005965	E01005965	No			No			No		No			Yes	1	15	No	1
217	207	3	2	147	78	36.1	Middle Eastern	Never	29	29			No			Yes	1	LLETZ	No		No			No			No	1
218	208	6	3	168	73	25.9	AfroCaribbean	Current	36	36	E01005272	E01005272	Yes	1	32	No			No		No			No			No	1
219	209	5	5	163	66	24.8	Bangladeshi	Never	33	33			Yes	2	28	No			No		No			Yes	2	20	No	1								2017-09-23	Spontaneous	38	4	3590
220	210	2	1	163	57	21.5	European	Never	37	37			No			No			Yes	Septum (Septate)	No			No			No	1								2017-08-23	Pre-labour caesarean	42	0	3626
221	211	3	1	160	68.5	26.8	South East Asian	Never	35	35			Yes	1	26	No			No		Yes	2	16	No			No	1								2017-09-28	Pre-labour caesarean	40	5	3710
222	212	4	1	170	64	22.1	European	Never	35	35			No			No			No		No			No			No	1
223	213	2	1	168	63	22.3		Ex-gave up before pregn	33	33	E01004056	E01004056	Yes	1	35	No			No		Yes	1	34	No			No	1
224	214	3	1	178	56	17.7	European	Never	32	32	E01003041	E01003041	No			Yes	1	LLETZ	No		No			No			No	1
225	215	2	1	171	71	24.3	European	Never	36	36	E01003116	E01003116	No			Yes	1	LLETZ	No		No			No			No	1
226	216	6	3	168	66	23.4			39	39	E01001265	E01001265	Yes	1	31	Yes	1	LLETZ	No		No			No			No	1
227	217	1	0	165	60	22			29	29	E01001583	E01001583	No			No			No		No			No			Yes	2
228	218	7	1	165	72	26.4		Never	39	39	E01022065	E01022065	Yes	1	34	No			No		No			No			No	1
229	219	1	0	163	58	21.8	European	Never	30	30	E01001085	E01001085	No			Yes	1	Cone	No		No			No			No	1
230	220	4	2	183	95	28.4	European		36	36	E01003931	E01003931	Yes	2	29	No			No		No			No			No	1
231	221	2	1	185	63	18.4	European	Never	36	36	E01003979	E01003979	No			Yes	1	LLETZ	No		No			No			No	1
232	222	1	0	168	77	27.3	European	Ex-gave up before pregn	37	37	E01003246	E01003246	No			Yes	1	LLETZ	No		No			No			No	1
233	223	7	3	168	98	34.7	African	Never	37	37			Yes	2	31	No			No		Yes	1	23	Yes	1	23	No	1								2017-07-02	Spontaneous	26	1	875
234	224	5	2	165	94	34.5	Bangladeshi	Never	32	32			No			No			No		No			Yes	1	19	No	1								2017-09-06	Induced	38	0	3010
235	225	2	1	163	87.7	33	European	Ex-gave up before pregn	35	35			Yes	1	36	Yes	1	Cone	No		No			No			No	1								2017-05-29	Spontaneous	23	6	705
236	226	4	1	158	56.5	22.6	European	Never	29	29			No			No			Yes	Didelphic	No			No			No	1
237	227	2	2	154	84	35.4	AfroCaribbean	Never	36	36			No			No			No		No			Yes	1	18	No	1
238	228	1	0	170	60	20.8	European	Never	33	33			No			Yes	1	LLETZ	No		No			No			No	1
242	229	3	1	163	69	26	European	Never	44	44			No			Yes	3	LLETZ	No		No			No			No	1								2017-09-27	Other surgical	38	5	3180
243	230	3	0	162	56	21.3	European	Ex-gave up in pregn	37	37			No			Yes	1	Cone	No		No			No			No	1								2017-07-25	Spontaneous	41	0	2980
244	231	5	4	170	79	27.3	African	Never	47	47			No			No			No		Yes	2	16	Yes	3	16	Yes	3
245	232	2	1	157	59	23.9	European	Never	37	37			No			Yes	1	LLETZ	No		No			No			No	1
246	233	5	3	158	55	22	European	Never	33	33			No			No			No		Yes	1	21	Yes	1	21	No	1
247	234	6	0	162	70	26.7	European	Ex-gave up before pregn	42	42			No			No			No		No			No			No	1
248	235	1	0	160	51	19.9	Far East Asian	Never	33	33			No			No			Yes	Septum (Septate)	No			No			No	1								2017-09-22	Pre-labour caesarean	39	0	2940
249	236	2	0	163	69.6	26.2	European	Never	31	31			No			Yes	1	LLETZ	No		No			No			No	1								2017-09-18	Spontaneous	41	5	3560
250	237	5	2	156	66	27.1	European	Never	40	40			No			Yes	1	Cone	No		No			No			No	1
251	238	2	1	150	42	18.7	Unknown	Current	34	34			Yes	1		No			No		No			No			No	1
252	239	2	1	157	49	19.9	European	Never	34	34			No			Yes	1	Cone	No		No			No			No	1
253	240	8	4	165	65.3	24	European	Never	38	38			Yes	4	32	Yes	1	LLETZ	No		Yes	1	35	No			No	1								2017-07-24	Induced	36	3	2450
254	241	1	0	160	58	22.7	European	Ex-gave up before pregn	36	36			No			No			Yes	Fibroids (add details below)	No			No			No	1
255	242	3	1	175	63	20.6	European	Never	42	42			No			Yes	1	Trachelotomy	No		No			No			No	1								2017-06-27	Spontaneous	25	0	720
241	243	6	2	163	63	23.7	European	Never	40	40			No			No			No		Yes	1	24	No			No	1								2017-09-24	Spontaneous	37	0	2916
256	244	2	1	160	78	30.5	European	Never	37	37			No			No			No		No			Yes	1	19	No	1								2017-08-01	Spontaneous	35	2	2700
258	245	2	0	158	99	39.7	European	Never	35	35	E01006180	E01006180	No			No			No		No			Yes	1	18	No	1								2017-08-28	Induced	34	3	2376
257	246	4	2	171	61	20.9	European	Current	35	35			No			No			No		No			No			No	1								2017-05-15	Pre-labour caesarean	28	4	750
266	247	1	0	165	55	20.2		Ex-gave up before pregn	39	39			No			Yes	1	LLETZ	No		No			No			No	1
267	248	6	0	169	98	34.3			31	31	E01003339	E01003339	No			No			No		Yes	1		Yes	1	18	No	1
268	249	3	1	160	62.4	24.4			32	32	E01004587	E01004587	No			No			No		No			Yes	1	19	No	1
269	250	5	2					Never	33	33			No			No			No		No			Yes	2	20	No	1
270	251	8	2	167	68.7	24.6	European	Never	41	41	E01001581	E01001581	Yes	1	24	No			No		No			No			No	1
271	252	4	3	152	50	21.6	South East Asian	Never	28	28			Yes	2	24	No			No		No			Yes	1	20	No	1								2017-07-14	Spontaneous	27	2	850
272	253	3	0	162	60	22.9	European	Never	34	34			No			No			No		No			No			No	1								2017-06-16	Spontaneous	32	5	2066
273	254	3	2	158	67	26.8	Pakistani		33	33	E01005218	E01005218	Yes	2	24	No			No		No			No			No	1
274	255	2	1	157	98	39.8	European	Never	31	31	E01005145	E01005145	Yes	1	26	No			No		No			No			No	1								2017-09-09	Spontaneous	38	0
275	256	3	1	165	61	22.4	European	Never	28	28			No			No			No		No			Yes	1	21	No	1
277	257	6	1				Unclassified (other)		34	34	E01003877	E01003877	No			No			No		No			Yes	2	23	No	1								2017-09-01	Pre-labour caesarean	38	2	3210
278	258	6	2				European	Never	30	30	E01024539	E01024539	No			No			No		No			Yes	3	21	No	1
279	259	4	2				European		36	36	E01027201	E01027201	Yes			No			No		No			Yes			No	1
280	260	3	1	172	57.2	19.3	European	Never	42	42	E01001587	E01001587	No			No			No		No			No			No	1
281	261	1	0	170	79.3	27.4	European	Never	33	33	E01004026	E01004026	No			No			No		No			No			Yes	2
282	262	5	3	164	56	20.8	European	Current	35	35			No			No			No		Yes	3	29	No			No	1								2017-09-24	Spontaneous	37	2	2600
283	263	7	3	170	77	26.6	AfroCaribbean	Ex-gave up before pregn	37	37			Yes	2	26	No			No		No			No			No	1
284	264	4	2	163	64.7	24.4	European	Never	44	44			Yes	2	28	No			No		Yes	2	28	No			No	1								2017-10-09	Pre-labour caesarean	37	5	2800
285	265	1	0	174	76	25.1	AfroCaribbean	Current	39	39			No			Yes	2	LLETZ	No		No			No			No	1								2017-10-20	Spontaneous	41	3	4120
286	266	3	1	169	57	20	Unclassified (other)	Never	38	38			No			No			No		No			No			No	1								2017-10-17	Spontaneous	40	6	3900
287	267	5	3	158	83	33.2	European	Current	35	35	E01005147	E01005147	No			Yes	1	Cone	No		No			Yes	1	17	No	1
288	268	2	0	180	103	31.8	European	Never	29	29	E01004969	E01004969	Yes	1	22	No			No		No			No			No	1
289	269	11	7						43	43	E01005063	E01005063	Yes	1	24	No			No		No			No			No	1
290	270	8	0	167	82	29.4	European	Never	31	31	E01005213	E01005213	No			No			Yes	Unicornuate uterus	No			No			No	1
292	271	3	0	161	62	23.9	European	Never	39	39	E01005270	E01005270	No			No			No		No			Yes	1	20	No	1
293	272	4	1	173	60	20		Never	39	39			No			No			Yes	Septum (Septate)	No			No			No	1
294	273	2	1	167	107	38.4	European	Ex-gave up before pregn	33	33			No			No			No		No			Yes	1	22	No	1
296	274	2	0	170	59	20.4		Never	31	31			No			Yes	2	LLETZ	No		No			No			No	1
297	275	4	1	158	60	24		Never	0	0			Yes	1	34	No			No		No			No			No	1
298	276	4	1	160	66.9	26.1	Unknown	Never	20	20			Yes	1	25	No			Yes		Yes	1	25	No			No	1								2017-08-05	Other surgical	39	1	2990
299	277	6	3	166	167.4	60.7		Current	32	32			Yes	2	32	No			No		No			No			No	1
300	278	1	0	167	57	20.4		Never	32	32			No			Yes	2	LLETZ	No		No			No			No	1								2017-09-28	Spontaneous	38	2	3100
302	279	4	2	171	67	22.9	AfroCaribbean	Never	37	37			Yes	1	29	No			No		No			No			No	1								2017-07-02	Spontaneous	38	6
303	280							Never	24	24			No			No			No		No			No			No	1
306	281	2	1	172	55	18.6		Never	24	24			No			No			No		No			Yes	1	16	No	1
307	282	2	1	155	52	21.6	Indian	Never	32	32			No			No			Yes	Fibroids (add details below)	No			Yes	1	17	No	1								2017-08-03	Pre-labour caesarean	39	2	3090
308	283	2	1	155	55.3	23		Never	23	23			No			No			Yes	Bicornuate uterus	No			No			No	1
309	284	2	0	157	58.4	23.7	Unclassified (other)	Ex-gave up before pregn	38	38			No			No			Yes	Septum (Septate)	No			No			No	1								2017-10-18	Pre-labour caesarean	39	1	2892
310	285	2	1	157	70	28.4		Never	33	33			No			No			No		Yes	1	34	No			No	1
312	286	2	0	164	55	20.4	European	Current	33	33			No			Yes	1	Cone	No		No			No			No	1								2017-10-25	Induced	40	0	2840
111	287	4	1	160	72	28.1	South American	Never	40	40			No			No			No		No			Yes	1	16	No	1								2017-05-03	Induced	37	5	3270
313	288	2	0	164	75	27.9	Far East Asian	Never	33	33	E01005190	E01005190	No			No			No		No			Yes	1	16	No	1								2017-10-04	Induced	37	5
314	289	1	0	165	55	20.2	European	Never	28	28	E01005634	E01005634	No			Yes	1	LLETZ	No		No			No			No	1
315	290	4	2	162	66	25.1	African	Never	36	36	E01005207	E01005207	No			No			No		No			Yes	1	20	No	1
316	291	5	1	164	82	30.5	Bangladeshi	Never	27	27	E01005199	E01005199	No			No			No		No			No			No	1
317	292	4		169	56	19.6	Unclassified (other)	Never	22	22	E01005232	E01005232	No			No			No		No			Yes	1	21	No	1
318	293	4	1	170	106	36.7	European	Never	37	37			Yes	1	26	No			No		Yes	1	23	No			No	1								2017-08-06	Induced	38	6	3690
319	294	8	5	167	60	21.5	European	Never	35	35			No			Yes	1	Cone	No		No			No			No	1								2017-12-01	Spontaneous	40	1	3660
320	295			173	60.8	20.3	African		31	31	E01004442	E01004442	Yes	1	32	No			No		Yes	1	32	No			No	1
321	296	2	0	162	69	26.3	South East Asian	Current	37	37			No			Yes	1	Cone	No		No			No			No	1
322	297	3	2	160	60	23.4	Pakistani	Never	37	37			Yes	1	35	No			No		No			Yes	1	21	No	1								2017-09-28	Spontaneous	38	5	3188
323	298	3	1	166	79	28.7	European	Never	38	38			Yes	1	24	No			No		No			No			No	1
324	299	2	1	159	79.6	31.5	European	Ex-gave up before pregn	36	36			No			No			No		No			No			No	1								2017-10-13	Pre-labour caesarean	39	0	2850
325	300	5	1	158	75	30	African	Never	31	31			No			No			No		No			Yes	1	22	No	1
326	301	1	0	186	106	30.6	European	Never	31	31			No			Yes	1	Cone	No		No			No			No	1
327	302	2	0	152	50.2	21.7	European	Never	38	38			No			No			No		No			No			No	1								2017-10-23	Spontaneous	38	5	2520
328	303	2	0	167	63.8	22.9	Unknown	Never	27	27			No			No			Yes	Bicornuate uterus	No			No			No	1
329	304	1	0	158	53.4	21.4	European	Never	27	27			No			No			No		No			No			No	1								2017-07-06	Pre-labour caesarean	28	2	860
330	305	1	0	153	56	23.9	European	Never	36	36			No			No			No		No			No			No	1
331	306	2	1	175	69.2	22.6	European	Ex-gave up before pregn	33	33			No			Yes	1	Cone	No		No			No			No	1								2017-11-12	Pre-labour caesarean	41	3	5090
332	307	1	0	166	90	32.7	European	Current	29	29			No			No			No		No			No			No	1								2017-10-29	Induced	41	0	3830
333	308	6	1	163	65	24.5	European	Never	36	36			No			No			No		No			No			No	1								2017-09-10	Pre-labour caesarean	39	0	3910
334	309	9	2	158	76.2	30.5	European	Never	29	29			No			No			No		No			No			No	1
335	310	4	1	183	74.4	22.2	European	Never	34	34			No			No			No		No			Yes	1	18	No	1								2017-11-07	Spontaneous	40	3	3950
336	311	3	2	150	65.2	29	Unknown	Never	30	30			No			No			No		No			No			No	1								2017-11-09	Spontaneous	39	0	2880
337	312	1	0	171	60	20.5	Unknown	Never	34	34			No			No			Yes		No			No			No	1
338	313	3	1	152	54	23.4	Indian	Never	34	34			No			No			Yes		No			Yes	1	17	No	1
339	314	7	3	166	60	21.8	Unknown	Never	33	33			Yes	1	29	No			No		No			No			No	1
340	315	1	0	168	67	23.7	European	Never	40	40			No			Yes	1	LLETZ	No		No			No			No	1								2017-10-11	Spontaneous	37	5	3340
341	316	2	1	163	67.3	25.3	European	Never	29	29			No			No			No		No			No			No	1								2017-10-04	Pre-labour caesarean	39	6	3590
342	317	2	1	173	66	22.1	European	Never	28	28			No			Yes	1	LLETZ	No		No			No			No	1
343	318	2	0	178	62	19.6	European	Never	39	39			No			Yes	2	Cone	No		No			No			No	1
344	319	2	1	165	66	24.2	European		41	41	E01003474	E01003474	No			No			No		No			No			No	1
345	320	4	1	149	64	28.8	Unclassified (other)	Never	39	39	E01003859	E01003859	Yes	2	24	No			No		No			No			No	1
346	321	2	0	165	65	23.9	European	Never	41	41	E01003002	E01003002	No			Yes	1	Trachelotomy	No		No			No			No	1
347	322	10	2	162	67	25.5	European	Never	37	37	E01003830	E01003830	Yes	1	28	No			No		No			Yes	2	16	No	1
348	323	1	0	157	56	22.7	European	Never	45	45	E01030307	E01030307	No			Yes	2	Laser	No		No			No			No	1
349	324	1	0	172	66.1	22.3	European	Never	35	35			No			Yes	2	LLETZ	Yes	Fibroids (add details below)	No			No			No	1
350	325	4	2	165	69	25.3	Pakistani	Never	34	34	E01005120	E01005120	No			No			No		Yes	1	19	No			No	1
351	326	3	1	157	60	24.3	European	Ex-gave up before pregn	32	32	E01005658	E01005658	Yes	1	29	No			No		No			No			No	1
352	327	2	0	178	71	22.4	African	Never	33	33	E01005219	E01005219	No			No			No		No			Yes	1	20	No	1
353	328	4	3	155	100	41.6	AfroCaribbean		28	28	E01003208	E01003208	No			Yes	1	LLETZ	No		No			No			No	1
354	329	3	0	161	54.8	21.1	European	Never	34	34			No			Yes	1	LLETZ	No		No			No			No	1
355	330	4	1	163	62	23.3	European	Never	41	41			No			No			Yes	Septum (Septate)	No			No			No	1
356	331	3	0	163	56	21.1	European	Never	39	39			No			No			Yes	Bicornuate uterus	No			No			No	1
357	332	1	0	162	60	22.9	European	Never	38	38			No			No			No		No			No			No	1								2017-06-27	Induced	35	5	2442
358	333	2	1	162	48	18.3	South American	Never	42	42			No			Yes	2	Trachelotomy	No		No			No			No	1								2017-12-28	Pre-labour caesarean	38	5	3130
359	334	2	0	162	57	21.7	European	Never	31	31	E01002944	E01002944	No			No			Yes	Unicornuate uterus	No			Yes	1	20	No	1
360	335	3	2	151	72	31.6	South East Asian	Never	35	35			Yes	1	31	No			No		No			No			No	1
361	336	1	0	166	55	20	Unclassified (other)	Never	40	40			No			Yes	1	Cone	No		No			No			No	1
362	337	3	2	169	59	20.7	European	Never	41	41			Yes	2	32	Yes	2	Cone	No		No			No			No	1
363	338	2	1	161	52	20.1	European	Never	29	29			Yes	1	34	No			No		No			No			No	1
364	339	1	0	149	48.8	22	South East Asian	Never	38	38			No			No			No		No			No			No	1
365	340	4	1	165	61.2	22.5	European	Never	28	28			No			No			No		No			No			No	1
366	341	2	0	173	43.2	14.4	European	Ex-gave up before pregn	38	38			No			No			Yes	Septum (Septate)	No			No			No	1
367	342	1	0	168	56.9	20.2	European	Never	27	27			No			No			No		No			No			No	1
368	343	1	0	158	65	26	European	Never	39	39			No			No			No		No			No			No	1								2017-11-10	Spontaneous	38	2	2990
369	344	1	0	155	57	23.7		Ex-gave up in pregn	30	30	E01004014	E01004014	No			No			No		No			No			No	1
370	345	6	3						35	35	E01003135	E01003135	No			No			No		No			Yes	1	22	No	1
371	346	3	1	167	76	27.3		Ex-gave up in pregn	28	28	E01017791	E01017791	Yes	1	35	No			No		No			No			No	1
372	347	4	1	161	69	26.6	European		33	33	E01004562	E01004562	Yes	1	35	No			No		No			No			No	1
373	348	1	0	173	84	28.1	European		32	32	E01017439	E01017439	No			No			Yes	Septum (Septate)	No			No			No	1
374	349			157	78	31.6	African	Ex-gave up before pregn	25	25	E01004068	E01004068	No			No			No		No			No			No	1
375	350			168	64	22.7			33	33	E01003105	E01003105	Yes			No			No		No			No			No	1
376	351			157	50	20.3			31	31	E01004475	E01004475	No			Yes	1	LLETZ	No		No			No			No	1
377	352	3	2	163	63.5	23.9	European	Ex-gave up before pregn	33	33	E01030706	E01030706	Yes	2	28	Yes	1	LLETZ	No		Yes	1	28	No			No	1								2017-09-11	Spontaneous	36	5	2806
378	353			161	102	39.4	AfroCaribbean	Never	25	25	E01003037	E01003037	No			No			No		No			Yes	2	21	No	1
379	354	3	0	157	47	19.1	South East Asian	Never	31	31			No			No			No		No			No			No	1
380	355	7	3	163	90	33.9	African	Never	39	39	E01002003	E01002003	Yes	1	34	No			No		No			Yes	3	20	No	1
381	356	4	2	162	60.1	22.9	African	Never	40	40	E01003240	E01003240	Yes			Yes	2	Cone	No		No			No			No	1
382	357	2	0	168	61	21.6	European	Never	37	37	E01003479	E01003479	No			Yes	1	LLETZ	No		No			No			No	1
383	358	6	5	159	53	21			30	30			Yes			No			No		Yes			No			No	1
384	359	7	0	168	76	26.9	European	Ex-gave up before pregn	41	41	E01016852	E01016852	No			No			Yes	Septum (Septate)	No			Yes	1	23	No	1
385	360	3	1	170	74	25.6	European	Current	31	31			No			Yes	2	Cone	No		No			No			No	1								2017-12-10	Spontaneous	40	2	3380
386	361	2	0	167	64	22.9	European	Current	30	30			No			No			No		No			No			No	1								2017-12-05	Induced	41	2	3700
387	362	3	1	164	54	20.1	South American	Never	38	38			No			No			No		No			No			No	1								2017-08-29	Spontaneous	39	5	2990
388	363	5	2	168	72	25.5	South American	Never	36	36			No			No			No		No			No			No	1								2017-09-28	Spontaneous	39	3	3930
389	364	3	1	154	59	24.9	European	Never	38	38			No			No			No		No			No			No	1								2017-07-10	Spontaneous	33	6	2430
390	365	1	0	177	61.6	19.7	European	Ex-gave up before pregn	35	35	E01003998	E01003998	No			Yes	1	LLETZ	No		No			No			No	1
391	366	1	0	168	70.4	24.9			33	33	E01003116	E01003116	No			Yes	1	LLETZ	No		No			No			No	1
392	367			167	67.6	24.2	European	Never	29	29	E01003107	E01003107	No			No			No		No			No			Yes	2
393	368	3	1	163	71	26.7		Never	34	34	E01003289	E01003289	No			No			No		No			Yes	1	23	No	1
394	369	2	1	167	54	19.4	Unclassified (other)	Never	35	35	E01003139	E01003139	No			Yes	1		No		No			No			No	1
395	370	2	0	168	71.1	25.2	European		33	33			No			No			No		No			No			No	1
396	371	1	0	167	68	24.4			23	23	E01004280	E01004280	No			No			No		No			No			Yes	3
397	372	1	0	159	54.5	21.6	European	Never	36	36			No			No			Yes	Unicornuate uterus	No			No			No	1								2017-11-20	Pre-labour caesarean	37	1	3262
398	373	2	0	153	64	27.3	European	Never	40	40			No			No			No		No			No			No	1								2017-09-13	Pre-labour caesarean	34	4	2030
399	374	1	0	156	52	21.4	European	Never	30	30			No			No			Yes	Bicornuate uterus	No			No			No	1								2017-07-08	Spontaneous	33	2	2034
400	375	3	1	158	60.7	24.3	European	Never	32	32			No			No			Yes	Didelphic	No			No			No	1								2017-10-14	Spontaneous	37	2	2640
401	376	3	1	178	88	27.8	European	Ex-gave up before pregn	38	38			No			Yes	1	LLETZ	Yes	Fibroids (add details below)	No			No			No	1
402	377	4	1	165	64	23.5	European	Never	40	40			Yes	1	36	No			Yes	Bicornuate uterus	No			No			No	1
403	378	1	0	162	93	35.4	European	Ex-gave up in pregn	25	25			No			No			No		No			No			No	1								2017-09-07	Spontaneous	39	5	3270
404	379	1	0	165	78	28.7	European	Never	29	29			No			No			No		No			No			No	1								2017-07-27	Spontaneous	36	3	2650
405	380	2	1	167	72	25.8	European	Current	30	30			No			Yes	1	Cone	No		No			No			No	1								2018-01-11	Spontaneous	40	3	3750
406	381	2	1	166	55	20	Maghreb	Never	26	26			No			No			No		No			Yes	1	22	No	1								2017-09-16	Spontaneous	32	6	1920
407	382	2	2	157	44	17.9	Pakistani	Never	22	22			Yes	2	28	No			No		No			No			No	1								2017-11-08	Induced	39	3	3000
408	383	2	2				European	Never	42	42			No			No			No		No			No			Yes									2017-05-08	Spontaneous	26	4	575
409	384	3	0						40	40			No			No			No		No			No			No	1
410	385	3	1						34	34			No			No			No		No			Yes			No	1
411	386	3	0	162	70.2	26.7			35	35	E01004022	E01004022	No			Yes			Yes	Septum (Septate)	No			No			No	1
412	387	4	1	171	74.4	25.4	African	Never	33	33	E01003181	E01003181	No			No			No		No			Yes	1	22	No	1								2017-06-01	Spontaneous	40	5	3500
413	388	5	4	166	63.7	23.1	European	Never	31	31	E01005375	E01005375	Yes	1	27	No			No		Yes	1	27	No			No	1
416	389	2	1	165	70.2	25.8	European	Never	32	32			No			No			Yes	Unicornuate uterus	No			No			No	1
417	390	3	0	155	90	37.5	European	Never	26	26			No			No			Yes	Bicornuate uterus	No			No			No	1
418	391	3	1	168	82	29.1	European	Never	34	34			Yes	1	23	No			No		Yes	1	23	No			No	1
419	392	1	0	167	87	31.2	European	Ex-gave up before pregn	34	34			No			Yes	2	LLETZ	No		No			No			No	1
420	393	5	2	154	54	22.8	Unclassified (other)	Never	40	40			Yes	1	32	No			No		No			No			No	1
421	394	5	2	154	60.1	25.3	South East Asian	Never	38	38			No			No			Yes	Septum (Septate)	No			Yes	1	14	No	1
422	395	3	1	158	47	18.8	European	Never	35	35			No			Yes	1	LLETZ	No		No			No			No	1
423	396	2	1	152	53	22.9	South American	Never	30	30			No			No			No		No			No			No	1								2017-12-13	Induced	36	5	2860
424	397	4	2	156	66	27.1	European	Ex-gave up before pregn	30	30			No			Yes	1	Cone	No		No			No			No	1								2017-10-01	Induced	38	6	3130
425	398	1	0	179	58	18.1	European	Never	30	30			No			Yes	1	Cone	No		No			No			No	1								2017-11-24	Spontaneous	38	0	3150
426	399	2	1	157	51	20.7	European	Never	36	36			No			No			No		Yes	1	33	No			No	1								2017-09-18	Spontaneous	35	5	2660
428	400	3	2	163	73	27.5	Maghreb	Never	28	28			Yes	1	35	No			No		No			No			No	1								2017-08-28	Spontaneous	38	1	2950
429	401	3	1						32	32	E01002950	E01002950	No			No			No		No			No			No	1
430	402	4	1				African	Never	24	24	E01003097	E01003097	No			No			No		No			Yes	2	21	No	1
431	403	2	0	171	90	30.8	Unknown	Ex-gave up before pregn	33	33	E01004310	E01004310	No			Yes	1	Cone	No		No			No			No	1
432	404	15	0	173	92	30.7	European	Never	40	40	E01003127	E01003127	No			No			Yes	Bicornuate uterus	No			Yes	1	19	No	1
433	405	2	0	164	56	20.8	European	Never	35	35	E01004572	E01004572	No			Yes	1	LLETZ	No		No			No			No	1
434	406	1	0	147	45	20.8	Pakistani	Never	26	26			No			No			No		No			No			No	1
435	407	1	0	172	85	28.7	European	Never	34	34	E01005865	E01005865	No			No			Yes	Bicornuate uterus	No			No			No	1
436	408	5	3	165	78.6	28.9	African	Never	35	35			Yes	3	24	No			No		No			No			No	1
437	409	5	0	167	66.2	23.7	European	Never	45	45			No			No			Yes	Fibroids (add details below)	No			No			No	1
438	410	2	1	166	64	23.2	European	Ex-gave up before pregn	29	29			Yes	1	25	No			No		No			No			No	1								2017-11-06	Spontaneous	39	3	4120
439	411	2	0	170	55.5	19.2	European	Ex-gave up before pregn	39	39			No			Yes	1	Cone	No		No			No			No	1
440	412	13	5	165	50.8	18.7	European	Never	35	35			No			No			No		No			Yes	1	16	No	1
441	413	6	3	165	71.9	26.4	AfroCaribbean	Never	36	36			Yes	2	35	Yes	1	LLETZ	No		No			No			No	1
442	414	3	2	169	62	21.7	European	Never	26	26			No			No			No		No			Yes	1	19	No	1
443	415	5	1	166	93	33.7	African	Ex-gave up in pregn	35	35			No			No			No		No			No			No	1								2017-12-24	Spontaneous	40	2	2490
444	416	1	0	157	56	22.7	European	Never	30	30	E01005131	E01005131	No			No			Yes	Septum (Septate)	No			No			No	1
445	417	4	1	164	67	24.9	Middle Eastern	Never	29	29	E01005231	E01005231	No			No			No		No			Yes	1	17	No	1
446	418	4	2	161	70.6	27.2	European	Ex-gave up in pregn	27	27			Yes	1	31	No			No		No			No			No	1
447	419	5	2	166	54	19.6	Pakistani	Never	32	32	E01005218	E01005218	No			No			No		No			Yes	1	19	No	1
448	420	2	1	163	52	19.6	European	Never	36	36	E01006165	E01006165	Yes	1	32	No			No		No			No			No	1
449	421	1	0	163	73	27.5	Indian	Never	36	36	E01005127	E01005127	No			No			Yes	Bicornuate uterus	No			No			No	1
450	422	2	1	172	105.6	35.7	African	Never	37	37			No			No			No		No			No			No	1
451	423	3	2	167	85	30.5	European	Never	29	29			Yes	2		No			No		No			No			No	1
452	424	2	1	156	66	27.1	European	Never	37	37			Yes	1	21	No			Yes	Fibroids (add details below)	No			Yes	1	21	No	1
453	425	3	2	160	55	21.5	European	Never	22	22			No			No			No		No			Yes	1	17	No	1
454	426	2	1	167	65	23.3	Unclassified (other)	Never	42	42			No			No			No		No			No			No	1
455	427	5	1	183	65	19.4	European	Never	37	37			Yes	1	29	No			No		No			No			No	1
456	428	4	1	165	40	14.7	European	Current	28	28			No			Yes	1	Cone	No		No			No			No	1
457	429	3	1	159	62	24.5	Unclassified (other)	Never	36	36			No			No			No		No			No			No									2017-06-28	Spontaneous	26	1	750
458	430	5	1	164	83	30.9		Never	26	26			No			No			Yes	Bicornuate uterus	No			No			No	1
459	431	5	1	179	70	21.8	African		34	34	E01003114	E01003114	No			No			No		No			No			No	1
460	432	5	3	172	70.6	23.9	Middle Eastern	Never	32	32	E01003115	E01003115	No			Yes	1	LLETZ	No		No			No			No	1
461	433	5	0	163	102	38.4	European	Never	30	30			No			Yes	2	LLETZ	No		No			No			No	1
462	434	3	1	154	59	24.9	South East Asian	Never	40	40			No			No			No		No			Yes	1	17	No	1
463	435	1	0	174	85	28.1	European	Ex-gave up in pregn	30	30			No			No			Yes	Bicornuate uterus	No			No			No	1
464	436	10	4	161	94	36.3	Unclassified (other)	Never	34	34			Yes	4	28	No			No		No			No			No	1
465	437	2	1	177	130.2	41.6	European	Ex-gave up before pregn	40	40			No			Yes	2	LLETZ	No		No			No			No	1
466	438	2	1	162	53	20.2	European	Never	33	33			Yes	1	33	No			No		No			No			No	1
467	439	2	0	170	68	23.5	European	Never	34	34	E01003019	E01003019	No			Yes	1	LLETZ	No		No			No			No	1								2017-12-21	Spontaneous	40	3	3290
468	440	4	0	153	65.7	28.1	European		40	40	E01000364	E01000364	No			No			No		No			No			No	1								2017-08-15	Spontaneous	21	3	390
469	441	3	2	152	64.5	27.9	African		28	28	E01003163	E01003163	No			Yes	1	LLETZ	No		No			No			No	1
470	442	2	1	158	52	20.8	South East Asian		31	31	E01004014	E01004014	No			No			No		No			No			Yes	2
471	443	7	2				African	Never	37	37	E01003963	E01003963	No			Yes	1	Cone	No		No			No			No	1
472	444	2	1	160	60	23.4	Unclassified (other)		31	31	E01004521	E01004521	No			Yes	1	LLETZ	No		No			No			No	1
473	445	1	0	169	60	21		e-cigarettes	37	37	E01003036	E01003036	No			Yes	1	LLETZ	No		No			No			No	1
474	446	1	0	164	83.7	31.1	European	Never	35	35	E01004056	E01004056	No			Yes	1	Cone	No		No			No			No	1
475	447	2	0	169	58	20.3	European	Never	44	44	E01003099	E01003099	No			No			No		No			No			Yes	2
476	448	5	2	155	80	33.3			0	0	E01003114	E01003114	No			No			No		No			No			No	1
477	449	3	0	157	54.2	22	Far East Asian	Never	50	50	E01003014	E01003014	No			No			No		Yes	1	24	No			Yes	2
478	450	5	1	172	81	27.4	European	Never	33	33	E01030308	E01030308	Yes	1	34	No			No		Yes	1	31	No			No	1
479	451	2	1	170	64	22.1	European	Never	37	37	E01003383	E01003383	No			Yes	1	Laser	No		No			No			No	1
480	452	2	1	161	60	23.1	Indian	Never	32	32	E01003864	E01003864	Yes	1	33	No			No		Yes	1	33	No			No	1
481	453	3	2	165	68	25	African	Never	36	36			No			No			No		No			Yes	1	22	No	1
482	454	1	0	175	47.2	15.4	Unknown	Never	21	21			No			No			Yes	Septum (Septate)	No			No			No	1
483	455	9	4	177	74	23.6	European	Never	34	34			Yes	1	34	No			No		No			Yes	1	17	No	1
484	456	4	1	163	59	22.2	Unclassified (other)	Never	37	37			No			No			No		No			No			No	1
485	457	2	1	175	102	33.3	African	Never	34	34			Yes	1	34	No			Yes	Fibroids (add details below)	Yes	1	33	No			No	1
486	458	6	2	161	65	25.1	Unclassified (other)	Never	44	44			Yes	1	30	No			Yes	Fibroids (add details below)	No			Yes	1	16	No	1
487	459	1	0	158	65	26	European	Never	33	33			No			No			Yes	Bicornuate uterus	No			No			No	1
488	460	1	0	155	46.7	19.4	Unclassified (other)	Never	39	39			No			Yes		LLETZ	No		No			No			No	1
489	461	2	1	165	66	24.2	Unknown	Ex-gave up before pregn	34	34			No			Yes	1	Cone	No		No			No			No	1
490	462	1	0	154	77	32.5	European	Ex-gave up in pregn	34	34			No			Yes	1	LLETZ	No		No			No			No	1
492	463	1	0	158	65	26	European	Never	33	33	E01006199	E01006199	No			Yes	1	LLETZ	Yes	Bicornuate uterus	No			No			No	1
491	464	2	1	165	63	23.1	European	Never	34	34			No			Yes	2	LLETZ	No		No			No			No	1
493	465	3	1	160	54	21.1	South American	Never	24	24			Yes	1	25	No			No		No			No			No	1								2018-01-10	Spontaneous	37	5	2730
494	466	1	0	160	61	23.8	European	Never	31	31			No			No			No		No			No			No									2017-07-07	Spontaneous	30	6	1550
495	467	1	0	162	60	22.9	European	Never	29	29			No			No			No		No			No			No	1								2017-09-16	Spontaneous	39	0	3190
499	468	3	1	180	59.8	18.5	European	Never	39	39	E01004484	E01004484	No			Yes	2	LLETZ	No		No			No			No	1
500	469	7	1	166	63	22.9	African	Unknown	30	30			No			No			No		No			Yes	1	22	No	1
501	470	5	3	169	73	25.6	European	Never	30	30	E01005694	E01005694	Yes	2	33	No			No		No			No			No	1
502	471	2	1	169	57	20	Unclassified (other)	Never	32	32			No			No			Yes	Bicornuate uterus	No			No			No	1
503	472	1	0	162	59.4	22.6	European	Ex-gave up before pregn	32	32			No			Yes	2	LLETZ	No		No			No			No	1
504	473	6	3	170	120	41.5	AfroCaribbean	Never	31	31	E01006110	E01006110	No			No			No		No			Yes	1	21	No	1
505	474	4	1	164	66	24.5	European	Ex-gave up before pregn	39	39	E01005742	E01005742	Yes	1	30	Yes	1	Cone	No		No			No			No	1
506	475	2	0	164	73	27.1	European	Never	33	33	E01005648	E01005648	No			No			No		Yes	1	16	No			No	1
507	476	3	1	175	69.9	22.8	African	Never	20	20			Yes	1	32	No			No		No			No			No	1
508	477	3	1	162	65	24.8	Unclassified (other)	Never	37	37			No			No			No		No			No			No	1
509	478	2	1	170	57.8	20	Unclassified (other)	Never	36	36			No			No			Yes	Bicornuate uterus	No			No			No	1
510	479	2	1	164	54	20.1	European	Never	37	37			Yes	1	36	Yes	1	LLETZ	No		No			No			No	1
301	480	1	0	172	62.5	21.1	European	Ex-gave up in pregn	30	30			No			Yes	1	Cone	No		No			No			No	1
511	481	1	0	172	69	23.3	European	Never	36	36	E01003999	E01003999	No			Yes	1	LLETZ	No		No			No			No	1
512	482	1	0	165	52	19.1	European	Never	30	30	E01003306	E01003306	No			Yes	2	LLETZ	No		No			No			No	1
513	483	4	0	178	92	29	AfroCaribbean		36	36	E01017925	E01017925	No			No			No		No			Yes	2	16	No	1								2017-11-07	Induced	24	6	630
514	484	1	0	175	61	19.9	European	Never	33	33	E01003210	E01003210	No			Yes	1	Cone	No		No			No			No	1
515	485	8	3	156	59	24.2	European	Current	38	38			No			No			No		No			No			No	1
516	486	1	0	168	67	23.7			36	36	E01003012	E01003012	No			No			No		No			No			Yes	2
517	487	3	0	155	50	20.8	European	Never	29	29	E01003568	E01003568	No			Yes	1	Cone	No		No			Yes	2	24	No	1
518	488	2	1	160	61	23.8	African	Never	27	27	E01003251	E01003251	No			No			No		No			No			No	1
519	489	4	1	166	58	21	European	Never	40	40	E01003033	E01003033	No			No			No		No			No			Yes	2
520	490	2	0	167	57	20.4	European	Never	35	35	E01003014	E01003014	No			No			No		Yes	1	19	Yes	1	19	No	1
521	491	5	0	178	85.6	27		Never	36	36			No			No			Yes	Fibroids (add details below)	No			No			No	1
522	492	1	0	174	58	19.2		Never	32	32			No			Yes	1	Cone	No		No			No			No	1
523	493	5	3	169	80	28		Never	40	40			No			No			No		No			No			No	1
524	494	2	1	175	71.2	23.2		Never	33	33			No			Yes	1	Cone	No		No			No			No	1
525	495	4	1	162	50	19.1	AfroCaribbean	Never	28	28			No			No			No		No			Yes	2	16	No	1								2018-01-30	Spontaneous	40	0	3674
526	496	5	1	155	62	25.8	South American	Never	37	37			No			No			No		No			Yes	1	17	No	1
527	497	3	2	163	73	27.5	African	Never	28	28			Yes	1	35	No			No		No			No			No	1
149	498	5	0	153	62	26.5	Bangladeshi	Ex-gave up in pregn	37	37	E01003177	E01003177	No			No			No		No			Yes	3	21	No	1								2017-01-18	Spontaneous	9	4
528	499	3	1	139	55	28.5	European	Never	39	39	E01004552	E01004552	No			No			No		Yes	1	31	No			No	1								2017-05-02	Pre-labour caesarean	40	0	3720
529	500	3	1	168	64.2	22.7	European	Never	35	35	E01003012	E01003012	No			Yes	1	LLETZ	No		No			No			No	1
530	501	3	2	165	70	25.7	European	Never	36	36	E01003927	E01003927	Yes	1	32	No			No		Yes	1	32	No			No	1
531	502	3	0	167	68	24.4	Unclassified (other)	Never	40	40	E01003066	E01003066	No			No			No		No			Yes	1	21	No	1
532	503	2	0	150	79	35.1	Bangladeshi		42	42	E01003939	E01003939	No			No			No		No			No			Yes	2
533	504	2	1	165	79	29	European	Never	38	38	E01003053	E01003053	Yes	1	36	No			No		No			No			No	1
534	505	6	3	175	117	38.2	African		31	31	E01003015	E01003015	No			No			No		No			Yes	1	20	No	1
535	506	1	0	162	55	21	European	Never	33	33			No			Yes	1	LLETZ	No		No			No			No	1
536	507	2	1	166	61	22.1	European	Never	22	22	E01003210	E01003210	Yes	1	30	No			No		No			No			No	1
537	508	2	0	161	56	21.6			29	29	E01004278	E01004278	No			Yes	1	LLETZ	No		No			No			No	1
538	509	6	2	174	81	26.8	AfroCaribbean		31	31	E01003097	E01003097	Yes	2	32	No			No		No			No			No	1
539	510	1	0	170	86	29.8	European	Never	37	37	E01004066	E01004066	No			Yes	2	LLETZ	No		No			No			No	1
540	511	2	0	184	76	22.4	European	Never	36	36	E01003946	E01003946	No			Yes	1	LLETZ	No		No			No			No	1								2018-01-20	Spontaneous	38	6	3500
541	512	2	1						37	37	E01003039	E01003039	No			Yes	1	LLETZ	No		No			No			No	1
542	513	2	1	164	73	27.1	European	Current	22	22	E01005036	E01005036	No			No			Yes	Didelphic	No			No			No	1
543	514						AfroCaribbean		23	23	E01006142	E01006142	Yes	1	32	No			No		No			No			No	1
544	515	4	3	164	109	40.5	African	Never	31	31			Yes	2	24	No			No		No			No			No	1
545	516	11	2	160	82	32	AfroCaribbean	Never	31	31	E01005138	E01005138	No			No			No		No			Yes	3	20	No	1
546	517	3	1	169	60	21	European	Never	37	37			Yes	1	25	Yes	2	LLETZ	No		No			No			No	1
547	518	3	0	173	70	23.4	European	Ex-gave up before pregn	35	35	E01003105	E01003105	No			Yes	1	LLETZ	No		No			No			No	1
548	519	1	0	155	55	22.9	Unknown	Never	33	33			No			Yes	1	LLETZ	No		No			No			No	1
549	520	2	0	163	65	24.5	Unknown	Never	38	38			No			Yes	2	Cone	Yes	Fibroids (add details below)	No			No			No	1
550	521	2	1	178	61.4	19.4	European	Never	35	35			No			Yes	1	LLETZ	No		No			No			No	1
551	522	5	1					Never	33	33	E01000637	E01000637	Yes	1	22	No			Yes	Bicornuate uterus	No			No			No	1
552	523	3	0	167	71	25.5	Indian	Never	34	34			No			No			No		No			Yes	1	17	No	1
553	524	2	0	156	48	19.7	African	Never	31	31	E01003927	E01003927	No			Yes	1	Cone	No		No			No			No	1
554	525	4	2	164	76	28.3	Unclassified (other)	Never	32	32	E01003966	E01003966	Yes	1	36	No			No		No			No			No	1
555	526	5	1	164	105	39	European	Never	36	36	E01003026	E01003026	No			No			No		No			No			Yes	2
556	527	2	1	163	66	24.8	European	Never	39	39	E01013186	E01013186	No			Yes	1	LLETZ	No		No			No			No	1
558	528	2	0	167	56	20.1	European	Never	26	26	E01003504	E01003504	No			No			No		No			Yes	1	20	No	1
557	529	6	1	157	57	23.1	AfroCaribbean		41	41			No			No			No		No			No			No	1
559	530	3	1	165	78	28.7	African		27	27			No			No			No		Yes	1	17	Yes	1	17	No	1
560	531	1	0	166	57	20.7	European	Never	32	32	E01001640	E01001640	No			No			No		No			No			Yes	2
295	532			171	64.2	22	European	Never	39	39			No			No			Yes	Bicornuate uterus	No			Yes	1	23	No	1								2017-10-30	Spontaneous	39	0	2730
561	533	2	2	162	52	19.8	European	Ex-gave up before pregn	34	34			No			No			No		No			No			No									2017-07-28	Spontaneous	33	4	2080
562	534	2	1	159	64.2	25.4	African	Never	29	29			Yes	1	25	Yes	1	LLETZ	No		Yes	1	25	No			No	1
563	535	2	1	163	111.6	42	Unclassified (other)	Never	30	30			Yes	1	34	No			No		Yes	1	28	No			No	1
564	536								31	31			Yes	1	31	No			No		Yes	1	30	No			No	1
565	537	6	5	167	74.6	26.7	European	Current	34	34			No			No			No		No			Yes	1	20	No	1
566	538	3	0	167	60.4	21.7	European	Never	22	22			No			No			Yes	Septum (Septate)	No			No			No	1
567	539	2	1	163	76	28.6	European	Never	40	40			Yes	1	36	No			Yes	Septum (Septate)	No			No			No	1
568	540	5	0	163	83.8	31.5	Unclassified (other)	Never	40	40			No			No			Yes	Fibroids (add details below)	No			Yes			No	1
569	541	3	0	173	72.2	24.1		Ex-gave up before pregn	32	32	E01001662	E01001662	No			Yes	1	LLETZ	No		No			No			No	1
570	542	2	0	161	73	28.2	European	Never	27	27	E01001632	E01001632	No			No			No		No			Yes	1	23	No	1
571	543	2	0						28	28	E01003962	E01003962	No			Yes	1	LLETZ	No		No			No			No	1
572	544							Ex-gave up before pregn	43	43	E01021950	E01021950	No			Yes	1	LLETZ	Yes	Didelphic	No			No			No	1
573	545			170	76.1	26.3	European		33	33	E01003138	E01003138	No			Yes		Laser	No		No			No			No	1
574	546	2	1	156	60	24.7	Indian	Never	34	34	E01004508	E01004508	No			No			No		No			No			No	1								2017-12-05	Pre-labour caesarean	38	4	3150
575	547	2	0	171	64.4	22	European	Never	36	36			No			Yes	1	LLETZ	No		No			No			No	1
576	548	4	1						28	28	E01003121	E01003121	No			No			No		No			No			No	1
577	549	5	3	156	65	26.7	European	Current	29	29	E01005257	E01005257	Yes	1	28	No			No		Yes	1	26	No			No	1
578	550	3	1	152	60	26	Indian	Never	25	25	E01005303	E01005303	No			No			No		No			No			No	1
579	551	1	0	169	70	24.5	European	Never	40	40	E01005105	E01005105	No			No			Yes	Bicornuate uterus	No			No			No	1
580	552	12	7	158	61	24.4	European	Never	37	37			Yes	1	28	No			No		No			No			No	1
581	553	3	0	163	68	25.6	European	Never	41	41			No			No			Yes	Septum (Septate)	No			No			No	1
582	554	3	0	166	107	38.8	African	Never	23	23			No			No			No		No			Yes	1	20	No	1								2017-10-25	Spontaneous	31	1	1920
583	555	1	0				European	Never	38	38	E01011605	E01011605	No			Yes	1	LLETZ	No		No			No			No	1
584	556	3	2	152	46.2	20		Ex-gave up before pregn	36	36	E01003103	E01003103	No			Yes	1	LLETZ	No		No			No			No	1
585	557	5	1				African	Never	41	41	E01008070	E01008070	No			No			No		No			Yes	2	16	No	1
586	558	2	1				AfroCaribbean	Unknown	27	27	E01011679	E01011679	Yes	1	32	No			No		No			No			No	1
588	559	3	2	163	53	19.9	European	Never	37	37			Yes	1	35	No			No		No			No			No	1
587	560	2	0	170	65.5	22.7	European		35	35			No			Yes			No		No			Yes	1	16	Yes	1
589	561	2	1	169	69	24.2	South American	Never	25	25			No			No			Yes	Didelphic	No			No			No	1
590	562	1	0	161	55	21.2	European	Never	39	39			No			No			No		No			No			No	1								2017-12-28	Spontaneous	39	5	2896
591	563	4	1	165	69.1	25.4	European	Never	39	39	E01004745	E01004745	Yes	1	36	No			No		Yes	1	35	No			No	1								2018-01-12	Induced	39	3	3250
592	564	4	1	162	64	24.4	European	Never	37	37			Yes	1	24	Yes	1	Cone	No		No			No			No	1								2018-03-14	Induced	39	3	2960
593	565	3	1	162	54	20.6	European	Current	28	28			No			No			No		No			No			No	1								2017-11-03	Spontaneous	37	3	2635
594	566	4	2	161	57	22	European	Current	43	43			Yes	1	31	No			No		No			No			No	1								2018-01-27	Spontaneous	38	6	3028
595	567	3	0	157	58	23.5	European	Never	38	38			No			Yes	1	Cone	No		No			No			No	1								2018-03-13	Induced	40	6	3184
596	568	4	0	170	65.4	22.6	European	Never	29	29	E01000273	E01000273	No			No			Yes	Septum (Septate)	No			No			No	1
597	569	4	1	160	61	23.8	South American	Never	37	37			No			No			No		No			Yes	1	19	No	1								2018-01-21	Spontaneous	39	4	3040
598	570	3	2	154	56	23.6	Pakistani	Never	27	27			Yes	1	27	No			No		No			No			No	1
599	571	4	2	174	70	23.1	European	Never	27	27			Yes	1	25	No			No		No			Yes	1	18	No	1
600	572	3	1	160	72	28.1	Middle Eastern	Never	23	23	E01005284	E01005284	No			No			Yes	Bicornuate uterus	No			No			No	1
601	573	4	0	160	84	32.8	European	Never	37	37			No			No			No		No			No			No	1
602	574	3	1	167	75	26.9	European	Current	30	30			Yes	1	29	No			No		No			No			No	1
603	575	1	0	164	59	21.9	European	Never	39	39			No			Yes	1	Cone	No		No			No			No	1
604	576	2	1	159	80	31.6	European	Never	23	23			No			No			No		No			Yes	1	22	No	1								2018-03-19	Spontaneous	40	3	2970
605	577	2	0	153	47	20.1	European	Never	32	32			No			Yes	2	Cone	No		No			No			No	1								2018-04-04	Induced	41	5	3110
606	578	2	1	168	60.4	21.4	European	Ex-gave up before pregn	36	36	E01004336	E01004336	No			No			No		Yes	1		No			No	1
607	579	11	2	168	85	30.1	European	Ex-gave up before pregn	36	36	E01022936	E01022936	Yes	2	23	No			No		No			Yes	1	20	No	1
608	580	1	0	175	72.2	23.6	European	Never	32	32			No			Yes	1	Cone	No		No			No			No	1
609	581	5	2	178	70	22.1	European		40	40	E01000700	E01000700	No			Yes	1	LLETZ	No		No			No			No	1
610	582	6	2	167			AfroCaribbean	Never	34	34	E01003047	E01003047	Yes	1	32	No			No		No			Yes	1	18	No	1
611	583	1	0	161	66	25.5	Unclassified (other)	Never	41	41	E01003054	E01003054	No			No			No		No			No			Yes	2
612	584	3	0	171	56	19.2	European	Ex-gave up in pregn	43	43	E01001156	E01001156	No			No			No		No			No			No	1
613	585	1	0	158	59	23.6	European	Never	41	41	E01004269	E01004269	No			Yes	1	LLETZ	No		No			No			No	1
614	586	1	0	161	113	43.6	European	Never	22	22	E01003120	E01003120	No			No			No		No			No			Yes	2
615	587	2	1				European	Never	23	23	E01011305	E01011305	Yes	1	22	No			No		No			No			No	1
616	588	2	1				African		27	27	E01011324	E01011324	No			No			No		No			Yes	1	19	No	1
617	589	2	1				European		26	26	E01011600	E01011600	No			Yes	1	LLETZ	No		No			No			No	1
618	590	2	1				European		35	35	E01011583	E01011583	No			Yes	1	Cone	No		No			No			No	1
619	591	1	0				European		29	29	E01011384	E01011384	No			Yes	1	LLETZ	No		No			No			No	1
620	592	2	1				European		28	28	E01011627	E01011627	No			Yes	1	LLETZ	No		No			No			No	1
621	593	2	0				European		30	30	E01011387	E01011387	No			Yes	1	LLETZ	No		No			No			No	1
622	594	3	2				European		39	39	E01012912	E01012912	No			Yes	1	LLETZ	No		No			Yes	1	22	No	1
623	595	2	1				European		30	30	E01011384	E01011384	No			Yes	1	LLETZ	No		No			No			No	1
624	596	5	3				European		27	27	E01011315	E01011315	Yes	3	32	No			No		No			No			No	1
625	597	5	1	163	60	22.6	AfroCaribbean	Unknown	44	44	E01005105	E01005105	No			No			No		No			No			No	1
626	598	2	1	168	63.5	22.5	Indian	Never	28	28			No			No			Yes	Bicornuate uterus	No			No			No	1
627	599	3	1	163	53	19.9	European	Current	30	30	E01005194	E01005194	Yes	1	26	No			No		No			No			No	1
628	600	2	1	172	94	31.8	European	Never	33	33	E01006070	E01006070	No			Yes	2	LLETZ	No		No			No			No	1
629	601	5	1	172	67	22.6	European	Never	34	34	E01005772	E01005772	No			No			Yes	Septum (Septate)	No			No			No	1
630	602	7	1	169	86.7	30.4	African	Never	35	35	E01005130	E01005130	No			No			No		No			Yes	2	20	No	1
631	603	2	1				European		24	24	E01011724	E01011724	Yes	1	31	No			No		No			No			No	1
632	604	5	4	152	82	35.5	Unclassified (other)	Never	30	30			No			No			No		Yes	1	32	No			No									2017-08-23	Spontaneous	32	1	2100
633	605	1	1	160	56	21.9	European	Current	26	26			No			No			No		No			No			No									2017-08-27	Induced	34	1	2050
635	606	2	1	174	57.7	19.1	European	Never	36	36	E01003280	E01003280	No			Yes	1	Cone	No		No			No			No	1
636	607	3	1	163	58.5	22	European	Ex-gave up in pregn	37	37	E01001144	E01001144	Yes			No			No		No			No			No	1
637	608	3	1	175	90	29.4	African	Never	27	27	E01003037	E01003037	Yes	1	23	No			No		No			No			No	1
638	609	3	3		77.6		European		37	37	E01004056	E01004056	Yes	2	31	No			No		Yes	2	31	No			Yes	2
639	610	5	2				African	Never	37	37	E01003160	E01003160	No			No			No		No			Yes	1	18	No	1
640	611	6	3	160	62	24.2	African	Ex-gave up before pregn	30	30	E01003108	E01003108	Yes	1	35	No			No		Yes	1	35	No			No	1
641	612	2	0	158	59	23.6	European	Never	32	32	E01004060	E01004060	No			Yes	2	Cone	No		No			No			No	1
642	613	3	0	170	66	22.8	European	Never	41	41	E01001641	E01001641	No			Yes	1	Cone	No		No			No			No	1
643	614	3	1	169	64	22.4	Unclassified (other)	Never	34	34	E01003227	E01003227	No			Yes	2	Cone	No		No			No			No	1
644	615	9	4	158	77	30.8	African	Never	40	40	E01001689	E01001689	Yes	1	26	No			No		No			Yes	1	22	No	1
645	616	7	1				African	Never	24	24	E01001150	E01001150	Yes	1	30	No			No		No			Yes	3	14	No	1
646	617	6	4						37	37	E01023476	E01023476	Yes	1	36	No			No		Yes	1	36	No			Yes	2								2017-12-13	Pre-labour caesarean	34	2		2017-12-13	Pre-labour caesarean	34	2
647	618	4	1	160	59	23	European	Never	36	36			No			No			Yes	Bicornuate uterus	Yes	1	34	No			No	1
649	619	3	1	166	74	26.9	European	Never	33	33	E01006033	E01006033	No			Yes	2	Cone	No		No			No			No	1
650	620	2	0	168	144	51	European	Never	28	28	E01005817	E01005817	No			No			Yes	Bicornuate uterus	No			No			No	1
651	621	4	0	158	77	30.8	Middle Eastern	Never	33	33	E01005692	E01005692	No			No			No		No			Yes	1	20	No	1
652	622	3	2	163	88.4	33.3	Unknown	Current	36	36			No			No			No		Yes	1	28	No			No	1
653	623	1	0	167	55	19.7	Unknown	Never	40	40			No			Yes	2	LLETZ	Yes	Fibroids (add details below)	No			No			No	1
654	624	4	1	160	85	33.2	European	Never	36	36			No			Yes	2	LLETZ	No		No			No			No	1
655	625	2	1				European		37	37	E01011632	E01011632	No			Yes	1	LLETZ	No		No			Yes	1	17	No	1
657	626	2	1	170	63.8	22.1		Never	36	36			No			No			Yes	Septum (Septate)	No			No			No	1
656	627	2	1						34	34	E01011200	E01011200	Yes	1	26	No			No		No			No			No	1
658	628	4	2	174	85	28.1	African	Never	30	30			No			No			No		No			No			No	1
660	629						Unclassified (other)		40	40			No			No			No		No			No			No	1
661	630	1	0	181	88	26.9	Unknown	Never	34	34			No			Yes	1	LLETZ	No		No			No			No	1
662	631	4	1	171	75.8	25.9	African	Current	29	29			No			No			Yes	Bicornuate uterus	No			No			No	1
663	632	3	1	169	60.8	21.3	European	Never	34	34			No			Yes	2	LLETZ	No		No			No			No	1
664	633	12	0				Pakistani		33	33	E01005382	E01005382	No			No			Yes	Unicornuate uterus	No			No			No	1
665	634	3	2				European		33	33	E01011508	E01011508	No			No			No		No			No			No	1
666	635	4	2	158	50	20	European	Current	24	24			No			No			No		No			No			No	1								2017-10-14	Spontaneous	35	0	2210
667	636	5	1						33	33			No			No			Yes	Didelphic	No			Yes	1	16	No	1
668	637	2	1	173	65	21.7	European	Never	36	36	E01003123	E01003123	No			Yes	1	Cone	No		No			No			No	1
669	638	3	2	164	72	26.8	European	Never	32	32			Yes	1	26	No			No		No			No			No	1
670	639	2	1				European	Never	23	23	E01011496	E01011496	No			No			No		No			No			No	1
671	640	7	1						41	41	E01011644	E01011644	No			No			No		No			Yes	1	23	No	1
672	641	4	1	155	89	37	European	Never	32	32	E01005769	E01005769	Yes	1	24	No			No		No			Yes	2	20	No	1
673	642	3	2						30	30	E01011636	E01011636	Yes	1	29	No			No		Yes	1	29	No			No	1
674	643	6	2					Never	24	24	E01011677	E01011677	Yes	1	26	No			No		No			Yes	2	22	No	1
676	644	6	2						35	35	E01011663	E01011663	No			No			No		No			No			No	1
677	645	3	1				European	Never	34	34	E01013428	E01013428	No			No			No		No			No			No	1
678	646	3	1						30	30	E01011636	E01011636	No			No			No		No			No			No	1
679	647	3	1				European	Never	35	35	E01011550	E01011550	Yes		36	No			Yes	Septum (Septate)	No			Yes		20	No	1
680	648	3	2	165	56	20.6	African	Never	28	28	E01005207	E01005207	Yes	1	31	No			No		No			No			No	1
681	649	2	1						34	34	E01011590	E01011590	No			Yes	2	Cone	No		No			No			No	1
682	650	2	0						33	33	E01011509	E01011509	No			No			No		No			Yes	1	22	No	1
683	651								26	26	E01011687	E01011687	No			No			No		No			No			No	1
684	652	2	1				European		32	32	E01011265	E01011265	No			No			No		No			No			No	1
685	653								33	33	E01011451	E01011451	No			Yes	1	LLETZ	No		No			No			No	1
686	654	2	1						34	34	E01011590	E01011590	No			Yes	1	LLETZ	No		No			No			No	1
687	655	1	0						31	31	E01011691	E01011691	No			Yes	1	LLETZ	No		No			No			No	1
659	656								33	33	E01011528	E01011528	No			No			Yes		No			No			No	1
688	657	3	2				AfroCaribbean		26	26	E01011425	E01011425	Yes	2	28	No			No		No			No			No	1
689	658	5	3				European		29	29	E01011735	E01011735	Yes	2	29	No			No		No			Yes	1	16	No	1
690	659	2	0	166	47	17.1	European		27	27	E01011338	E01011338	No			No			No		No			Yes	1	22	No	1
691	660	4	1						31	31	E01011501	E01011501	No			No			No		No			Yes	2	16	No	1
692	661	2	1				European		33	33	E01011267	E01011267	Yes	1	32	No			No		No			No			No	1
693	662	1	0				European		38	38	E01011708	E01011708	No			No			Yes	Septum (Septate)	No			No			No	1
694	663	3	1						35	35	E01011311	E01011311	No			Yes	1	LLETZ	Yes	Septum (Septate)	No			No			No	1
695	664	2	2				European		33	33	E01011335	E01011335	Yes	1	35	No			Yes	Septum (Septate)	No			No			No	1
696	665	2	0				European		26	26	E01011841	E01011841	No			No			Yes	Bicornuate uterus	No			Yes	1	14	No	1
697	666	1	0	161	54	20.8	European	Ex-gave up before pregn	29	29			No			No			No		No			No			No	1
698	667	1	0	164	76.6	28.5	European	Never	32	32			No			No			No		No			No			No	1								2017-10-26	Induced	34	1	1680
699	668	3	2	158	60	24	Maghreb	Never	29	29			No			No			No		No			No			No	1								2017-11-16	Spontaneous	33	5	2510
700	669	2	1	170	65	22.5	Maghreb	Never	36	36			No			No			No		No			No			No									2017-09-10	Spontaneous	23	3	500
701	670	7	4	174	76	25.1	African	Never	43	43	E01004040	E01004040	No			No			No		No			Yes	2	22	No	1								2018-01-04	Induced	24	1	430
702	671	1	0	164	75	27.9	African		30	30	E01004055	E01004055	No			Yes	3	LLETZ	No		No			No			No	1
703	672	5	2	165	77	28.3	European	Never	41	41	E01021661	E01021661	No			No			No		No			Yes	1	14	No	1
704	673	2	1	167	80	28.7	African	Never	34	34			No			No			Yes	Fibroids (add details below)	No			Yes	1	22	No	1
705	674	5	1	168	63	22.3	European		31	31	E01004278	E01004278	No			No			Yes		No			No			No	1
706	675	2	1	170	60	20.8	Unclassified (other)	Never	34	34			No			No			Yes	Fibroids (add details below)	Yes	1	18	Yes	1	18	No	1
708	676	3	1	167	68	24.4	European	Never	33	33	E01024739	E01024739	Yes	1	28	Yes	1	Cone	No		Yes	1	27	No			No	1
710	677	2	1	154	58	24.5	European	Never	31	31	E01003539	E01003539	No			Yes	1	LLETZ	Yes	Bicornuate uterus	No			No			No	1
709	678	4	3				African	Never	26	26			No			Yes	1	LLETZ	Yes	Fibroids (add details below)	No			Yes	1	23	No	1
711	679	1	0	168	62	22	European	Never	37	37	E01003156	E01003156	No			No			Yes	Bicornuate uterus	No			No			No	1
712	680	3	2	165	53	19.5	Far East Asian	Never	36	36			Yes	1	36	No			Yes	Fibroids (add details below)	No			Yes	1	17	No	1
713	681	6	1	177	66.3	21.2	European	Never	36	36			No			Yes	1	Cone	No		No			No			Yes	2
714	682	2	1	165	63.2	23.2	European	Never	31	31			Yes	1	30	No			No		No			No			No	1
715	683	2	1	162	52	19.8	European	Never	30	30			No			No			No		No			No			No	1
716	684	3	1	166	60.4	21.9	European	Never	38	38			No			No			No		No			No			No	1
717	685	1	0	169	67	23.5	European	Never	42	42			No			Yes	1	Cone	No		No			No			No	1
718	686	3	2	170	70.2	24.3	European	Never	35	35			Yes	1	23	No			Yes	Fibroids (add details below)	No			Yes	2	19	No	1
719	687	2	1	156	45	18.5	Unknown	Never	22	22			Yes	1	29	No			No		No			No			No	1
720	688	2	1	162	68	25.9	African	Never	31	31			No			No			No		No			No			No	1
721	689	4	2	166	67	24.3	European	Current	35	35			No			Yes	1	Cone	No		No			No			No	1								2018-03-30	Spontaneous	40	0	3782
722	690	4	1	141	60	30.2	European	Never	40	40			No			No			Yes	Didelphic	No			No			No	1								2018-02-06	Spontaneous	31	5	1900
723	691	2	0	155	50	20.8	South American	Never	29	29			No			Yes	1	Cone	No		No			No			No	1								2018-03-28	Pre-labour caesarean	39	0	3026
724	692	5	1	161	60	23.1	European	Never	36	36			No			No			No		Yes	1	18	Yes	1	20	No	1								2018-03-25	Pre-labour caesarean	38	1	2980
725	693	1	0	160	42.1	16.4	European	Never	30	30	E01011438	E01011438	No			Yes	1	LLETZ	No		No			No			No	1
726	694	3	1	172	95	32.1	European	Never	38	38	E01011485	E01011485	No			No			No		No			Yes	1	21	No	1
727	695	1	0	170	70	24.2	European		35	35	E01011593	E01011593	No			Yes	1	LLETZ	No		No			No			No	1
728	696			156	90	37			27	27	E01011534	E01011534	No			No			No		No			No			No	1
729	697	2	1	156	86	35.3	African		22	22	E01011373	E01011373	No			No			No		No			Yes	1	20	No	1
730	698	4	1	167	77	27.6	European	Never	41	41	E01004607	E01004607	No			Yes	1	Laser	No		No			No			No	1
731	699	2	1	172	68	23	European	Never	32	32	E01003887	E01003887	Yes	1	30	Yes	1	Laser	No		Yes	1	30	No			No	1
732	700	6	2	163	69	26	European	Current	30	30	E01002975	E01002975	No			Yes	1	Laser	No		No			No			No	1
733	701	2	1	155	62	25.8	European	Never	36	36			No			Yes	2	LLETZ	No		No			No			No	1
707	702										E01004056	E01004056	No			No			No		No			No			Yes	2
734	703	1	0	160	77	30.1	European	Never	29	29	E01003847	E01003847	No			Yes	1	Cone	No		No			No			No	1
735	704	2	1	161	67.8	26.2	European	Never	32	32	E01003135	E01003135	Yes	1	26	No			No		No			No			No	1								2017-03-06	Spontaneous	38	1	2950
736	705	1	0				European	Current	38	38			No			Yes	1	Cone	No		No			No			No	1
737	706	2	0	171	73	25	European	Never	35	35			No			Yes	1	Cone	No		No			No			No	1								2018-03-25	Induced	39	2	3120
738	707	6	1	161	60	23.1	European	Never	36	36			No			No			No		Yes	1	20	No			No	1
739	708	4	1	165	80	29.4	African	Never	36	36			Yes	1	30	No			No		No			No			No	1
740	709	4	2	158	48	19.2	European	Ex-gave up in pregn	24	24	E01005605	E01005605	Yes	1	32	No			No		No			No			No	1
741	710	2	0	159	62	24.5	Pakistani	Never	31	31	E01005326	E01005326	No			No			No		No			Yes	1	21	No	1
742	711	4	2	162	83	31.6	Maghreb	Never	35	35			No			No			No		No			Yes	1	19	No	1								2018-04-28	Spontaneous	40	0	4200
743	712	3	2						29	29	E01011314	E01011314	Yes	2	32	Yes	1	LLETZ	No		No			No			No	1
744	713								32	32	E01011720	E01011720	No			Yes	1	LLETZ	No		No			No			No	1
745	714								27	27	E01011526	E01011526	No			Yes	1	LLETZ	No		No			No			No	1
747	715								37	37	E01011431	E01011431	No			No			No		No			No			No	1
746	716	1	0				European	Never	34	34			No			No			Yes	Bicornuate uterus	No			No			No	1
748	717	2	1				European	Never	29	29	E01011405	E01011405	Yes	1	24	No			No		No			No			No	1
750	718	2	1	167	79	28.3	African	Never	34	34	E01003965	E01003965	No			No			No		No			No			Yes	2
751	719	3	1	157	82	33.3	Unclassified (other)	Never	33	33	E01003936	E01003936	No			Yes	1	LLETZ	No		No			No			No	1	No	Yes	No	No	No	No		2018-04-04	Pre-labour caesarean	39	2	3370
752	720	5	2	168	65	23	Unclassified (other)	Never	43	43	E01001921	E01001921	Yes	1	32	No			Yes	Unicornuate uterus	No			No			No	1
753	721	1	0	170	60	20.8	AfroCaribbean	Never	31	31	E01003103	E01003103	No			No			No		No			No			Yes	1
754	722	2	1	161	48	18.5	European	Never	34	34	E01031734	E01031734	Yes	1	32	No			No		Yes	1	32	No			No	1
755	723	2	2	175	66	21.6	European	Never	29	29	E01002942	E01002942	Yes	1	32	No			No		No			No			No	1
756	724	2	0	170	58.8	20.3	European	Never	39	39	E01030328	E01030328	No			Yes	1	Laser	No		No			No			No	1
749	725	10	5	168	95	33.7	African	Never	28	28			Yes	1	25	No			No		Yes	3	18	Yes	3	17	No	1
758	727	5	4	165	106.8	39.2	Unclassified (other)	Never	33	33			Yes	1	29	No			No		No			Yes	2	22	No	1
759	728	2	1	188	84.4	23.9	European	Never	31	31			No			No			Yes	Unicornuate uterus	No			No			No	1
760	729	1	0	170	85.8	29.7	European	Never	32	32			No			Yes	1	LLETZ	No		No			No			No	1
761	730	2	1	167	57	20.4		Never	38	38			Yes	1	29	No			No		Yes	1	28	No			No	1
762	731	1	0	165	62	22.8		Never	37	37			No			Yes	1	LLETZ	No		No			No			No	1
763	732	6	3	164	58.9	21.9		Never	44	44			No			No			No		No			Yes	1		No	1
764	733	2	0	157	54.8	22.2		Never	33	33			No			Yes	2	LLETZ	No		No			No			No	1
765	734	3	2	159	56	22.2	European	Current	35	35	E01005727	E01005727	Yes	1	32	No			No		Yes	1	32	No			No	1
305	735	5	2	148	50	22.8	European	Never	34	34			No			No			Yes	Bicornuate uterus	No			No			No	1
766	736	2	1	175	64	20.9	European	Never	35	35	E01003294	E01003294	No			No			Yes	Septum (Septate)	No			No			No	1
767	737	1	0	164	52	19.3	Unclassified (other)	Never	31	31	E01003996	E01003996	No			Yes	2	Cone	No		No			No			No	1
768	738	7	2	163	74	27.9	European		41	41	E01003037	E01003037	No			Yes	1	LLETZ	No		No			No			No	1
769	739	1	0	164	55	20.4	European	Never	32	32			No			No			No		No			No			No	1								2018-02-20	Spontaneous	40	4	3910
770	740	2	0	167	57.4	20.6	European	Never	36	36			No			Yes	1	Cone	Yes	Fibroids (add details below)	No			No			No	1
771	741	4	2	166	82	29.8	African	Never	39	39			Yes	1	24	No			Yes	Fibroids (add details below)	Yes	1	19	Yes	1	19	No	1
772	742	2	1	164	57.2	21.3	Unclassified (other)	Never	35	35			No			No			No		No			No			No	1
773	743	2	1	160	66.6	26	Unclassified (other)	Never	38	38			Yes	1	37	No			Yes	Fibroids (add details below)	No			No			No	1
774	744	4	3	157	63.4	25.7	European	Never	39	39			No			No			No		No			Yes	1	19	No	1
775	745	6	2	161	85	32.8	South East Asian	Never	35	35			No			No			No		Yes	1	21	Yes	1	22	No	1
776	746	4	2	172	64	21.6	European	Never	34	34			No			No			No		Yes	1	21	Yes	1	21	No	1
777	747	1	0	160	63	24.6	Middle Eastern	Never			E01005219	E01005219	No			Yes	2	LLETZ	No		No			No			No	1
778	748	1	0	153	61	26.1	South East Asian	Never	21	21	E01005230	E01005230	No			No			Yes	Bicornuate uterus	No			No			No	1
779	749	2	0	170	85	29.4	European	Ex-gave up before pregn	35	35	E01025356	E01025356	No			No			No		No			Yes	1	16	No	1
780	750	4	0	160	60	23.4	AfroCaribbean	Never	45	45	E01005151	E01005151	No			Yes	1	LLETZ	No		No			No			No	1
781	751	2	1	155	67	27.9	European	Current	27	27	E01005899	E01005899	Yes	1	22	No			No		No			No			No	1
782	752	4	1	156	81	33.3	Unclassified (other)	Never	40	40	E01000346	E01000346	No			No			No		No			Yes	1	21	No	1
783	753	3	1	167	48	17.2	European	Ex-gave up before pregn	37	37	E01004577	E01004577	Yes	1	36	Yes	1	Cone	No		No			No			No	1
784	754	4	1	177	115	36.7			40	40	E01021648	E01021648	Yes	1	24	No			No		Yes	2	19	Yes	1	20	No	1
785	755			179	85	26.5	African	Never	29	29	E01003186	E01003186	No			Yes	1	Laser	No		No			No			No	1
786	756	2	1	156	55.1	22.6	European	Ex-gave up before pregn	39	39	E01003333	E01003333	Yes	1	36	Yes	1	LLETZ	No		No			No			No	1
787	757	1	0	170	66	22.8	European	Never	31	31	E01002990	E01002990	No			Yes	1	Cone	No		No			No			No	1
788	758	4	2	162	124	47.2	European	Current	38	38	E01030337	E01030337	Yes	1	31	No			No		Yes	1	30	No			No	1
789	759	5	3	170	61	21.1	European	Never	28	28	E01005042	E01005042	No			No			No		Yes	1	17	No			No	1
790	760	5	1	170	84	29.1	European	Never	42	42	E01019712	E01019712	No			No			No		No			Yes	1	21	No	1
791	761	4	0	172	26	8.8	Pakistani	Never	38	38	E01005451	E01005451	No			No			No		No			No			No	1
792	762	6	5	168	66	23.4	European	Current	32	32	E01005639	E01005639	Yes	1	23	No			No		Yes	1	23	No			No	1
793	763	1	0	155	69	28.7		Never	30	30			No			No			No		No			No			No	1
794	764	1	0	166	54.4	19.7		Never	37	37			No			Yes	1	Cone	No		No			No			No	1
795	765	3	0	157	71.3	28.9	European	Never	40	40			No			Yes	1	LLETZ	No		No			No			No	1
796	766	2	0	162	63.6	24.2	European	Never	35	35			No			No			No		No			No			No	1
797	767	2	1	160	60	23.4		Never	33	33			No			No			No		No			No			No	1
798	768	2	1	163	87.2	32.8		Never	37	37			No			No			No		No			No			No	1
799	769	7	2	160	61.4	24		Never	47	47			Yes	1	26	No			No		Yes	1	20	No			No	1
800	770	1	0	180	120	37		Never	39	39			No			Yes	1	Cone	No		No			No			No	1
801	771	2	0	168	69.3	24.6		Never	38	38			No			Yes	1	Cone	No		No			No			No	1
802	772	1	0	162	54.4	20.7		Never	36	36			No			No			Yes	Bicornuate uterus	No			No			No	1
803	773	1	0	180	70	21.6		Never	34	34			No			No			No		No			No			No	1
804	774	1	0	175	56	18.3		Never	35	35			No			Yes	2	LLETZ	No		No			No			No	1
805	775	5	1				African	Never	31	31	E01003988	E01003988	Yes	1	24	Yes	1	LLETZ	No		No			No			No	1
806	776	6	1	163	55.8	21		Ex-gave up before pregn	41	41	E01004055	E01004055	No			Yes	1	LLETZ	No		Yes	1	14	Yes	1	14	No	1
807	777	4	2	173	67.2	22.5		Ex-gave up before pregn	38	38	E01023917	E01023917	Yes	1	32	Yes	1	LLETZ	No		No			Yes	1	23	Yes	2
808	778	4	2	166	55	20			38	38	E01002716	E01002716	Yes	1	25	Yes	1	LLETZ	No		Yes	1	21	Yes	1	21	No	1
809	779	4	1	154	67.8	28.6	Unclassified (other)	Never	36	36	E01001643	E01001643	Yes	1	35	No			No		No			No			No	1
810	780	3	1	157	63	25.6	South East Asian	Never	35	35	E01003634	E01003634	No			No			No		Yes	1		No			Yes	2
811	781	2	1	169	53	18.6	European	Never	38	38	E01003210	E01003210	No			Yes	4	Cone	No		No			No			No	1
812	782	3	0	154	45.2	19.1	Pakistani	Never	32	32	E01003767	E01003767	No			No			No		No			Yes	2	18	No	1								2017-12-20	Spontaneous	36	1	2550
813	783	4	2						30	30	E01017952	E01017952	No			Yes	1	LLETZ	No		Yes	1	36	No			No	1
814	784	10	2	177	110	35.1	AfroCaribbean	Ex-gave up before pregn	37	37	E01003991	E01003991	Yes	1	23	No			No		Yes	1		Yes	1	21	No	1
815	785	1	0	168	65	23	Unclassified (other)	Ex-gave up before pregn	30	30	E01005134	E01005134	No			No			Yes	Bicornuate uterus	No			No			No	1
816	786	2	1	160	80	31.3	European	Ex-gave up in pregn	34	34	E01006198	E01006198	No			No			Yes	Bicornuate uterus	No			No			No	1
817	787	2	0	155	68	28.3	European	Ex-gave up in pregn	30	30	E01005254	E01005254	No			Yes	1	Trachelotomy	No		No			No			No	1
818	788	1	0	168	82	29.1	European		36	36	E01004591	E01004591	No			Yes		Cone	No		No			No			No	1
819	789	2	1	162	56	21.3	European	Never	34	34	E01005855	E01005855	No			Yes	2	Cone	No		No			No			No	1
820	790	2	0	169	61	21.4	Far East Asian		35	35	E01004269	E01004269	No			Yes	1	LLETZ	No		No			No			No	1
821	791	4	0	173	69.6	23.3	European	Never	29	29	E01003169	E01003169	No			No			No		No			No			Yes	2	Yes	No	No	No	No	No
822	792	5	1	177	71.4	22.8	European	Never	37	37	E01003245	E01003245	No			Yes	1	Cone	No		No			No			No	1
823	793	4	1	163	69.2	26	South East Asian	Never	37	37	E01004282	E01004282	No			No			No		No			No			Yes	2								2018-03-22	Pre-labour caesarean	37	3	2780	2018-03-22	Pre-labour caesarean	37	3	2670
824	794	4	2				African	Never	36	36	E01009988	E01009988	Yes	2	24	No			No		No			No			No	1
825	795	1		163	54	20.3	European	Ex-gave up before pregn	21	21	E01006158	E01006158	No			No			Yes	Bicornuate uterus	No			No			No	1
826	796								36	36	E01005064	E01005064	No			No			No		No			No			No	1
827	797	2	1	156	71	29.2	African	Never	34	34	E01005210	E01005210	Yes	1	30	No			Yes	Fibroids (add details below)	Yes	1	25	No			No	1
828	798	5	3	164	70	26	European	Never	27	27	E01005615	E01005615	Yes	1	25	No			No		No			No			No	1
829	799	6	2	155	70	29.1	Middle Eastern	Never	31	31	E01005178	E01005178	No			No			No		No			No			No	1
830	800	5	2	164	86	32	Pakistani	Never	24	24	E01005242	E01005242	No			No			No		Yes	1	20	Yes	1	20	No	1
831	801	6	4	162	54	20.6	Pakistani	Never	35	35	E01005251	E01005251	Yes	1	25	No			No		No			Yes	1	20	No	1
832	802	3	2	165	52.5	19.3	Far East Asian	Never	34	34	E01000169	E01000169	Yes	1	24	No			No		No			No			No	1
833	803	3	1					Never	32	32	E01003216	E01003216	Yes	1	36	No			No		Yes	1	36	Yes	1	17	No	1
834	804	1	0	162	68	25.9		Never	29	29	E01003250	E01003250	No			Yes	3	LLETZ	No		No			No			No	1
835	805	1	0	178	65.8	20.8	European	Current	31	31	E01003224	E01003224	No			Yes	1	LLETZ	No		No			No			No	1
837	806	3	0	170	89	30.8	European		34	34	E01004053	E01004053	No			No			No		No			Yes	1	20	No	1
838	807	1	0	164	62	23.1	Far East Asian	Never	40	40	E01004277	E01004277	No			No			No		No			No			Yes	1
836	808	3	1	160	66	25.8	African	Never	35	35	E01003106	E01003106	No			No			No		No			No			No	1
839	809	3	1	182	66	19.9	European	Never	33	33	E01003364	E01003364	Yes	1	34	No			No		Yes	1	30	Yes	1	18	No	1
840	810	7	1	180	98.9	30.5	European		38	38	E01003515	E01003515	No			No			No		No			Yes	1	16	No	1
842	811	4	2	162	46	17.5	European	Ex-gave up before pregn	28	28	E01005987	E01005987	Yes	1	22	No			No		No			No			No	1
843	812	2	1	171	87	29.8	European	Never	32	32	E01005082	E01005082	No			No			No		No			No			No	1
844	813	3	2	159	54	21.4	European	Never	34	34	E01030385	E01030385	Yes	1	32	Yes	2	Cone	No		No			No			No	1
845	814	3	2	148	58	26.5	Unknown	Never	36	36	E01002985	E01002985	Yes	2	22	No			No		Yes	1	35	No			No	1
846	815	3	1	165	77	28.3	Unclassified (other)		29	29			No			Yes	1	Cone	No		No			No			No	1
847	816	2	0	160	55	21.5	Unclassified (other)	Never	42	42			No			No			Yes	Septum (Septate)	No			No			No	1
848	817	4	1	154	63.6	26.8	European	Never	43	43			No			No			No		No			Yes	1	21	No	1
849	818	1	0	162	56	21.3	South East Asian	Never	41	41			No			Yes	1	LLETZ	Yes	Fibroids (add details below)	No			No			No	1
850	819	1	0	155	54.8	22.8	European	Never	21	21			No			No			No		No			No			No	1
851	820	2	1	165	54.2	19.9	European	Never	33	33			Yes	1	35	No			No		No			No			No	1
852	821	5	2				African	Never	43	43			Yes	1	36	No			No		No			Yes	1	16	No	1
853	822	6	4	175	67.6	22.1	Unknown	Never	42	42			No			No			No		No			No			No	1
854	823	1	0	165	108.9	40	European	Never	27	27			No			No			No		No			No			No	1
855	824	2	1	176	118	38.1	European	Never	35	35			Yes	1	34	No			No		No			No			No	1
856	825	1	0	162	80	30.5	Unknown	Never	33	33			No			Yes	2	LLETZ	No		No			No			No	1
857	826	2	1	164	61.2	22.8	Unclassified (other)	Never	36	36			No			Yes	1	LLETZ	No		No			No			No	1
858	827	1	0	169	59	20.7	European	Never	35	35			No			No			Yes	Septum (Septate)	No			No			No	1
859	828	2	1	165	56	20.6	European	Never	37	37	E01000675	E01000675	Yes	1	25	No			No		No			No			No	1
860	829	3	1	176	85	27.4	European	Never	32	32	E01003995	E01003995	No			No			No		No			No			Yes	2
861	830	2	1	161	65	25.1	European	Never	29	29	E01003124	E01003124	No			No			No		No			No			No	1
862	831	2	1	155	44	18.3	African	Never	31	31	E01004535	E01004535	Yes	1	35	No			No		Yes	1	35	No			No	1
863	832	4	3	168	58	20.5	Middle Eastern	Never	27	27	E01005604	E01005604	Yes	1	24	No			No		No			No			No	1
864	833	2	1	171	57	19.5	Middle Eastern	Never	30	30	E01005271	E01005271	Yes	1	18	No			No		No			No			No	1
865	834	1	0	165	58	21.3	European	Never	37	37	E01005778	E01005778	No			No			Yes	Septum (Septate)	No			No			No	1
866	835	2	0	157	51	20.7	South East Asian	Current	27	27	E01006112	E01006112	No			No			Yes	Bicornuate uterus	No			No			No	1
867	836	3	2	169	65	22.8	European	Never	26	26	E01005715	E01005715	Yes	1	27	No			No		No			No			No	1
868	837	6	3	158	56	22.4	Far East Asian	Never	40	40	E01005136	E01005136	Yes	1	21	No			No		No			No			No	1
869	838	2	1	157	76	30.8	Bangladeshi	Never	33	33			No			No			Yes	Fibroids (add details below)	No			Yes	1	16	No	1
870	839	4	2	164	97	36.1	European		37	37			No			No			Yes	Fibroids (add details below)	No			Yes	1	22	No	1
871	840						European		41	41			Yes	1	33	No			No		No			No			No	1
872	841	1	0	167	58.9	21.1	European	Ex-gave up before pregn	38	38	E01004200	E01004200	No			No			No		No			No			Yes	2
873	842	6	2	165	62	22.8	African	Never	29	29	E01003972	E01003972	No			No			No		Yes	1	18	Yes	1	19	No	1
874	843			162	71.5	27.2		Never	37	37	E01001682	E01001682	No			No			No		No			Yes	1	16	No	1	Yes	No	No	No	No	No
875	844	2	1	154	45.5	19.2	European	Never	30	30	E01001117	E01001117	No			No			No		No			No			No	1
876	845	2	1	167	64	22.9		Never	39	39	E01003198	E01003198	Yes	1	36	Yes	2	LLETZ	No		No			No			No	1
878	846	7	3	165	75	27.5	European	Ex-gave up in pregn	35	35	E01030598	E01030598	Yes	1	31	Yes	1	LLETZ	No		No			No			No	1	No	Yes	No	No	No	No
879	847	3	0	155	57	23.7	European	Never	31	31	E01005008	E01005008	No			No			Yes	Septum (Septate)	No			No			No	1
880	848	4	2	163	126	47.4	European	Ex-gave up before pregn	28	28	E01006003	E01006003	No			No			No		Yes	1	25	No			No	1
881	849	3	0	158	63	25.2	South East Asian	Never	35	35	E01005134	E01005134	Yes	1	22	No			No		Yes	1	22	No			No	1
882	850	3	0	163	84	31.6	European	Never	37	37	E01018587	E01018587	Yes	1	19	No			No		No			No			No	1
883	851	2	0	168	75	26.6	Pakistani	Never	28	28	E01005300	E01005300	No			No			No		No			Yes	1	17	No	1
884	852	3	1	155	68.4	28.5			37	37			Yes	1	33	No			No		Yes	1	33	No			No	1
885	853	2	1	160	65.6	25.6	European	Ex-gave up in pregn	37	37			No			No			Yes	Fibroids (add details below)	Yes	1	20	Yes	1	20	No	1
886	854	2	0	177	63.5	20.3	European	Never	34	34			No			Yes	1	Cone	No		No			No			No	1
887	856			168	62	22	European	Never	38	38	E01003953	E01003953	Yes	1	24	Yes	1	Trachelotomy	No		Yes	1	23	No			No	1
888	857			163	68	25.6	European	Never	26	26	E01004022	E01004022	No			Yes	2	Cone	No		No			No			No	1
889	858	7	3	161	90.7	35	African	Never	34	34	E01001013	E01001013	Yes	3	24	No			No		Yes	3	22	Yes	2	14	No	1	No	Yes	No	No	No	No
890	859	2	1	172	87	29.4	European	Never	34	34			No			No			No		No			No			Yes	2
891	860	3	3	167	57	20.4	European	Ex-gave up before pregn	37	37	E01001785	E01001785	Yes	1	23	No			No		No			No			No	1
892	861	7	1	170	93.3	32.3		Ex-gave up in pregn	31	31	E01003929	E01003929	No			No			No		No			No			No	1	Yes	No	No	No	No	No
893	862	2	1	166	60	21.8	European	Never	28	28	E01003413	E01003413	Yes	1	36	No			No		No			No			No	1
894	863	2	1	165	55.7	20.5	European	Never	35	35	E01031651	E01031651	Yes	1	36	Yes	1	Cone	No		Yes	1	36	No			No	1
895	864	3	2	154	106	44.7	African	Never	33	33	E01002903	E01002903	Yes	2	24	No			No		No			No			No	1
896	865	1	0	175	58	18.9	European	Never	0	0	E01002566	E01002566	No			Yes	1	Cone	No		No			No			No	1
897	866	2	0	173	65	21.7	European	Never	38	38			No			No			No		Yes	1		Yes	1	15	No	1
898	867	3	1	162	54	20.6	European		35	35	E01000438	E01000438	No			Yes	1	LLETZ	No		No			No			No	1
899	868	2	1				European		23	23	E01005631	E01005631	Yes	1	28	No			No		No			No			No	1
900	869	6	0	166	63	22.9	Unclassified (other)	Current	27	27	E01005240	E01005240	No			No			Yes	Bicornuate uterus	No			No			No	1
901	870	2	1	178	106	33.5	AfroCaribbean	Never	31	31	E01005303	E01005303	No			No			Yes	Bicornuate uterus	No			No			No	1
902	871	3	1	177	96	30.6	AfroCaribbean	Current	32	32	E01005180	E01005180	Yes	1	30	No			No		No			No			No	1
903	872	5	2	171	83	28.4	African	Never	32	32	E01005107	E01005107	Yes	1	24	No			No		No			Yes	1	19	No	1
904	873	6	3	171	80	27.4	African	Never	28	28	E01005209	E01005209	No			No			No		No			Yes	2	19	No	1
905	874	1	0	158	64	25.6	Pakistani	Never	30	30	E01005303	E01005303	No			No			Yes	Didelphic	No			No			No	1
906	875								34	34			No			No			No		No			No			No	1									Spontaneous
907	876	1	0	181	76.3	23.3	European	Never	35	35	E01003978	E01003978	No			Yes	1	Cone	No		No			No			No	1
908	877	3	2	158	90	36.1		Never	30	30	E01004014	E01004014	No			No			No		Yes	1	32	No			No	1
909	878	3	2	152	60	26	African	Never	37	37	E01003092	E01003092	No			No			No		Yes	1		Yes	1	20	No	1
910	879	4	4	168	58	20.5	Unclassified (other)	Never	42	42	E01004539	E01004539	Yes	1	29	No			No		No			No			No	1
911	880	2	1	168	90	31.9	European	Never	38	38	E01003246	E01003246	No			Yes	1	LLETZ	No		No			No			No	1
912	881	6	4	180	100	30.9		Never	40	40	E01003319	E01003319	Yes	2	35	No			No		No			Yes	1	19	No	1
914	882	8	1					Never	32	32	E01024148	E01024148	No			No			No		No			Yes	2	19	No	1
915	883	1	0	179	81	25.3	European	Never	26	26			No			No			No		No			No			No	1
916	884	4	1	168	56	19.8	European	Unknown	36	36	E01003806	E01003806	No			No			No		No			No			No	1
918	885	3	2	160	57	22.3	European	Never	32	32	E01003962	E01003962	Yes	2	34	No			No		No			No			No	1
917	886	3	1	164	64	23.8	European	Never					Yes	1	35	Yes	1	LLETZ	No		Yes	1	34	No			No	1
919	887	4	2	187	93	26.6	European	Ex-gave up in pregn	37	37	E01003037	E01003037	Yes	1	33	No			No		Yes	1	33	No			No	1
920	888	3	1	159	59	23.3	African	Never	35	35	E01000780	E01000780	No			No			No		No			Yes	1	23	No	1
921	889	7	4	162	62	23.6	European	Never					Yes	1	34	No			No		No			No			No	1
923	890	5	3	160	61	23.8	European	Current	38	38	E01002977	E01002977	No			Yes	2	LLETZ	No		No			No			No	1
924	891	5	1	170	112	38.8	European	Never	41	41	E01030332	E01030332	No			No			No		No			Yes	1	15	No	1
922	892	3	2						31	31	E01004022	E01004022	No			No			No		No			No			No	1
925	893	2	1	169	57	20	European	Never	39	39			No			No			No		No			No			No	1
927	894	2	0	166	71	25.8	European	Never	29	29	E01005575	E01005575	No			No			Yes	Bicornuate uterus	No			No			No	1
928	895	4	3	164	74	27.5	Middle Eastern	Never	30	30	E01005187	E01005187	No			Yes	2	LLETZ	No		No			No			No	1
929	896	4	2	168	61	21.6	European	Ex-gave up before pregn	42	42	E01004987	E01004987	No			Yes	1	LLETZ	No		No			No			No	1
930	897	2	0	174	128	42.3	European	Never	24	24	E01005893	E01005893	No			No			Yes	Didelphic	No			No			No	1
931	898	1	0	160	52	20.3	European	Never	34	34			No			Yes	1	Cone	No		No			No			No	1								2018-07-09	Spontaneous	41	0	3440
932	899	1	0	170	78	27	European	Never	43	43			No			No			Yes	Unicornuate uterus	No			No			No	1								2018-05-18	Pre-labour caesarean	37	1	1650
933	900	2	0	161	94	36.3	South American	Never	35	35			No			No			No		No			No			No	1								2018-03-12	Induced	27	4	1260
934	901	4	3	160	54	21.1	European	Ex-gave up in pregn	29	29			Yes	2	35	No			No		No			No			No	1								2018-05-29	Spontaneous	36	1	2192
935	902	1	0	167	62	22.2	European	Never	32	32			No			Yes	1	Cone	No		No			No			No	1								2018-06-27	Induced	38	3	2975
936	903	2	0	166	79	28.7	European	Never	44	44			No			No			No		Yes	1	15	No			No	1								2018-08-27	Induced	40	1	3245
937	904	2	0	161	58	22.4	European	Never	34	34			No			Yes	1	Cone	No		No			Yes	1	22	No	1								2018-05-06	Spontaneous	30	1	1400
938	905	1	0	165	57	20.9	European	Never	29	29			No			No			Yes	Unicornuate uterus	No			No			No	1								2018-06-29	Pre-labour caesarean	38	3	3050
939	906	4	3	151	65	28.5	Pakistani	Never	35	35			Yes	2	28	No			No		No			No			No	1								2018-03-25	Pre-labour caesarean	32	0	1835
940	907	3	2	162	81	30.9	European	Never	44	44			No			No			No		No			No			No	1								2018-05-26	Spontaneous	37	2	2900
941	908	3	1	164	58	21.6	European	Current	33	33			No			Yes	2	Trachelotomy	No		No			No			No	1								2018-05-07	Induced	37	3	2250
942	909	2	1	152	48	20.8	European	Never	32	32			No			No			Yes	Unicornuate uterus	No			No			No	1								2018-04-20	Pre-labour caesarean	40	0	2965
943	910	1	0	160	50	19.5	South American	Never	42	42			No			No			No		No			No			No	1								2018-03-02	Pre-labour caesarean	39	6	2794
944	911	7	1	167	67	24	African	Never	40	40			Yes	1	24	No			No		No			Yes	1	20	No	1								2018-06-20	Spontaneous	39	5	3600
945	912	1	0	169	86	30.1	European	Never	33	33			No			No			Yes	Didelphic	No			No			No	1								2018-01-08	Induced	39	3	3198
946	913	2	0	164	68	25.3	Maghreb	Never	31	31			No			No			No		Yes	1	16	Yes	1	20	No	1								2018-01-08	Induced	38	2	3000
947	914	1	0	160	55	21.5	European	Never	33	33			No			Yes	1	Cone	No		No			No			No	1								2017-12-30	Spontaneous	34	1	2030
948	915	2	0	154	55	23.2	European	Never	42	42			No			Yes	2	Cone	No		No			No			No	1								2018-04-25	Induced	39	5	3110
949	916	3	1	178	89	28.1	European	Never	33	33			No			No			No		No			Yes	1	19	No	1
950	917	1	0	168	61	21.6	European	Never	33	33			No			No			No		No			No			No	1
951	918	2	1	180	77	23.8	European	Never	36	36	E01003114	E01003114	No			Yes	1	LLETZ	No		No			No			No	1
952	919	2	0	160	80	31.3	European	Ex-gave up before pregn	26	26	E01005234	E01005234	No			No			No		No			Yes	1	22	No	1
953	920	2	1	150	55	24.4	Pakistani	Never	35	35	E01005222	E01005222	Yes	1	26	No			No		No			No			No	1
954	921	1	0	159	68.5	27.1	European	Never	35	35			No			Yes	2	LLETZ	No		No			No			No	1
955	922	3	0	174	131	43.3	European	Never	38	38	E01006108	E01006108	Yes	1	22	No			No		No			Yes	1	18	No	1
956	923	6	1	169	115	40.3	AfroCaribbean	Never	37	37	E01005214	E01005214	No			No			No		No			Yes	1	18	No	1
957	924	3	2	170	92	31.8	Middle Eastern	Never	30	30	E01005186	E01005186	Yes	1	31	No			No		Yes	1	29	No			No	1
958	925	4	0	174	84	27.7	European	Ex-gave up before pregn	39	39	E01005219	E01005219	No			Yes	1	Cone	Yes	Bicornuate uterus	No			No			No	1
959	926	8	1	168	60	21.3	European	Ex-gave up before pregn	36	36	E01003345	E01003345	No			No			No		No			No			No	1
960	927	5	4	154	57	24	African	Never	36	36	E01003171	E01003171	Yes	3	34	No			No		Yes	3	34	No			No	1
961	928	1	0	169	62	21.7	European	Never	33	33	E01003982	E01003982	No			Yes	1	LLETZ	No		No			No			No	1
962	929	2	1	152	70	30.3	Unclassified (other)		32	32	E01003059	E01003059	No			Yes	1	LLETZ	No		No			No			No	1
963	930	4	3	160	76	29.7	European	Never	38	38	E01004036	E01004036	No			No			No		No			No			Yes	2
964	931	6	4	180	100	30.9	AfroCaribbean	Never	40	40	E01003319	E01003319	Yes	1	36	No			No		No			No			No	1
965	932	2	0	171	61	20.9	European	Never	36	36	E01003179	E01003179	No			Yes	1	LLETZ	No		No			No			No	1
966	933	4	2	174	69	22.8	European	Ex-gave up before pregn	39	39	E01003210	E01003210	No			No			No		No			Yes	1	18	No	1
967	934	3	2	168	104	36.8	African	Never	33	33	E01003354	E01003354	No			No			No		No			No			No	1
968	935	1	0	168	58	20.5	European	Never	36	36	E01003999	E01003999	No			No			No		No			No			No	1
969	936	2	1	165	76	27.9	AfroCaribbean	Never	36	36	E01004014	E01004014	No			No			No		No			No			Yes	2
971	937	1	0	176	97	31.3	European		34	34	E01005627	E01005627	No			Yes	1	LLETZ	Yes	Bicornuate uterus	No			No			No	1
972	938	3	2	162	76	29	European		39	39	E01025560	E01025560	No			No			Yes	Bicornuate uterus	No			No			No	1
973	939	3	2	167	58.1	20.8	European		30	30	E01005511	E01005511	Yes	1	34	Yes	1	LLETZ	No		No			No			No	1
974	940	2	0	158	61	24.4	African		33	33			No			No			No		No			Yes	1	19	No	1
975	941	4	2	164	61	22.7	European	Never	36	36	E01003948	E01003948	Yes	2	34	Yes	1	LLETZ	No		No			No			No	1	No	Yes	No	No	No	No
976	942	2	1	164	57	21.2	European	Unknown	38	38	E01003058	E01003058	No			No			No		No			No			No	1
977	943	2	0	171	78	26.7	European	Never	39	39			No			Yes	1	LLETZ	No		No			No			No	1
978	944	2	1	157	77	31.2	European	Ex-gave up before pregn	40	40	E01003957	E01003957	No			Yes	1	LLETZ	No		No			No			No	1
979	945	1	0	159	65	25.7	AfroCaribbean	Never	30	30	E01003135	E01003135	No			No			No		No			No			No	1	Yes	No	No	No	No	No
981	946	2	1	161	56	21.6	European	Never	23	23			Yes	1	35	No			No		No			No			No	1
983	947	1	0	166	95	34.5	European	Never	28	28			No			No			No		No			No			No	1	Yes	No	No	No	No	No
984	948	3	1	162	51	19.4	Unknown	Never	22	22	E01004031	E01004031	No			No			No		No			No			No	1	Yes	No	No	No	No	No
985	949	4	1	172	91.9	31.1	Unclassified (other)	Never	29	29			No			No			No		No			No			No	1	Yes	No	No	No	No	No
986	950	4	2				Pakistani	Never	40	40			No			No			No		No			No			No	1	Yes	No	No	No	No	No
989	952	4	1	176	58	18.7	AfroCaribbean	Never	25	25	E01001638	E01001638	No			No			No		No			No			Yes	2	Yes	No	No	No	No	No
990	953	6	2	157	67	27.2	AfroCaribbean	Ex-gave up in pregn	30	30	E01000744	E01000744	No			No			No		No			No			No	1	Yes	No	No	No	No	No
991	954	2	1	161	54	20.8	Unknown	Never	37	37	E01004626	E01004626	No			No			No		No			No			No	1	Yes	No	No	No	No	No
992	955	2	0	167	68	24.4	European	Unknown	38	38			No			No			No		No			No			No	1	Yes	No	No	No	No	No
993	956	1	0	160	85	33.2	African	Never	52	52			No			No			No		No			No			Yes	2	Yes	No	No	No	No	No
994	957	2	1	168	120	42.5	European	Never	31	31			No			No			No		No			No			No	1	Yes	No	No	No	No	No
995	958	1	0	170	58	20.1	Far East Asian	Unknown	34	34	E01002724	E01002724	No			No			No		No			No			No	1
996	959	5	1	165	69	25.3	European	Never	27	27	E01031739	E01031739	Yes	1	27	Yes	1	LLETZ	No		No			Yes	1	21	Yes	1
997	960	2	1	163	110	41.4	African	Never	31	31	E01003154	E01003154	Yes	1	32	No			No		No			No			No	1
998	961	3	1	165	70	25.7	European	Never	32	32	E01003112	E01003112	No			No			No		No			No			No	1
999	962	4	0	173	103	34.4	European	Never	34	34	E01023470	E01023470	No			No			No		No			Yes	1	20	No	1
1000	963	4	0	166	67	24.3	European	Current	23	23	E01002610	E01002610	No			No			No		No			No			No	1	Yes	No	No	No	No	No
1001	964	7	5	163	82	30.9	Unknown	Ex-gave up before pregn	34	34	E01003111	E01003111	Yes	2	35	No			No		No			No			No	1
1002	965	2	1	166	102	37	European	Ex-gave up before pregn	38	38	E01002589	E01002589	Yes	1	36	No			No		Yes	1	36	No			No	1	Yes	No	No	No	No	No
1003	966	3	1	158	61	24.4	Far East Asian	Never	33	33	E01001639	E01001639	No			No			No		No			Yes	1	16	No	1	No	Yes	No	No	No	No
1004	967	2	1	165	67	24.6	Unclassified (other)	Ex-gave up before pregn	37	37	E01003375	E01003375	Yes	1	36	No			No		No			No			No	1
913	968	1	0	150	75	33.3	European	Current	31	31	E01003245	E01003245	No			No			No		No			No			No	1
1005	969	6	4	173	75	25.1	African	Never	29	29	E01004020	E01004020	No			No			No		No			Yes	1	22	No	1	Yes	No	No	No	No	No
1006	970			150	82	36.4	Indian	Never	38	38	E01003392	E01003392	No			No			No		No			Yes	2	21	No	1
1008	971	3	2	173	70.4	23.5	European	Never	36	36	E01003850	E01003850	No			No			No		No			No			No	1	Yes	No	No	No	No	No
1009	972	1	1	152	67	29	Middle Eastern	Ex-gave up before pregn	30	30	E01030752	E01030752	No			No			No		No			No			No	1	Yes	No	No	No	No	No
1010	973	1	1	152	67	29	European	Never	17	17	E01002558	E01002558	No			No			No		No			No			No	1	Yes	No	No	No	No	No
1007	974	3	2	179	90	28.1	African	Never	37	37	E01003916	E01003916	No			No			No		No			No			No	1
1011	975	2	1	160	64	25		Never			E01003019	E01003019	Yes	1	24	No			No		Yes	1	24	No			No	1
1013	976	2	0	165	59	21.7	Unclassified (other)	Never	35	35	E01003202	E01003202	No			No			No		No			No			No	1	Yes	No	No	No	No	No
1015	978	1	0	165	57	20.9	European	Ex-gave up before pregn	30	30			No			No			No		No			No			No	1	Yes	No	No	No	No	No
1016	979	8	1	150	50	22.2	European	Current	35	35	E01005698	E01005698	Yes	1	25	No			No		No			No			No	1
1012	980	1	0	156	55	22.6	European	Never	36	36	E01004562	E01004562	No			No			No		No			No			No	1
1017	981								34	34	E01018582	E01018582	No			No			No		No			No			No	1
1018	982	3	2	150	57	25.3	Unknown	Never	37	37	E01002816	E01002816	No			No			No		No			No			No	1	Yes	No	No	No	No	No
1019	983	1	0	160	55	21.5	European	Ex-gave up before pregn	19	19	E01003196	E01003196	No			No			No		No			No			No	1	Yes	No	No	No	No	No
1020	984	2	0	156	52	21.4	South East Asian	Never	40	40			No			No			No		No			No			No	1	Yes	No	No	No	No	No
1021	985	2	0	163	67	25.2	European	Never	20	20			No			No			No		No			No			No	1	Yes	No	No	No	No	No
1022	986	3	2	165	81	29.8	African	Never	30	30			Yes	2	27	No			No		No			No			Yes	2	Yes	No	No	No	No	No
1023	987	6	5	164	89	33.1	European	Never	30	30			Yes	2	30	No			No		No			No			No	1	Yes	No	No	No	No	No
1024	988	6	2	156	65	26.7	African	Never	36	36			No			No			Yes	Fibroids (add details below)	No			No			No	1	Yes	No	No	No	No	No
1025	989	1	0	162	57	21.7	European	Never	23	23			No			No			No		No			No			No	1	Yes	No	No	No	No	No
1026	990	5	2	164	73	27.1	AfroCaribbean	Never	30	30			Yes	1	36	No			No		No			No			No	1	Yes	No	No	No	No	No
1027	991	1	0	148	60	27.4	European	Never	40	40			No			No			No		No			No			No	1	Yes	No	No	No	No	No
1028	992	2	1	156	62	25.5	European	Never	20	20			No			No			No		No			No			No	1	Yes	No	No	No	No	No
1029	993	2	0	164	85	31.6	European	Never	24	24			No			No			No		No			No			No	1	Yes	No	No	No	No	No
1030	994	2	1	168	65	23	European	Never	34	34	E01003808	E01003808	Yes	1	36	No			No		Yes	1	36	No			No	1	Yes	No	No	No	No	No
1031	995	1	0	172	74	25	European	Never	32	32	E01003829	E01003829	No			No			No		No			No			No	1	Yes	No	No	No	No	No
1032	996	2	1	176	65	21	European	Never	33	33	E01030363	E01030363	No			No			No		No			No			No	1	Yes	No	No	No	No	No
1033	997	1	0	162	107	40.8	European	Never	35	35	E01004194	E01004194	No			No			No		No			No			No	1	Yes	No	No	No	No	No
1034	998	2	1	180	170	52.5			28	28	E01002954	E01002954	No			No			No		No			No			No	1	Yes	No	No	No	No	No
1035	999	1	0	183	96	28.7	European	Never	36	36	E01002921	E01002921	No			No			No		No			No			No	1	Yes	No	No	No	No	No
1036	1000	4	3	168	71	25.2	AfroCaribbean	Never	38	38	E01001040	E01001040	Yes	1	36	No			No		No			No			No	1	Yes	No	No	No	No	No
1037	1001	4	3	167	81	29	European	Never	26	26			Yes	1	34	No			No		No			Yes	1	20	No	1	Yes	No	No	No	No	No
1038	1002	2	1	156	64	26.3	European	Never	24	24			No			No			No		No			No			No	1	Yes	No	No	No	No	No
1040	1003	2	0	175	59	19.3	European	Never	25	25			No			No			No		No			No			No	1	Yes	No	No	No	No	No
1039	1004	1	0	163	52.5	19.8	Indian	Never	35	35			No			No			No		No			No			No	1	Yes	No	No	No	No	No
1041	1005	1	0	180	81.7	25.2	European	Never	33	33			No			No			No		No			No			No	1	Yes	No	No	No	No	No
1042	1006	1	0	160	58	22.7	Unknown	Never	42	42			No			Yes	1	LLETZ	No		No			No			No	1	Yes	No	No	No	No	No
1043	1007	2	1	162	81	30.9		Never	26	26			No			No			No		No			No			No	1	Yes	No	No	No	No	No
1044	1008	5	3	172	75	25.4	European	Current	29	29			Yes	1	36	No			No		No			No			No	1	Yes	No	No	No	No	No
1046	1009	3	0				Unknown	Unknown	34	34			No			Yes	1	LLETZ	No		No			No			No	1	Yes	No	No	No	No	No
1045	1010	4	3	180	110	34	European	Never	27	27			No			No			No		No			No			No	1	Yes	No	No	No	No	No
987	1011	5	4	166	77	27.9	European	Current	25	25			Yes	1	35	No			No		No			No			No	1	Yes	No	No	No	No	No
1047	1012	4	1		71			Ex-gave up before pregn	35	35	E01027003	E01027003	No			No			No		No			No			No	1	No	No	No	No	No	No
1049	1013	2	1					Current	29	29	E01027340	E01027340	No			No			No		No			No			No	1	No	No	No	No	No	No
1048	1014	3	2	170	59.8	20.7	European		35	35	E01003103	E01003103	Yes	1	26	No			No		No			No			No	1	No	Yes	No	Yes	No	No
1050	1015	3	1	161	65	25.1	European	Never	25	25	E01027259	E01027259	No			No			No		No			No			No	1	Yes	No	No	No	No	No
1051	1016	2	0	168	73	25.9	Unclassified (other)	Never	33	33	E01003122	E01003122	No			Yes	1	LLETZ	No		No			No			No	1
1052	1017	2	0	170	93	32.2	African		38	38	E01000464	E01000464	No			No			No		No			No			Yes	1
1053	1018	1	0	150	46	20.4	Unclassified (other)	Never	24	24	E01001936	E01001936	No			No			No		No			No			No	1	Yes	No	No	No	No	No
1055	1019	4	2	176	90	29.1	AfroCaribbean	Never	36	36	E01003090	E01003090	No			No			No		No			No			No	1	Yes	No	No	No	No	No
1057	1020	4	2	173	53	17.7	African	Never	44	44	E01003924	E01003924	No			No			No		No			No			No	1	Yes	No	No	No	No	No
1056	1021	4	0	160	62.2	24.3	European	Never	37	37	E01003929	E01003929	No			No			No		No			No			No	1
1058	1022	2	2	157	78	31.6	African	Never	44	44	E01003251	E01003251	No			No			No		No			No			Yes	2	Yes	No	No	No	No	No
1059	1023	3	0	168	73	25.9	European	Never	32	32	E01003057	E01003057	No			No			No		No			No			No	1	Yes	No	No	No	No	No
1060	1024	1	0	168	63	22.3	European	Never	23	23	E01003176	E01003176	No			No			No		No			No			No	1	Yes	No	No	No	No	No
1063	1026	9	2	168	113	40	African	Never	41	41	E01004036	E01004036	No			No			No		No			No			No	1	Yes	No	No	No	No	No
1064	1027	1	0	164	64	23.8	AfroCaribbean	Never	27	27	E01002770	E01002770	No			No			No		No			No			No	1	Yes	No	No	No	No	No
1066	1028	2	0	163	74	27.9	African	Never	26	26			No			No			No		No			No			No	1	Yes	No	No	No	No	No
1067	1029	4	2	167	78	28	European	Ex-gave up before pregn	34	34			No			No			No		No			No			No	1	Yes	No	No	No	No	No
1068	1030	6	5	166	82	29.8	European	Never	28	28			No			No			No		No			No			No	1	Yes	No	No	No	No	No
1070	1031	2	1	165	65	23.9	African	Never	35	35			Yes	1	26	No			No		No			No			No	1	Yes	No	No	No	No	No
1071	1032	3	1	154	61	25.7	African	Never	26	26			No			No			No		No			No			No	1	Yes	No	No	No	No	No
1072	1033	2	1	172	61	20.6	European	Never	35	35	E01004605	E01004605	Yes	1	35	Yes	1	LLETZ	Yes	Bicornuate uterus	No			No			No	1	Yes	No	No	No	No	No
1074	1034	1	0	160	72	28.1	European	Never	20	20	E01004569	E01004569	No			No			No		No			No			No	1	Yes	No	No	No	No	No
1073	1035	3	1	165	76.9	28.2	European	Current	21	21	E01002588	E01002588	No			No			No		No			No			No	1	Yes	No	No	No	No	No
1076	1037	1	0	172	64	21.6	European	Ex-gave up in pregn	0	0	E01002938	E01002938	No			No			No		No			No			No	1	Yes	No	No	No	No	No
1077	1038	4	2	175	108	35.3	AfroCaribbean	Never	31	31	E01005204	E01005204	Yes	1	24	No			No		No			Yes	1	16	No	1
1078	1039	3	1	162	81	30.9	African	Never	35	35	E01005096	E01005096	No			No			No		No			Yes	1	16	No	1
1079	1040	5	3	170	74	25.6	European	Never	33	33	E01000111	E01000111	Yes	2	28	No			No		No			No			No	1	Yes	No	No	No	No	No
1080	1043	3	2	172	87	29.4	European	Never	35	35	E01005722	E01005722	Yes	1	28	No			No		No			No			No	1
1083	1044	2	0	168	60	21.3	African	Never	31	31	E01027228	E01027228	No			No			No		No			No			No	1	Yes	No	No	No	No	No
1084	1045	6	2	167	58	20.8	Middle Eastern	Never	34	34	E01005961	E01005961	No			No			No		No			Yes	2	16	No	1
1085	1046	1	0	176	74	23.9	European		30	30	E01003334	E01003334	No			No			No		No			No			No	1	Yes	No	No	No	No	No
1087	1047	2	0	153	68	29	European	Never	38	38	E01003013	E01003013	No			No			No		No			No			No	1	Yes	No	No	No	No	No
1088	1048	5	1	162	56	21.3	European	Never	28	28			No			No			No		No			No			No	1	Yes	No	No	No	No	No
1089	1049	4	1	161	67	25.8	European	Never	27	27			No			No			No		No			No			No	1	Yes	No	No	No	No	No
1090	1050	3	2	165	70	25.7	European		33	33			No			No			No		No			No			No	1	Yes	No	No	No	No	No
1091	1051	5	3	162	70	26.7	European	Current	30	30	E01002561	E01002561	No			No			No		No			No			No	1	Yes	No	No	No	No	No
1092	1052	1	0	167	59	21.2	South East Asian	Never	23	23	E01002627	E01002627	No			No			No		No			No			No	1	Yes	No	No	No	No	No
1093	1053	1	0	173	74	24.7	European	Never	29	29	E01002978	E01002978	No			No			No		No			No			No	1	Yes	No	No	No	No	No
1094	1054	2	0	157	54	21.9	Indian	Never	38	38	E01001371	E01001371	No			No			No		No			No			No	1	Yes	No	No	No	No	No
1095	1055	2	1	175	104	34	AfroCaribbean	Never	33	33	E01001216	E01001216	No			No			No		No			No			No	1	No	Yes	No	No	No	No
1096	1056	2	1	164	73.1	27.2	Bangladeshi	Ex-gave up before pregn					No			No			No		No			No			No	1	Yes	No	No	No	No	No
1100	1057	4	2	167	75	26.9	Bangladeshi	Never	37	37	E01002606	E01002606	Yes	1	30	No			No		Yes	1	28	No			No	1	Yes	No	No	No	No	No
1101	1058	3	1	162	47	17.9	Unclassified (other)	Never	34	34	E01001109	E01001109	No			No			No		No			No			No	1	Yes	No	No	No	No	No
1103	1060	4	1	160	74	28.9	European	Ex-gave up before pregn	36	36			Yes	1	36	Yes	1	LLETZ	No		No			No			No	1	Yes	No	No	No	No	No
1104	1061	6	2	148	58	26.5	African	Never	37	37	E01003248	E01003248	No			No			No		No			No			No	1	Yes	No	No	No	No	No
1105	1062	2	1	160	99	38.7	AfroCaribbean	Never	28	28	E01004534	E01004534	Yes	1	36	No			No		No			No			No	1	Yes	No	No	No	No	No
1106	1063	2	1	158	95	38.1	European	Ex-gave up in pregn	26	26	E01004563	E01004563	Yes	1	26	No			No		No			No			No	1	Yes	No	No	No	No	No
1107	1064	2	1	168	112	39.7	European	Ex-gave up before pregn	37	37	E01001004	E01001004	No			No			No		No			No			No	1	Yes	No	No	No	No	No
1108	1065	1	0	163	62.2	23.4	Pakistani	Never	30	30	E01001012	E01001012	No			No			No		No			No			No	1	Yes	No	No	No	No	No
1109	1066	5	0	170	73.6	25.5	Unknown	Never	37	37	E01001007	E01001007	No			No			No		No			No			No	1	Yes	No	No	No	No	No
1110	1067	6	5	166	58	21	Unknown	Current	28	28	E01001177	E01001177	No			No			No		No			No			No	1	Yes	No	No	No	No	No
1097	1068	1		157	70	28.4	Bangladeshi	Never	24	24			No			No			No		No			No			No	1	Yes	No	No	No	No	No
1098	1069			163	53	19.9	European	Ex-gave up before pregn	29	29			No			No			No		No			No			No	1	Yes	No	No	No	No	No
1099	1070	6	2	164	65.2	24.2	European	Never	35	35			No			No			No		No			No			No	1	Yes	No	No	No	No	No
1111	1071	3	1	167	77	27.6	European	Ex-gave up before pregn	35	35	E01001018	E01001018	No			No			No		No			No			No	1	Yes	No	No	No	No	No
1112	1072	1	0	165	78	28.7	African	Never	19	19	E01001043	E01001043	No			No			No		No			No			No	1	Yes	No	No	No	No	No
1114	1074	7	3	164	71	26.4	African	Never	37	37	E01003063	E01003063	Yes	1	33	No			No		No			No			No	1	Yes	No	No	No	No	No
1115	1075	3	1	165	57	20.9	European	Never	35	35	E01003107	E01003107	No			No			No		No			No			Yes	2
1116	1076	2	1	173	64	21.4		Never	38	38	E01003960	E01003960	Yes	1	36	No			No		No			No			No	1
1117	1077	5	4	159	59.4	23.5	South East Asian	Never	37	37	E01002639	E01002639	No			No			No		No			No			No	1	Yes	No	No	No	No	No
1118	1078	2	1	164	74	27.5	European	Never	23	23	E01003320	E01003320	No			No			No		No			No			No	1	Yes	No	No	No	No	No
1119	1079	4	2	153	55	23.5	African	Never	27	27	E01003276	E01003276	Yes	1	32	No			No		No			No			No	1	Yes	No	No	No	No	No
1120	1080	1	0	166	78	28.3	AfroCaribbean	Never	37	37	E01003292	E01003292	No			No			No		No			No			No	1	Yes	No	No	No	No	No
1121	1081	3	2	178	88	27.8	African	Never	43	43	E01003306	E01003306	No			No			No		No			No			Yes	3	Yes	No	No	No	No	No
1122	1082	3	0	163	70	26.3	European	Never	25	25			No			No			No		No			No			No	1								2018-04-27	Pre-labour caesarean	39	2	3280
1123	1083	3	2	174	67.5	22.3	European	Never	38	38			Yes	1	32	No			No		No			No			No	1								2018-07-29	Spontaneous	37	6	3310
1125	1084	2	1	164	47	17.5		Current	17	17			No			No			No		No			No			No	1	Yes	No	No	No	No	No
1126	1085	3	0	158	64	25.6	European	Current	42	42			No			No			No		No			No			No	1								2018-03-26	Spontaneous	27	5	965
1127	1086	6	5	160	79	30.9			38	38	E01001676	E01001676	No			Yes	1	LLETZ	No		No			No			No	1	Yes	No	No	No	No	No
1128	1087	4	2	165	72	26.4	AfroCaribbean	Never	34	34	E01001668	E01001668	No			No			No		No			No			No	1	Yes	No	No	No	No	No
1129	1088	4	3	164	85	31.6	African	Ex-gave up before pregn	35	35	E01001632	E01001632	No			No			No		No			No			No	1	Yes	No	No	No	No	No
1130	1089	1	0	178	70	22.1	African	Never	24	24	E01001658	E01001658	No			No			No		No			No			No	1	Yes	No	No	No	No	No
1131	1090	4	1	155	82	34.1	African	Never	29	29	E01001707	E01001707	No			No			No		No			No			No	1	Yes	No	No	No	No	No
1133	1091	4	3	167	110	39.4	European	Current	35	35	E01001651	E01001651	No			No			No		No			No			No	1	Yes	No	No	No	No	No
1132	1092	2	1						34	34	E01030457	E01030457	Yes	1	36	Yes	1	LLETZ	No		Yes	1		No			No	1	No	No	No	No	No	No
1134	1093	3	1	168	89	31.5	European	Current	35	35	E01003073	E01003073	No			Yes	2	LLETZ	No		No			No			No	1
1135	1094	3	1	169	64	22.4	European	Ex-gave up before pregn	42	42	E01003930	E01003930	No			Yes	2	LLETZ	No		No			No			No	1
1136	1095	5	2	173	70.8	23.7	Unclassified (other)		26	26	E01003220	E01003220	Yes	1		No			No		Yes	1		No			No	1
1138	1096	1	0	160	69	27	European	Never	32	32	E01002684	E01002684	No			No			No		No			No			No	1	Yes	No	No	No	No	No
1137	1097	4	3	152	73	31.6	African	Never	34	34	E01003244	E01003244	Yes	1	32	No			No		Yes	1		No			No	1								2015-12-21	Pre-labour caesarean	39	0	3510
1139	1098	4	3	160	72	28.1	African	Never	34	34	E01003076	E01003076	No			No			No		Yes	1	19	Yes	2	19	No	1								2013-06-29	Spontaneous	27	6	1050
1140	1099	4	2	166	93.7	34	African	Never	35	35	E01003159	E01003159	Yes	1	27	No			No		No			No			No	1								2006-02-10	Spontaneous	38	0	4280
1141	1100	4	3	160	78	30.5	European	Never	37	37	E01003986	E01003986	Yes	2	33	No			No		No			No			No	1								2012-11-24	Spontaneous	40	0	3460
1142	1101	5	2	167	108	38.7	African	Never	34	34	E01003298	E01003298	Yes	1	25	No			No		Yes	1		No			No	1								2015-02-09		38	0
1143	1102	7	1	164	95	35.3	African	Never	38	38	E01003297	E01003297	No			No			No		Yes	1	23	Yes	2	17	No	1								2011-09-07	Induced	36	6	2720
1144	1103	4	3	153	45	19.2	European	Ex-gave up before pregn	22	22	E01000724	E01000724	Yes	1	35	No			No		Yes	2	24	No			No	1								2013-11-21	Spontaneous	38	3	2820
1145	1104	1	0				European		30	30	E01004587	E01004587	No			No			No		No			No			No	1	Yes	No	No	No	No	No
1146	1105	6	2	156	70	28.8	Bangladeshi	Never	36	36	E01003940	E01003940	No			No			No		No			Yes	1	21	No	1								2012-05-08	Pre-labour caesarean	38	3	2900
1147	1106	7	3	160	90	35.2	African	Never	31	31	E01003990	E01003990	No			No			No		No			Yes	2	20	No	1								2012-07-25	Pre-labour caesarean	39	5	3020
1148	1107	7	2	156	65	26.7	European	Current	34	34	E01003922	E01003922	Yes	1	35	No			No		No			No			No	1								2014-10-27	Pre-labour caesarean	36	4	2655
1149	1108	6	3	168	90	31.9	European	Never	27	27	E01003267	E01003267	Yes	2	28	No			No		Yes	1		No			No	1								2011-07-30	Spontaneous	33	5	2140
1150	1109	3	2	161	41	15.8	European	Current	21	21	E01002628	E01002628	Yes	1	34	No			No		No			No			No	1	Yes	No	No	No	No	No
1151	1110	4	1	157	68	27.6	AfroCaribbean	Never	32	32	E01003277	E01003277	No			Yes	1	Laser	Yes	Bicornuate uterus	No			Yes	1	22	No	1								2014-08-20	Pre-labour caesarean	38	1	3034
1152	1111	5	2	165	101	37.1	African	Never					Yes	1	36	Yes	1	LLETZ	No		Yes	1	36	No			No	1								2015-04-06	Spontaneous	36	6	2800
1153	1112	10	7	166	80	29	European	Never	37	37	E01021950	E01021950	No			Yes	1	Laser	No		No			Yes	1	17	No	2								2012-12-11	Pre-labour caesarean	38	3	3100
1154	1113	1	0	153	54	23.1	Far East Asian	Never	38	38	E01005793	E01005793	No			No			Yes	Bicornuate uterus	No			No			No	1
1155	1114	7	2	162	72	27.4	African	Never	35	35	E01003268	E01003268	No			No			No		No			Yes	1	17	No	1								2015-02-06	Pre-labour caesarean	39	1	3220
1156	1115	5	2	159	84	33.2	African	Never	35	35	E01002954U	E01002954U	No			No			No		No			Yes	1	18	No	1								2014-02-12	Spontaneous	39	0	3215
1157	1116	4	2	162	74	28.2	African	Never	31	31	E01003974	E01003974	Yes	1	27	No			No		No			Yes	1	17	No	1								2015-11-11	Spontaneous	28	4	1120
1159	1117	2	1	168	61	21.6	European	Ex-gave up before pregn	31	31			No			No			No		No			No			No	1	Yes	No	No	No	No	No
1160	1118	2	1				Pakistani	Never	39	39	E01005147	E01005147	Yes	1	24	No			No		No			No			No	1
1161	1119	1	0	164	76	28.3	European	Current	32	32	E01002986	E01002986	No			No			No		No			No			No	1	Yes	No	No	No	No	No
1162	1120	7	2	156	46	18.9	Far East Asian	Ex-gave up in pregn	39	39	E01003305	E01003305	Yes	2	32	No			No		Yes	2	32	No			No	1								2015-11-04	Spontaneous	35	5	2350
1163	1121	4	3	158	81	32.4	African	Never	43	43	E01003933	E01003933	Yes	1	26	No			No		Yes	1	34	No			No	1								2012-02-07	Induced	31	1	1660
1164	1122	5	2	168	70	24.8	European	Ex-gave up before pregn	31	31	E01005240	E01005240	No			Yes	2	LLETZ	No		No			No			No	1
1165	1123	5	2	165	69	25.3	African	Never	30	30	E01003034	E01003034	No			No			No		No			No			No	1	Yes	No	No	No	No	No
1166	1124	9	6	158	77.6	31.1	AfroCaribbean	Never	42	42	E01003335	E01003335	Yes	1	30	No			No		No			No			No	1								2012-10-14	Spontaneous	33	1	1800
1167	1125	7	1	160	58	22.7	African	Never	38	38	E01003912	E01003912	No			No			No		No			No			No	1	Yes	No	No	No	No	No
1168	1126	4	3	153	79	33.7	Middle Eastern	Never	39	39	E01003245	E01003245	Yes	1	28	No			No		No			No			No	1								2016-07-06	Pre-labour caesarean	41	2	3250
1169	1127	2	1	165	58	21.3	European	Never	37	37	E01004026	E01004026	No			No			No		No			No			No	1	Yes	No	No	No	No	No
1171	1128	1	0	164	59	21.9	Middle Eastern	Never	31	31	E01001809	E01001809	No			No			No		No			No			No	1	Yes	No	No	No	No	No
1170	1129	3	1	162	71	27.1	Pakistani	Never	36	36	E01003784	E01003784	No			No			No		No			Yes	1	16	No	1								2014-10-29	Spontaneous	37	5	2600
1172	1131	3	2	143	71	34.7	Bangladeshi	Never	33	33	E01003638	E01003638	Yes	1	25	No			No		No			No			No	1								2015-04-18	Induced	41	1	2920
1175	1132	3	1	160	76	29.7	European	Current	25	25	E01003168	E01003168	No			No			No		No			No			No	1	Yes	No	No	No	No	No
1174	1133	5	3	152	54.3	23.5	European	Never	36	36	E01003748	E01003748	Yes	1	36	No			No		Yes	1	36	No			No	1								2012-07-04	Pre-labour caesarean	25	2	745
1176	1134	3	2	166	125	45.4	Indian	Never	29	29	E01003971	E01003971	No			No			No		No			No			No	1	Yes	No	No	No	No	No
1177	1135	7	2	175	74	24.2	European	Ex-gave up in pregn	34	34	E01003090	E01003090	Yes	2	32	No			No		Yes	2	32	No			No	1								2012-12-03	Pre-labour caesarean	41	0	3750
1178	1136	5	4	164	74	27.5	AfroCaribbean	Ex-gave up before pregn	33	33	E01003299	E01003299	Yes	1	30	No			No		No			No			No	1								2012-08-08	Spontaneous	26	6	1110
1179	1137	6	1	167	69	24.7	European	Ex-gave up before pregn	36	36	E01001593	E01001593	Yes	1	24	No			No		Yes	1	24	No			No	1								2012-07-08	Induced	21	0
1180	1138	5	2	166	105	38.1	African	Never	29	29	E01003252	E01003252	No			No			No		No			Yes	1	17	No	1								2011-10-05	Pre-labour caesarean	39	0	3480
1181	1139	5	3	154	68	28.7	African	Never	35	35	E01003968	E01003968	Yes	1	34	No			No		No			No			No	1								2013-01-20	Spontaneous	29	4	1820
1182	1140	6	3	157	112	45.4	African	Never	29	29	E01003930	E01003930	Yes	2	32	No			No		No			Yes	1	21	No	1								2012-04-06	Spontaneous	24	6	655
1183	1141	8	2	160	68	26.6	European	Never	40	40	E01003926	E01003926	No			No			No		No			Yes	2	16	No	1								2011-07-29	Pre-labour caesarean	39	0	2800
1184	1142	4	2	170	75	26	European	Never	38	38	E01003098	E01003098	Yes	2	35	No			No		Yes	2	20	Yes	1	20	No	1								2012-09-03	Spontaneous	38	6	3610
1185	1143	4	2	163	67	25.2	European	Ex-gave up before pregn	36	36	E01030641	E01030641	Yes	1	30	No			No		Yes	1	30	No			No	1								2012-09-20	Pre-labour caesarean	39	0	3360
1186	1144	5	1	165	155	56.9	European	Never	32	32	E01001632	E01001632	Yes	1	24	No			No		Yes	1	24	Yes	1	19	No	1								2014-07-21	Pre-labour caesarean	38	0	4300
1187	1145	7	3	162	54	20.6	AfroCaribbean	Ex-gave up before pregn	32	32	E01003073	E01003073	Yes	1	27	No			No		No			No			No	1								2015-04-16	Pre-labour caesarean	39	0	3105
1188	1146	7	6	157	109	44.2	European	Ex-gave up before pregn	37	37	E01003935	E01003935	Yes	2	30	No			No		Yes	1	30	No			No	1								2016-06-16	Spontaneous	32	1	1900
1189	1147	3	2	161	49	18.9	European	Current	21	21	E01002633	E01002633	Yes	1	34	No			No		No			No			No	1	Yes	No	No	No	No	No
1190	1148	1	0				Unclassified (other)	Unknown	38	38			No			No			No		No			No			No	1	Yes	No	No	No	No	No
1191	1149	1	0	165	59.5	21.9	European	Never	22	22	E01001903	E01001903	No			No			No		No			No			No	1	Yes	No	No	No	No	No
1193	1151	1	0	172	80	27	European	Ex-gave up in pregn	31	31			No			No			No		No			No			No	1	Yes	No	No	No	No	No
1194	1152	5	1	160	66	25.8	African	Never	36	36	E01004031	E01004031	No			No			No		No			Yes	1	22	No	1								2016-04-27	Spontaneous	11	4
1196	1154	3	1	175	65	21.2	African	Never	35	35	E01003055	E01003055	No			No			No		No			Yes	1	20	No	1								2016-08-10	Pre-labour caesarean	38	4	3435
1197	1156	4	2	155	60	25	African	Never	27	27	E01003967	E01003967	No			No			No		Yes	1	18	Yes	1	18	No	1								2014-05-03	Spontaneous	21	0
1201	1157	6	2	165	98	36	Unclassified (other)	Never	28	28	E01003276	E01003276	Yes	1	24	No			No		Yes	1	24	No			No	1								2013-02-10	Spontaneous	39	6	3730
1202	1158	3	2	157	55	22.3	European	Ex-gave up before pregn	41	41	E01030359	E01030359	Yes	2	26	No			No		Yes	1	26	No			No	1								2014-06-10	Spontaneous	33	1	2154
1203	1159	4	2	150	69	30.7	Bangladeshi	Never	33	33	E01003053	E01003053	Yes	1	33	No			No		Yes	1	33	No			No	1								2016-06-10	Spontaneous	35	5	3000
1204	1160	4	1	158	62.6	25.1	European	Never	27	27	E01000327	E01000327	Yes	1	24	No			No		No			Yes	1	18	No	1								2016-05-23	Pre-labour caesarean	37	5	3295
1206	1161	2	1	167	117	42	European	Never	19	19	E01002688	E01002688	No			No			No		No			No			No	1	Yes	No	No	No	No	No
1205	1162	8	6	172	75	25.4	AfroCaribbean	Never	40	40	E01003148	E01003148	Yes	1	27	No			No		Yes	1	27	No			No	1								2011-11-21	Pre-labour caesarean	36	0	2850
1207	1163	1	0	167	57	20.4	Unclassified (other)	Never	21	21	E01001091	E01001091	No			No			No		No			No			No	1	Yes	No	No	No	No	No
1211	1164	1	0	169	59	20.7	European	Never	27	27	E01000997	E01000997	No			No			No		No			No			No	1	Yes	No	No	No	No	No
1216	1165	6	5	157	101	41	African	Never	38	38	E01003087	E01003087	Yes	2	35	Yes	1	LLETZ	No		Yes	3	27	No			No	1								2011-06-11	Spontaneous	26	2	800
1221	1166	3	2	158	65	26	African	Never	35	35	E01000020	E01000020	Yes	1	34	No			No		Yes	1	34	No			No	1								2012-07-03	Spontaneous	35	4	2520
1222	1167	8	4	157	80	32.5	African	Never	37	37	E01001689	E01001689	Yes	1	24	No			No		Yes	2	22	Yes	1	22	No	1								2015-03-10	Induced	19	2	240
1223	1168	4	3	163	70	26.3	European	Never	32	32	E01003114	E01003114	Yes	3	24	No			No		No			No			No	1								2011-01-25	Spontaneous	24	4	760
1224	1169	9	1	162	87	33.2	African	Never	33	33	E01003147	E01003147	No			No			No		No			Yes	1	20	No	1								2014-08-09	Induced	38	0	3215
1225	1170	3	1	170	81	28	European	Never	36	36	E01029979	E01029979	No			No			No		No			Yes	1	22	No	1								2015-03-26	Pre-labour caesarean	29	1	1300
1226	1171	2	0	166	76	27.6	European	Never	24	24	E01030613	E01030613	No			No			No		No			No			No	1	No	No	No	No	No	Yes	Nifedipine, Magnesium Sulphate
1228	1172	1	0	162	52	19.8	European	Never	25	25	E01030766	E01030766	No			No			No		No			No			No	1	Yes	No	No	No	No	No
1229	1173	3	1	168	84	29.8	AfroCaribbean	Current	30	30	E01027220	E01027220	No			No			No		No			No			No	1	Yes	No	No	No	No	No
1230	1174	11	8						33	33	E01027178	E01027178	No			No			No		No			No			No	1	Yes	No	No	No	No	No
1232	1176	6	3	157	68	27.6	European	Ex-gave up before pregn	28	28	E01001056	E01001056	Yes	1	36	No			No		No			No			No	1	Yes	No	No	No	No	No
1233	1177	3	0	175	95	31	AfroCaribbean	Unknown	28	28	E01003432	E01003432	No			No			No		No			No			No	1	Yes	No	No	No	No	No
1235	1179	5	4	167	70	25.1	European	Current	26	26	E01002798	E01002798	No			Yes	1	Cone	No		No			No			No	1	Yes	No	No	No	No	No
1236	1180	3	2	171	59.6	20.4	European	Never	33	33	E01002675	E01002675	No			No			No		No			No			No	1	Yes	No	No	No	No	No
1238	1182	2	1	177	110	35.1	Unclassified (other)	Ex-gave up before pregn	21	21	E01003120	E01003120	No			No			No		No			No			No	1	Yes	No	No	No	No	No
1239	1183	2	0	170	75	26	European	Current	22	22	E01032077	E01032077	No			No			No		No			No			No	1	Yes	No	No	No	No	No
1240	1184	2	1	158	86	34.4	European	Current	26	26	E01001177	E01001177	No			No			No		No			No			No	1	Yes	No	No	No	No	No
1242	1185	1	0	169	52	18.2	European	Never	39	39	E01003132	E01003132	No			No			No		No			No			No	1	Yes	No	No	No	No	No
1243	1186	3	2	155	70	29.1	Pakistani	Ex-gave up in pregn	28	28	E01004036	E01004036	No			No			No		No			No			No	1	Yes	No	No	No	No	No
1244	1187	2	1	164	62	23.1	European	Never	31	31	E01003012	E01003012	No			No			No		No			No			No	1	Yes	No	No	No	No	No
1245	1188	4	2	167	69	24.7	African	Never	28	28	E01004037	E01004037	No			No			No		No			No			No	1	Yes	No	No	No	No	No
1246	1189	2	0	166	94	34.1	European	Never	32	32	E01023127	E01023127	No			No			No		No			No			No	1	Yes	No	No	No	No	No
1247	1190	2	1	170	100	34.6	European	Never	22	22	E01016193	E01016193	No			No			No		No			No			No	1	Yes	No	No	No	No	No
1248	1191	4	1	163	64	24.1	European	Current	22	22	E01030884	E01030884	No			No			No		No			No			No	1	Yes	No	No	No	No	No
1249	1192	2	1	166	105	38.1	European	Current	29	29	E01023114	E01023114	No			No			No		No			No			No	1	Yes	No	No	No	No	No
1250	1193	5	2				African		32	32	E01023298	E01023298	Yes	1	28	Yes	1	LLETZ	No		No			Yes	1	22	No	1
1252	1194	3	0	168	89	31.5	African	Never	35	35	E01003327	E01003327	No			No			No		No			Yes	2	20	No	1
1253	1195	5	1	160	85	33.2	African	Never	30	30	E01004574	E01004574	No			No			No		No			Yes	1	22	No	1	No	No	No	Yes	No	Yes	Aminophylline PO
1254	1196	3	2	161	67	25.8	Maghreb	Never	34	34			No			No			No		No			No			No	1								2018-03-13	Pre-labour caesarean	34	2	2560
1255	1197	2	1	161	58	22.4	European	Never	33	33			No			No			No		Yes	1	22	No			No	1								2018-10-07	Spontaneous	41	3	3480
1256	1198	3	2	163	71	26.7	European	Never	26	26			Yes	1	36	No			No		Yes	1	36	Yes	1	22	No	1								2018-04-11	Induced	37	4	3160
1257	1199	3	0	158	56	22.4	European	Ex-gave up before pregn	26	26			No			No			Yes	Bicornuate uterus	No			Yes	1	15	No	1								2018-08-21	Spontaneous	37	5	2850
1258	1200	1	0	168	68	24.1	AfroCaribbean	Current	24	24	E01003196	E01003196	No			Yes	1	Trachelotomy	No		No			No			No	1	Yes	No	No	No	No	No
1259	1201	5	3	157	89	36.1	African	Never	30	30	E01003286	E01003286	Yes	1	24	No			No		No			Yes	1	17	No	1								2016-04-06	Spontaneous	16	2
1260	1202	4	3	162	49	18.7	African	Never	25	25	E01003251	E01003251	Yes	2	33	No			No		No			No			No	1								2012-05-14	Pre-labour caesarean	39	2	2880
1261	1203	1	0	168	77	27.3	AfroCaribbean	Never	26	26	E01001698	E01001698	No			No			No		No			No			No	1	Yes	No	No	No	No	No
1262	1204	1	0	168	58	20.5	European	Never	25	25	E01001676	E01001676	No			No			No		No			No			Yes	2	Yes	No	No	No	No	No
1263	1205	1	0	157	57	23.1	European	Never	30	30	E01001698	E01001698	No			No			No		No			No			No	1	Yes	No	No	No	No	No
1265	1206	1	0	163	56	21.1	European	Never	33	33	E01001661	E01001661	No			No			No		No			No			No	1	Yes	No	No	No	No	No
1266	1207	1	0	166	62	22.5	Unknown	Never	32	32	E01001611	E01001611	No			No			No		No			No			No	1	Yes	No	No	No	No	No
1264	1209	5	3	158	48.6	19.5	Pakistani	Current	32	32	E01000027	E01000027	Yes	1	35	No			No		No			No			No	1								2016-07-26	Pre-labour caesarean	26	4	765
1268	1210	1	0	165	89	32.7	AfroCaribbean	Never	26	26	E01027092	E01027092	No			No			No		No			No			No	1	Yes	No	No	No	No	No
1269	1211	3	2	171	111	38	Unknown	Never	37	37	E01003778	E01003778	Yes	2	26	No			No		Yes	2	26	No			No	1								2016-02-14	Pre-labour caesarean	39	0	3105
1270	1212	3	1	156	58	23.8	European	Never	38	38	E01030415	E01030415	No			No			No		No			Yes	1	18	No	1								2016-11-07	Pre-labour caesarean	37	6	3250
1271	1213	4	2						42	42	E01003165	E01003165	No			No			No		No			Yes	1	20	No	1								2013-11-04	Spontaneous	9	1
1272	1214	5	4	159	54.3	21.5	African	Never	27	27	E01003020	E01003020	Yes	1	27	No			No		Yes	1	27	No			No	1								2014-11-24	Spontaneous	30	0	1210
1273	1215	5	4	157	56	22.7	AfroCaribbean	Never	35	35	E01003127	E01003127	Yes	1	28	No			No		Yes	1	28	No			No	1								2004-02-14	Spontaneous	39	2	2890
1274	1216	5	2	158	95	38.1	Unclassified (other)	Never	36	36	E01032719	E01032719	No			No			No		No			Yes	1	15	No	1								2010-01-04	Spontaneous	38	3	3560
1275	1217	6	3					Never	36	36	E01003130	E01003130	No			No			No		No			Yes	1	16	No	1								2005-06-24	Pre-labour caesarean	38	6	3040
1276	1218	4	2	161	101	39	African	Never	34	34	E01004028	E01004028	No			No			No		No			Yes	1	22	No	1								2009-06-25	Spontaneous	40	3	3130
1277	1219	7	3				European	Never	30	30	E01005313	E01005313	Yes	1	36	No			No		No			Yes	2	19	No	1								2015-05-06	Spontaneous	27	0
1278	1220	3	2	167	71.5	25.6	African	Never	35	35	E01032719	E01032719	Yes	1	32	No			No		No			No			No	1								2016-05-09	Pre-labour caesarean	39	1	3445
1279	1221	5	3	147	46	21.3	Unknown	Never	38	38	E01003036	E01003036	Yes	1	30	No			No		No			No			No	1								2009-12-22	Spontaneous	32	4	2220
1280	1222	4	1		60		Unknown	Never	33	33	E01023143	E01023143	Yes	1	32	Yes	1	LLETZ	No		Yes	2	21	Yes	2	20	No	1								2003-09-09	Spontaneous	35	2
1281	1223	9	2						33	33	E01024673	E01024673	No			No			No		No			Yes	2	20	No	1								2014-04-07	Pre-labour caesarean	-41	-1
1282	1224	6	4	162	76.2	29	Unclassified (other)	Never	31	31	E01004060	E01004060	Yes	2	28	No			No		Yes	1	27	No			No	1								2009-09-29	Spontaneous	36	5	2740
1283	1225	4	3				AfroCaribbean	Never	30	30	E01003922	E01003922	No			No			No		Yes	1	25	Yes	1	26	No	1								2008-01-05	Spontaneous	19	1
1284	1226	5	3	168	65	23	African	Never	35	35	E01004006	E01004006	No			No			No		Yes	1	18	Yes	1	18	No	1								2009-04-26	Spontaneous	32	6
1285	1227	4	2				European	Ex-gave up before pregn	36	36	E01004587	E01004587	Yes	1	35	Yes	1	LLETZ	No		No			No			No	1								2009-04-04	Spontaneous	35	5	2310
1286	1228	6	2				European	Never	37	37	E01024673	E01024673	No			No			No		Yes	2	17	Yes	3	17	Yes	2								2009-11-19	Spontaneous	33	4		2009-11-19	Spontaneous	33	4
1287	1229	5	2				Bangladeshi				E01015695	E01015695	No			No			No		No			Yes	1	17	No	1								2011-02-26	Spontaneous	40	2	3020
1288	1230	5	2	167	79	28.3	African	Never	31	31	E01004021	E01004021	Yes	1	33	No			No		No			No			No	1								2010-01-25	Spontaneous	40	5	3190
1289	1231	5	3	156	79	32.5	African	Never	79	79	E01003151	E01003151	Yes	2	24	No			No		Yes	2	24	No			No	1								2015-12-15		37	0	2600
1290	1232	4	1	161	57	22	African	Never	28	28	E01003178	E01003178	No			No			No		No			Yes	1	20	No	1								2011-01-24	Spontaneous	38	5	3300
1291	1233	7	3	164	79	29.4	African	Never	29	29	E01003250	E01003250	Yes	3	28	No			No		No			No			No	1								2013-03-07	Pre-labour caesarean	30	4	1200
1292	1234	4	2	152	62.5	27.1	European	Ex-gave up in pregn	44	44	E01004732	E01004732	Yes	1	36	Yes	1	Laser	No		No			Yes	1	21	No	1								2013-09-02	Pre-labour caesarean	37	3	2855
1293	1235	5	2	177	70	22.3	European	Never	42	42	E0100365	E0100365	Yes	1	27	No			No		Yes	1	27	No			No	1								2011-05-11	Pre-labour caesarean	38	5	3400
1294	1236	4	2	168	108	38.3	African	Never	29	29	E01004038	E01004038	No			No			No		Yes	1	19	Yes	1	19	No	1								2007-03-15	Spontaneous	29	4
1295	1237	9	3	152	57	24.7	Unclassified (other)	Never	35	35	E01004055	E01004055	Yes	3	23	No			No		Yes	1	16	Yes	2	16	No	1								2010-09-10	Spontaneous	24	4	610
1296	1238	4	3	165	90	33.1	African	Never	35	35	E01003344	E01003344	Yes	1	26	No			No		Yes	1	27	No			No	1								2006-08-21	Spontaneous	28	5	1410
1297	1239	4	1	157	56	22.7	European	Ex-gave up before pregn	37	37	E01000707	E01000707	No			No			No		Yes	1	16	Yes	1	16	No	1								2016-11-03	Pre-labour caesarean	39	0	3015
1298	1240	4	2	157	70	28.4	African	Never	32	32	E01003971	E01003971	Yes	1	24	No			No		No			No			No	1								2006-10-16	Spontaneous	38	2	3080
1299	1241	5	1	162	59	22.5	African	Never	29	29	E01003024	E01003024	No			No			No		No			Yes	1	16	No	1								2007-02-24	Spontaneous	39	5	3140
1300	1242	6	4	167	105	37.6	African	Never	41	41	E01004039	E01004039	No			No			No		No			Yes	1	26	Yes	2								2008-11-16	Spontaneous	36	5	2960	2008-11-16	Spontaneous	36	5	2660
1301	1243	8	5	166	58	21	European	Current	38	38	E01004517	E01004517	Yes	5	26	Yes	1	Cone	No		Yes	5	26	No			No	1								2013-07-03	Spontaneous	32	6	2370
1302	1244	5	2	164	147	54.7	African	Never	39	39	E01001634	E01001634	Yes	2	23	No			No		Yes	3	23	Yes	1	24	No	1								2012-02-04	Spontaneous	37	6	3540
1303	1245	3	2	157	57.5	23.3	African	Never	28	28	E01001567	E01001567	Yes	1	24	No			No		No			No			No	1								2016-11-15	Spontaneous	38	1	3150
1304	1246	5	1	165	65	23.9	Unclassified (other)	Ex-gave up before pregn	39	39	E01003211	E01003211	Yes	3	23	No			No		No			No			No	1								2010-05-28	Pre-labour caesarean	40	0	3030
1305	1247	7	2	162	94	35.8	African	Never	38	38	E01000114	E01000114	Yes	1	30	No			No		No			Yes	1	16	No	1								2013-10-03	Spontaneous	35	2	2360
1306	1248	5	3				European		26	26			Yes	2	28	No			No		No			Yes	1	22	No	1								2015-02-20	Spontaneous	26	0	963
1307	1249	4	2	167	67	24	Pakistani	Never	34	34	E0103984	E0103984	No			No			No		Yes	1	20	Yes	1	20	No	1								2016-01-27	Pre-labour caesarean	38	3	2920
1308	1250	1	0	161	55	21.2	European	Ex-gave up before pregn	38	38	E01002684	E01002684	No			No			No		No			No			No	1	Yes	No	No	No	No	No
1309	1251	4	1	159	66	26.1	AfroCaribbean	Never	34	34	E01003990	E01003990	No			No			No		Yes	2	16	Yes	2	16	No	1								2010-06-12	Spontaneous	34	5	2060
1310	1252	3	1	160	71	27.7	Indian	Never	33	33	E01002650	E01002650	Yes	1	35	No			No		No			No			No	1	Yes	No	No	No	No	No
1311	1253	3	2	172	64	21.6	European	Ex-gave up before pregn	34	34	E01004472	E01004472	Yes	1	25	No			No		Yes	1	25	No			No	1								2009-06-23	Spontaneous	28	3
1312	1254	4	3	164	100	37.2	African	Never	39	39	E01003194	E01003194	Yes	1	29	No			No		No			No			No	1								2015-12-17	Spontaneous	41	1	4105
1313	1255	6	2	157	62	25.2	African	Never	30	30	E01003932	E01003932	Yes	1	36	No			No		No			No			No	1								2016-07-13	Spontaneous	38	4	2780
1314	1256	2	1	160	74	28.9	European	Never	21	21	E01002930	E01002930	No			No			No		No			No			No	1	Yes	No	No	No	No	No
1315	1257	7	1				AfroCaribbean	Ex-gave up in pregn	36	36			Yes	1	20	No			No		No			No			No	1								2013-08-20	Spontaneous	16	1
1316	1258	3	1	170	55	19	European	Never	34	34	E01030357	E01030357	No			No			No		No			No			No	1	Yes	No	No	No	No	No
1317	1259	3	2	149	64.2	28.9	African	Never	30	30	E01003137	E01003137	Yes	1	35	No			No		Yes	1	35	No			No	1								2017-03-15	Pre-labour caesarean	39	0	3220
1318	1260	3	2				European	Never	36	36	E01004512	E01004512	Yes	1	36	Yes	1	Laser	No		No			No			No	1								2009-02-12	Spontaneous	38	3	3920
1320	1261	7	2	140	54	27.6		Never	54	54			No			No			No		No			Yes	2	20	No	1								2003-12-19	Spontaneous	35	3	2940
1319	1262	5	1	168	72	25.5	European	Never	32	32	E01002974	E01002974	No			Yes	1	LLETZ	No		No			No			Yes	2	Yes	No	No	No	No	No
1321	1263	2	1	167	63	22.6	European	Never	30	30	E01030991	E01030991	No			No			No		No			No			No	1	Yes	No	No	No	No	No
1322	1264	4	2	157	70	28.4	European	Never	32	32	E01030816	E01030816	No			No			No		No			Yes	1	24	No	1								2008-12-10	Induced	37	6	3260
1323	1265	4	2	163	68	25.6	African		40	40	E01003093	E01003093	Yes	1	30	No			No		Yes	1	24	Yes	1	24	No	1								2009-09-09	Spontaneous	36	0	2760
1324	1266	6	3	169	99	34.7	African	Ex-gave up before pregn	32	32	E01004038	E01004038	Yes	1	29	No			No		Yes	1	29	No			No	1								2009-09-24	Pre-labour caesarean	38	0	3660
1325	1267	3	1	165	66	24.2	European	Never	37	37	E01005713	E01005713	Yes	1	25	Yes	1	LLETZ	No		No			No			No	1
1326	1268	3	2	156	90	37	African	Never	37	37	E01003305	E01003305	Yes	1	26	No			No		Yes	1	26	No			No	1								2011-12-16	Spontaneous	20	1
1327	1269	4	3	172	55	18.6	European	Never	29	29	E01003036	E01003036	Yes	2	24	No			No		Yes	2	24	No			No	1								2002-09-17	Spontaneous	44	0	2790
1328	1270	4	1	157	58	23.5	Pakistani	Never	26	26	E01006112	E01006112	Yes	1	24	No			No		No			No			No	1
1329	1271	7	2	155	68	28.3	South American	Ex-gave up in pregn	37	37	E01004022	E01004022	Yes	1	28	No			No		Yes	1	28	No			Yes	2								2007-09-09	Spontaneous	36	4	2550	2007-09-09	Spontaneous	36	4	2450
1330	1272	6	3	161	56.3	21.7	European	Never	39	39	E01003980	E01003980	Yes	2	32	Yes	1	LLETZ	No		Yes	1	32	Yes	1	16	No	1								2015-09-18	Pre-labour caesarean	38	6	3465
1332	1273	6	5	159	74	29.3	European	Never	28	28	E01001677	E01001677	No			No			No		No			No			No	1	Yes	No	No	No	No	No
1331	1274	4	3					Ex-gave up before pregn	24	24			Yes	3	26	No			No		Yes	1	32	No			No	1								2014-06-10	Spontaneous	25	3
1333	1275	5	4	160	63	24.6	AfroCaribbean	Current	35	35	E01003187	E01003187	Yes	3	27	No			No		Yes	1	34	No			Yes	2								2013-04-29	Pre-labour caesarean	35	2	2020	2013-04-29	Pre-labour caesarean	35	2	2020
1334	1276	2	0	132	59	33.9	European	Never	25	25	E01001652	E01001652	No			No			No		No			No			No	1	Yes	No	No	No	No	No
1335	1277	3	2	167	63	22.6	European	Never	32	32	E01004588	E01004588	Yes	1	36	No			No		No			No			No	1								2014-02-23	Spontaneous	35	1	2460
1336	1278	8	1	162	72	27.4	Middle Eastern	Never	41	41	E01005658	E01005658	Yes	1	29	No			No		No			No			No	1
1337	1279	5	1	160	57	22.3	European	Never			E01004055	E01004055	No			Yes	1	LLETZ	No		No			Yes	1	22	No	1								2016-10-24	Pre-labour caesarean	37	6	2900
1338	1280	9	4					Never	27	27	E01033288	E01033288	Yes	4	22	No			No		Yes	1	34	No			No	1								2016-07-09	Spontaneous	29	4
1339	1281	3	1	161	65	25.1	European	Never	40	40	E01016077	E01016077	No			No			No		No			Yes	1	18	No	1								2016-02-23	Spontaneous	38	4	3230
1340	1282	4	2	156	70	28.8	European	Never	36	36	E01027201	E01027201	Yes	1	27	No			No		Yes	2	23	Yes	1	23	No	1								2017-07-07	Pre-labour caesarean	38	0	3180
1341	1283	4	3	143	80	39.1	European	Current	36	36	E01003048	E01003048	Yes	1	23	No			No		No			No			No	1								2011-02-25	Pre-labour caesarean	38	6	3380
1343	1284	5	2	169	95	33.3	European	Never	29	29			Yes	2	35	No			No		Yes	1	32	No			No	1								2013-02-11	Pre-labour caesarean	38	0	4040
1344	1285	9	1				AfroCaribbean	Never	32	32			No			No			No		No			Yes	1	18	No	1								2003-01-16	Spontaneous	17	0
1345	1286	5	3	163	59	22.2	European	Never	36	36			No			No			No		No			Yes	1	17	No	1								2014-01-17	Pre-labour caesarean	38	4	2775
1346	1287	7	1				AfroCaribbean	Never	35	35			No			No			No		Yes	2	14	Yes	3	17	No	1								2011-11-10	Pre-labour caesarean	37	3	3090
1347	1288	3	2						33	33			Yes	2	32	No			No		No			No			No	1								2003-07-23	Spontaneous	37	2	3415
1348	1289	4	2	183	150	44.8	Unclassified (other)		34	34			No			No			No		No			Yes	1	18	No	1								2013-10-31	Pre-labour caesarean	37	0	3540
1349	1290	4	2	157	69.2	28.1	African	Never	33	33	E01003244	E01003244	No			No			No		No			Yes	1	20	No	1								2017-04-28	Spontaneous	24	0	660
1350	1291	3	2	151	74.5	32.7	African	Never	28	28	E01003973	E01003973	Yes	2	32	No			No		Yes	2	32	No			No	1								2016-09-24	Spontaneous	33	0	2580
1351	1292	3	1					Ex-gave up before pregn	42	42	E01004053	E01004053	No			No			No		No			Yes	1	15	No	1								2016-09-23	Pre-labour caesarean	38	6	3310
1352	1293	5	3					Never	40	40	E01014027	E01014027	Yes	1	24	Yes	1	LLETZ	No		No			Yes	1	19	No	1								2017-05-12	Unknown	9	3
1353	1294	4	1	164	86	32	European	Current	26	26	E01003263	E01003263	No			No			No		Yes	1	36	No			No	1	Yes	No	No	No	No	No
1354	1295	4	1	163	90	33.9	European	Current	25	25	E01000429	E01000429	No			No			No		No			No			No	1	Yes	No	No	No	No	No
1355	1296	2	1	166	135	49	African	Never	32	32	E01003292	E01003292	Yes	1	27	No			No		No			No			No	1	No	Yes	No	No	No	No
1356	1297	2	1	165	54	19.8	European	Never	34	34	E01001150	E01001150	No			No			No		No			No			No	1	Yes	No	No	No	No	No
1358	1298	3	3	171	27	9.2	AfroCaribbean	Never	35	35	E01001136	E01001136	No			No			No		No			No			No	1	Yes	No	No	No	No	No
1360	1300	2	1	177	62	19.8	European	Ex-gave up before pregn	27	27	E01001060	E01001060	No			No			No		No			No			No	1	Yes	No	No	No	No	No
1361	1301	8	7				African		37	37	E01001401	E01001401	Yes	4	24	No			No		Yes	4	22	No			No	1								2011-12-04	Spontaneous	24	3
1362	1302	5	2	162	85	32.4	African	Never	38	38	E01003105	E01003105	Yes	2	24	No			No		Yes	1	23	No			No	1								2017-09-21	Spontaneous	38	5	3290
1363	1303	5	2	163	102	38.4	AfroCaribbean	Never	37	37	E01003108	E01003108	No			No			No		No			Yes	1	16	No	1								2015-08-14	Spontaneous	19	3
427	1306	1	0	165	78	28.7	European	Never	29	29			No			No			No		No			No			No	1								2017-06-09	Spontaneous	28	1	1150
1366	1307	4	1	152	80	34.6	AfroCaribbean	Ex-gave up before pregn	33	33	E01001114	E01001114	No			No			No		No			No			No	1	Yes	No	No	No	No	No
1367	1308	2	1	170	67	23.2	African	Never	37	37	E01001183	E01001183	No			No			No		No			No			No	1	Yes	No	No	No	No	No
1368	1309	2	1	157	49	19.9	European	Ex-gave up before pregn	18	18	E01002578	E01002578	No			No			No		No			No			No	1	Yes	No	No	No	No	No
1369	1310	10	4	170	69	23.9	European	Current	31	31	E01004022	E01004022	No			Yes	1	LLETZ	No		No			Yes	1	20	No	1
1370	1311	2	1	163	54	20.3	Unclassified (other)	Never	39	39	E01001663	E01001663	No			Yes	1	LLETZ	No		No			No			No	1
1371	1312	2	1	160	57	22.3	European	Never	41	41	E01022410	E01022410	No			No			No		No			Yes	1	20	No	1
1372	1313	1	0	160	71	27.7	Unknown	Never	23	23	E01027221	E01027221	No			No			No		No			No			No	1	Yes	No	No	No	No	No
1373	1314	6	2	164	74	27.5	African	Never	34	34	E01003974	E01003974	Yes	2	27	No			No		Yes	1	28	Yes	2	17	No	1
1374	1315	2	1	165	65	23.9	AfroCaribbean	Current	24	24	E01027177	E01027177	No			No			No		No			No			No	1	Yes	No	No	No	No	No
1377	1317	3	2	177	68	21.7	European	Ex-gave up before pregn	30	30	E01003098	E01003098	Yes	1	33	No			No		No			No			No	1
634	1318	1	1	159	57	22.5	European	Never	22	22			No			No			No		No			No			No									2017-08-16	Induced	34	2	1850
1378	1319	2	1	169	68.8	24.1	Unclassified (other)	Ex-gave up before pregn	35	35	E01002053	E01002053	No			No			No		No			No			No	1	Yes	No	No	No	No	No
1379	1320	8	1	171	83	28.4	European	Never	39	39	E01016950	E01016950	No			No			No		No			Yes	1	22	No	1
1380	1321	3	2	163	63	23.7	European	Never	31	31	E01003230	E01003230	Yes	1	36	No			No		No			No			No	1	Yes	No	No	No	No	No
1382	1322	1	0	161	71	27.4	European	Never	41	41	E01005279	E01005279	No			No			No		No			No			No	1
1383	1323	2	1	161	52	20.1	European	Current	23	23	E01005996	E01005996	Yes	1	28	No			No		Yes	1	20	No			No	1
1384	1324	2	1	165	72	26.4	European	Never	33	33	E01005164	E01005164	No			Yes	1	Cone	No		No			No			No	1
1388	1325	5	0	158	58.5	23.4	Unclassified (other)	Ex-gave up before pregn	25	25	E01001033	E01001033	No			No			No		No			No			No	1	Yes	No	No	No	No	No
1390	1327	1	0	171	60	20.5	Unknown	Unknown	27	27	E01001138	E01001138	No			No			No		No			No			No	1	Yes	No	No	No	No	No
1391	1328	2	1	161	74	28.5	Middle Eastern	Ex-gave up before pregn	39	39	E01000993	E01000993	No			No			No		No			No			No	1	Yes	No	No	No	No	No
1396	1332	4	2	167	70	25.1	AfroCaribbean	Never	28	28	E01003334	E01003334	Yes	2	22	No			No		No			No			No	1	No	Yes	No	No	No	No
1397	1333	3	1	170	73	25.3	European	Ex-gave up in pregn	25	25	E01001104	E01001104	Yes	1	32	No			No		No			No			No	1	Yes	No	No	No	No	No
1398	1334	3	1	155	47.6	19.8	Indian	Current	29	29	E01001064	E01001064	No			No			No		No			No			No	1	Yes	No	No	No	No	No
1400	1335	2	1	174	67.8	22.4	Unclassified (other)	Never	26	26	E01001052	E01001052	No			No			No		No			No			Yes	2	Yes	No	No	No	No	No
1401	1336	3	0	157	59.7	24.2	Indian	Never	35	35	E01001034	E01001034	No			No			No		No			No			No	1	Yes	No	No	No	No	No
1402	1337	1	0	164	56	20.8	Unclassified (other)	Never	26	26	E01001181	E01001181	No			No			No		No			No			No	1	Yes	No	No	No	No	No
1403	1338	4	2	167	101	36.2	Unknown	Never	22	22	E01003191	E01003191	No			No			No		No			No			No	1	Yes	No	No	No	No	No
1406	1339	2	0	165	62	22.8	Unknown	Never	35	35	E01000975	E01000975	No			No			No		No			No			No	1	Yes	No	No	No	No	No
1431	1340	2	1	167	75	26.9	European	Never	39	39			No			No			No		No			No			No	1	Yes	No	No	No	No	No
1432	1341	2	0	170	55	19	African	Never	31	31			No			No			No		No			No			No	1	Yes	No	No	No	No	No
1433	1342	2	1	166	70	25.4	European	Current	32	32			No			No			No		No			No			No	1	Yes	No	No	No	No	No
1435	1344	4	1	169	106	37.1	European	Never	23	23			No			No			No		No			No			No	1	Yes	No	No	No	No	No
1436	1345	1	0	163	59	22.2	European	Never	21	21			No			No			No		No			No			No	1	Yes	No	No	No	No	No
1438	1347	2	1	159	54	21.4	Unclassified (other)	Never	23	23	E01001206	E01001206	No			No			No		No			No			No	1	Yes	No	No	No	No	No
1439	1348	1	0						24	24	E01027354	E01027354	No			No			No		No			No			No	1	Yes	No	No	No	No	No
1440	1349	6	2	158	54	21.6	European	Current	29	29	E01027246	E01027246	No			No			No		No			No			No	1	Yes	No	No	No	No	No
1442	1350	5	2	163	83	31.2	African	Never	29	29	E01003924	E01003924	No			No			No		No			No			No	1	Yes	No	No	No	No	No
1443	1351	1	0	162	57	21.7	European	Never	37	37	E01003131	E01003131	No			No			No		No			No			No	1	Yes	No	No	No	No	No
1444	1352	1	0	172	75	25.4	European	Never	41	41	E01004029	E01004029	No			No			No		No			No			No	1	Yes	No	No	No	No	No
1446	1353	2	1	154	58	24.5	South American	Never	35	35	E01003045	E01003045	No			No			No		No			No			No	1	Yes	No	No	No	No	No
1448	1354	1	0	160	77	30.1	Bangladeshi	Never	27	27	E01003978	E01003978	No			No			No		No			No			No	1	Yes	No	No	No	No	No
1441	1355	5	2	161	74	28.5	European	Ex-gave up before pregn	34	34	E01027237	E01027237	Yes	2	32	No			No		No			No			Yes	2	Yes	No	No	No	No	No
1447	1356	3	1	159	63	24.9	European	Never	34	34	E01022891	E01022891	No			No			No		Yes	1	37	No			No	1	Yes	No	No	No	No	No
1449	1357	5	1	151	67	29.4	African	Never	33	33	E01003689	E01003689	No			No			No		No			Yes	2	1	No	1	Yes	No	No	No	No	No
1451	1358	1	0	161	62	23.9	South American	Ex-gave up before pregn	36	36	E01003297	E01003297	No			No			No		No			No			No	1	Yes	No	No	No	No	No
1450	1359	1	0	163	60	22.6	Unclassified (other)	Never	33	33	E01030773	E01030773	No			No			No		No			No			No	1	Yes	No	No	No	No	No
1452	1360	3	1	167	80	28.7	South American	Never	32	32	E01003282	E01003282	No			No			No		No			No			No	1	Yes	No	No	No	No	No
1453	1361	1	0	155	49	20.4	European	Never	28	28	E01004056	E01004056	No			No			No		No			No			No	1	Yes	No	No	No	No	No
1454	1362	1	0	170	75	26	European	Never	26	26	E01003993	E01003993	No			No			No		No			No			No	1	Yes	No	No	No	No	No
1455	1363	1	0	167	60	21.5	European	Ex-gave up in pregn	31	31	E01003928	E01003928	No			No			No		No			No			No	1	Yes	No	No	No	No	No
1456	1364	6	2	170	91	31.5	AfroCaribbean	Never	29	29	E01003943	E01003943	No			No			No		No			No			No	1	Yes	No	No	No	No	No
1457	1365	2		171	63	21.5	Unknown	Current	20	20	E01016233	E01016233	No			No			No		No			No			No	1	Yes	No	No	No	No	No
1458	1366	1	0	154	60	25.3	Middle Eastern	Never	21	21	E01003927	E01003927	No			No			No		No			No			No	1	Yes	No	No	No	No	No
1459	1367	1	0	171	63	21.5	European	Never	34	34	E01003993	E01003993	No			No			No		No			No			No	1	Yes	No	No	No	No	No
1460	1368	3	2	170	87	30.1	African	Never	30	30	E01003999	E01003999	No			No			No		No			No			No	1	Yes	No	No	No	No	No
1461	1369	3	2	156	59	24.2	Unclassified (other)	Never	24	24	E01004702	E01004702	No			No			No		No			No			No	1	Yes	No	No	No	No	No
1462	1370	2	0	160	61	23.8	Unknown	Ex-gave up in pregn	20	20	E01003112	E01003112	No			No			No		No			No			No	1	Yes	No	No	No	No	No
1463	1371	3	2	157	59	23.9	European	Never	31	31	E01024033	E01024033	No			No			No		No			No			No	1	Yes	No	No	No	No	No
1464	1372	4	4	164	94	34.9	African	Never	42	42	E01003969	E01003969	No			No			No		No			No			No	1	Yes	No	No	No	No	No
1465	1373	6	1	170	50	17.3	AfroCaribbean	Current	31	31	E01003992	E01003992	No			No			No		No			No			No	1	Yes	No	No	No	No	No
1466	1374	1	0	155	53	22.1	European	Never	31	31	E01003504	E01003504	No			Yes	1	Cone	No		No			No			No	1
1467	1375	1	0	163	90	33.9	European	Never	27	27	E01004749	E01004749	No			No			No		No			No			No	1	Yes	No	No	No	No	No
1468	1376	3	2	167	70	25.1		Ex-gave up before pregn	42	42	E01000277	E01000277	Yes	1	35	No			No		Yes	1	29	No			No	1
1469	1377	3	1	161	96	37	European	Never	33	33	E01003941	E01003941	No			No			No		No			No			No	1	Yes	No	No	No	No	No
1470	1378	2	1	163	68.3	25.7	European	Never	39	39	E01003186	E01003186	No			Yes		LLETZ	No		No			No			No	1	No	Yes	No	No	No	No
1471	1379	3	2	177	74	23.6	AfroCaribbean	Never	25	25	E01003186	E01003186	No			No			No		No			No			No	1
1472	1380	3	2	164	71.2	26.5	Unknown	Never	30	30			No			No			No		No			No			No	1	Yes	No	No	No	No	No
1473	1381	2	1	157	66	26.8	Pakistani	Never	34	34			No			No			No		No			No			No	1	Yes	No	No	No	No	No
1474	1382	3	0	152	48	20.8	European	Never	26	26			No			No			No		No			No			No	1	Yes	No	No	No	No	No
1477	1383	1	0	172	75	25.4	European	Ex-gave up before pregn	32	32			No			Yes	1	LLETZ	No		No			No			No	1
1478	1384	2	0	167	78	28	European	Never	34	34	E01003145	E01003145	No			No			No		No			No			Yes	2
1480	1385	2	0				Indian	Never	39	39	E01000004	E01000004	No			No			No		No			Yes	1	22	No	1
1481	1386	2	0	162	79.3	30.2		Never	23	23			No			No			No		No			No			No	1	Yes	No	No	No	No	No
1482	1387	1	0	163	50	18.8	European	Never	37	37			No			Yes	2	LLETZ	No		No			No			No	1	No	No	No	Yes	No	No
1483	1388	2	0	160	58	22.7			22	22			No			No			Yes	Didelphic	No			No			No	1	Yes	No	No	No	No	No
1484	1389	2	0		57		Unknown	Never	23	23			No			No			No		No			No			No	1	Yes	No	No	No	No	No
1485	1390	1	0	159	48	19	European	Unknown	20	20	E01002845	E01002845	No			No			No		No			No			No	1	Yes	No	No	No	No	No
1486	1391	6	3	167	57	20.4	African	Never	38	38	E01005068	E01005068	Yes	1	28	No			No		Yes	1	28	Yes	1	14	No	1
1487	1392	5	2	155	75	31.2	African	Never	36	36	E01005067	E01005067	No			No			No		No			Yes	1	19	No	1
1488	1393	3	1	166	83	30.1	European	Never	33	33	E01006019	E01006019	Yes	1	25	No			No		No			No			No	1
1489	1394	12	7	167	93	33.3	European	Never	37	37			Yes	2	31	No			No		No			No			No	1
1490	1395	3	1	150	44	19.6	AfroCaribbean	Ex-gave up before pregn	30	30	E01001563	E01001563	Yes	1	30	No			No		No			No			No	1	Yes	No	No	No	No	No
1491	1396	2	1	168	65	23	European	Never	22	22			No			No			No		No			No			No	1	Yes	No	No	No	No	No
1494	1399	7	1	169	66	23.1	European	Never	36	36	E01030327	E01030327	No			No			No		No			No			Yes	2	Yes	No	No	No	No	No
1495	1400	1	0	169	85	29.8	European	Never	31	31	E01004595	E01004595	No			No			No		No			No			No	1	Yes	No	No	No	No	No
1497	1402	4	2	173	55	18.4	Unknown	Never	37	37			No			No			No		No			No			No	1	Yes	No	No	No	No	No
1498	1403	3	2	168	59	20.9	South East Asian	Never	28	28			No			No			No		No			No			No	1	Yes	No	No	No	No	No
1499	1404	2	1				AfroCaribbean	Never	30	30			No			No			No		No			No			No	1	Yes	No	No	No	No	No
1500	1405	1	0	165	67	24.6	European	Never	31	31	E01004478	E01004478	No			No			No		No			No			No	1	Yes	No	No	No	No	No
1502	1406	6	5	161	55	21.2	European	Current	38	38	E01004034	E01004034	Yes	1	35	No			No		No			No			No	1	Yes	No	No	No	No	No
1504	1407	1	0	162	78	29.7	European	Never	35	35			No			No			No		No			No			No	1	Yes	No	No	No	No	No
1503	1408	2	0	165	63	23.1	European	Never	36	36	E01003037	E01003037	No			No			No		No			No			No	1	Yes	No	No	No	No	No
1505	1409	4	1	175	79	25.8	African	Never	33	33	E01004044	E01004044	Yes	1	35	No			No		No			No			No	1	Yes	No	No	No	No	No
1506	1410	1	0	160	72	28.1	European	Ex-gave up in pregn	21	21	E01000709	E01000709	No			No			No		No			No			No	1	Yes	No	No	No	No	No
1507	1411	7	1	167	79	28.3	Middle Eastern	Never	40	40	E01003227	E01003227	No			No			No		No			No			No	1	Yes	No	No	No	No	No
1509	1412	1	0	165	77	28.3	European	Ex-gave up in pregn	30	30			No			No			No		No			No			No	1	Yes	No	No	No	No	No
1511	1413	1	0	162	47.8	18.2	European		34	34	E01027153	E01027153	No			No			No		No			No			No	1	No	No	No	Yes	No	No
1512	1414	4	2	155	66.1	27.5	European	Ex-gave up before pregn	25	25	E01027150	E01027150	No			No			No		No			No			No	1	Yes	No	No	No	No	No
1513	1415	4	1	172	69	23.3	European	Ex-gave up before pregn	26	26			No			No			No		No			No			No	1	Yes	No	No	No	No	No
1510	1416	2	1	171	63.4	21.7	Indian	Never	22	22	E01001372	E01001372	Yes	1	36	No			No		No			No			No	1	Yes	No	No	No	No	No
1515	1418	1	0	172	59	19.9	Unknown	Never	38	38			No			No			No		No			No			No	1	Yes	No	No	No	No	No
1518	1419	2	1	168	58	20.5	Unclassified (other)		32	32	E01016246	E01016246	No			No			No		No			No			No	1	Yes	No	No	No	No	No
1516	1420	5	3	163	81.5	30.7	European	Never	30	30	E01004227	E01004227	No			No			No		No			No			No	1	No	No	No	No	No	No
1519	1421	1	0	155	59.4	24.7			21	21	E01004274	E01004274	No			No			No		No			No			No	1	No	No	No	No	No	No
1521	1422	1	0	153	43.1	18.4	Bangladeshi		23	23	E01004274	E01004274	No			No			No		No			No			No	1	No	No	No	No	No	No
1520	1423	2	0	163	60	22.6	European	Ex-gave up before pregn	36	36	E01016218	E01016218	No			No			Yes	Bicornuate uterus	No			No			No	1	Yes	No	No	No	No	No
1522	1424	2	1	163	69	26	European	Never	20	20	E01001638	E01001638	No			No			No		No			No			No	1	Yes	No	No	No	No	No
1523	1425	4	1	157	71.4	29	Unclassified (other)	Never	30	30			No			No			No		No			No			No	1	No	No	No	No	No	No
1524	1426	1	0	149	79	35.6	Bangladeshi		30	30	E01004309	E01004309	No			No			No		No			No			No	1	No	No	No	No	No	No
1526	1428	1	0	157	69.9	28.4	AfroCaribbean		26	26	E01003670	E01003670	No			No			No		No			No			No	1	No	No	No	No	No	No
1527	1429	1	0	164	57.5	21.4	European	Never	22	22	E01000040	E01000040	No			No			No		No			No			No	1	Yes	No	No	No	No	No
1528	1430	1	0	154	63.3	26.7	Bangladeshi		33	33			No			No			No		No			No			No	1	No	No	No	No	No	No
1529	1431	3	2	171	75.8	25.9	European	Never	42	42	E01003283	E01003283	Yes	1	23	No			No		No			No			No	1	Yes	No	No	No	No	No
1530	1432			149	52	23.4	Bangladeshi		30	30	E01004205	E01004205	No			No			No		No			No			No	1	No	No	No	No	No	No
1531	1433	1	0	166	60	21.8	Unknown	Ex-gave up before pregn	39	39	E01001989	E01001989	No			No			Yes	Fibroids (add details below)	No			No			No	1	Yes	No	No	No	No	No
1532	1434	2	1	158	64	25.6	African	Never	34	34	E01002971	E01002971	No			No			No		No			No			No	1	Yes	No	No	No	No	No
1533	1435	2	1	159	64	25.3	European	Never	38	38	E01002936	E01002936	No			No			No		No			No			No	1	Yes	No	No	No	No	No
1534	1436	2	0	161	58	22.4	African	Current	25	25	E01030548	E01030548	No			No			No		No			No			No	1	Yes	No	No	No	No	No
1536	1437	2	1	164	65	24.2	Unclassified (other)	Never	38	38	E01003825	E01003825	No			Yes	1	Laser	No		No			No			No	1	Yes	No	No	No	No	No
1537	1438	1	0	170	62	21.5	European	Never	37	37	E01002936	E01002936	No			No			No		No			No			No	1	Yes	No	No	No	No	No
1538	1439	3	2	154	96	40.5	Unknown	Current	29	29	E01002950	E01002950	Yes	2	35	No			No		No			No			No	1	Yes	No	No	No	No	No
1539	1440	2	1	163	72	27.1	Indian	Never	23	23	E01002948	E01002948	No			No			No		No			No			No	1	Yes	No	No	No	No	No
1540	1441	2	1	181	63	19.2	European	Never	33	33			No			No			No		No			No			Yes	2	Yes	No	No	No	No	No
1542	1442	4	2	164	78	29	African	Never	40	40			No			No			Yes	Fibroids (add details below)	No			No			No	1	Yes	No	No	No	No	No
1543	1443	2	0	165	71.4	26.2	African	Never	32	32			No			No			No		No			No			No	1	Yes	No	No	No	No	No
1544	1444	2	1	156	45.4	18.7	Pakistani	Never	21	21	E01001336	E01001336	No			No			No		No			No			No	1	Yes	No	No	No	No	No
1545	1445	3	2	155	60	25	African	Never	35	35			Yes	1	31	No			No		No			No			No	1
1546	1446	1	0	176	62	20	European	Never			E01003186	E01003186	No			Yes	2	LLETZ	No		No			No			No	1
1547	1447	2	1	165	82	30.1	European	Never	33	33	E01003232	E01003232	No			No			No		Yes	1	30	No			No	1
1548	1448	1	0	162	53	20.2	European	Never	40	40	E01002687	E01002687	No			No			No		No			No			No	1	Yes	No	No	No	No	No
1549	1449	7	6	163	87	32.7	European	Ex-gave up in pregn	35	35			No			No			No		No			No			No	1	Yes	No	No	No	No	No
1550	1450	3	1	165	45	16.5	European	Never	25	25			No			No			No		No			No			No	1	Yes	No	No	No	No	No
1551	1451	2	0	175	100	32.7	European	Never	22	22			No			No			No		No			No			No	1	Yes	No	No	No	No	No
1553	1453	4	3	154	59.2	25	Indian	Never	32	32	E01001262	E01001262	No			No			No		No			No			No	1	Yes	No	No	No	No	No
1554	1454	2	1	148	70	32	Indian	Never	27	27	E01002645	E01002645	No			No			No		No			No			No	1	Yes	No	No	No	No	No
1555	1455	6	2	167	60.6	21.7	Indian	Current	25	25	E01002643	E01002643	No			No			No		No			No			No	1	Yes	No	No	No	No	No
1556	1456	1	0	157	62	25.2	Unclassified (other)	Current	15	15	E01003907	E01003907	No			No			No		No			No			No	1	Yes	No	No	No	No	No
1557	1457	1	0	161	61	23.5	European	Never	28	28	E01001029	E01001029	No			No			No		No			No			No	1	Yes	No	No	No	No	No
1558	1458	1	0	165	65	23.9	European	Never	22	22	E01001095	E01001095	No			No			No		No			No			No	1	Yes	No	No	No	No	No
1517	1459	2	0	158	70	28	African	Never	23	23	E01003220	E01003220	No			No			No		No			No			No	1	Yes	No	No	No	No	No
1559	1460	2	1	153	62.4	26.7	Indian	Never	34	34	E01001023	E01001023	No			No			No		No			No			No	1	Yes	No	No	No	No	No
1560	1461	2	1	156	69	28.4	Indian	Never	33	33	E01001005	E01001005	No			No			No		No			No			No	1	Yes	No	No	No	No	No
1562	1462	1	0	164	42	15.6		Never	26	26	E01001179	E01001179	No			No			No		No			No			No	1	Yes	No	No	No	No	No
1563	1463	4	1	165	72	26.4	AfroCaribbean	Ex-gave up before pregn	33	33	E01000990	E01000990	No			No			No		No			No			No	1	Yes	No	No	No	No	No
1564	1464	3	0	170	123	42.6	European	Never	33	33	E01001035	E01001035	No			No			No		No			No			No	1	Yes	No	No	No	No	No
1570	1465	4	3	165	51	18.7		Ex-gave up before pregn	27	27	E01027251	E01027251	No			No			No		No			No			No	1	Yes	No	No	No	No	No
1572	1466	3	1	160	54	21.1	AfroCaribbean	Never	29	29	E01004517	E01004517	No			No			No		No			No			No	1	Yes	No	No	No	No	No
1573	1467	3	0	159	55	21.8	European	Never	41	41	E01003298	E01003298	No			No			No		No			No			No	1	Yes	No	No	No	No	No
1574	1468	1	0	172	62	21	European	Never	36	36	E01004740	E01004740	No			No			No		No			No			No	1	Yes	No	No	No	No	No
1575	1469	4	2	180	65	20.1			37	37			No			No			No		No			No			No	1	Yes	No	No	No	No	No
1576	1470	3	1				European		35	35			No			No			No		No			No			No	1	Yes	No	No	No	No	No
1577	1471	1	0	167	70	25.1	African	Never	28	28			No			No			No		No			No			No	1	Yes	No	No	No	No	No
1578	1472	2	1	164	103	38.3	European	Never	29	29			No			No			No		No			No			No	1	Yes	No	No	No	No	No
1581	1473	9	8	171	103	35.2	European	Never	36	36			Yes			Yes	2	LLETZ	No		Yes			Yes			No	1	No	No	No	No	No	No
1587	1474	1	0	150	64	28.4	European	Never	26	26			No			No			No		No			No			No	1	Yes	No	No	No	No	No
1591	1475	1	0	155	57	23.7	Indian	Never	28	28			No			No			No		No			No			No	1	Yes	No	No	No	No	No
1561	1476	2	1						24	24	E01001790	E01001790	No			No			No		No			No			Yes	2	Yes	No	No	No	No	No
1609	1477	4	1						39	39	E01020934	E01020934	No			No			No		No			No			No	1	Yes	No	No	No	No	No
1610	1478	2	0	163	53	19.9	AfroCaribbean	Never	23	23	E01001012	E01001012	No			No			No		No			No			No	1	Yes	No	No	No	No	No
1612	1480	3	1	168	78	27.6	European	Ex-gave up in pregn	36	36	E01001048	E01001048	No			No			No		No			No			No	1	Yes	No	No	No	No	No
1613	1481	3	0	169	61	21.4	European	Never	41	41	E01001585	E01001585	No			No			No		No			No			No	1	Yes	No	No	No	No	No
1614	1482	2	1	161	57	22	Bangladeshi	Never	23	23	E01000412	E01000412	No			No			No		No			No			No	1	Yes	No	No	No	No	No
1615	1483	4	2	172	60.2	20.3	European	Current	26	26	E01031746	E01031746	Yes	2	32	Yes	1	LLETZ	No		No			No			No	1
1616	1484	1	0	167	103	36.9	AfroCaribbean	Never	18	18	E01001034	E01001034	No			No			No		No			No			No	1	Yes	No	No	No	No	No
1619	1486	5	3	166	115	41.7	AfroCaribbean	Never	38	38	E01001147	E01001147	No			No			No		No			No			No	1	Yes	No	No	No	No	No
1620	1487	1	0	175	72	23.5	AfroCaribbean	Never	24	24	E01001057	E01001057	No			No			No		No			No			No	1	Yes	No	No	No	No	No
1624	1491	1	0	178	96	30.3	Unclassified (other)	Never	25	25	E01016172	E01016172	No			No			No		No			No			No	1	Yes	No	No	No	No	No
1625	1492	1	0	171	83	28.4	Middle Eastern	Ex-gave up before pregn	32	32	E01001040	E01001040	No			No			No		No			No			No	1	Yes	No	No	No	No	No
1627	1494	5	2	155	50	20.8		Ex-gave up before pregn	34	34			No			No			No		No			No			No	1	Yes	No	No	No	No	No
1628	1495	1	0	161	64	24.7	South East Asian	Never	31	31			No			No			No		No			No			No	1	Yes	No	No	No	No	No
1629	1496	4	2	165	70	25.7	Indian	Never	33	33	E01001335	E01001335	No			No			No		No			No			No	1	Yes	No	No	No	No	No
1630	1497	4	3	167	105.8	37.9	European	Ex-gave up in pregn	31	31	E01002672	E01002672	Yes	1	28	No			No		No			No			No	1	Yes	No	No	No	No	No
1631	1498	3	2	170	74	25.6	African	Never	32	32			No			No			No		No			No			No	1	Yes	No	No	No	No	No
1632	1499	4	3						26	26	E01027151	E01027151	No			No			No		No			No			No	1	Yes	No	No	No	No	No
1635	1501	3	1	162	51	19.4	Unclassified (other)	Never	35	35			Yes	1	36	No			No		No			No			No	1	Yes	No	No	No	No	No
1634	1502	4	2	173	101	33.7	European	Ex-gave up before pregn	24	24			No			No			No		No			No			No	1	Yes	No	No	No	No	No
1639	1504	2	1	152	63	27.3	AfroCaribbean	Never	32	32			No			No			No		No			No			No	1	Yes	No	No	No	No	No
1637	1505	1	0	160	60	23.4	European	Never	25	25	E01021549	E01021549	No			No			Yes	Didelphic	No			No			No	1
1640	1506	6	2						35	35	E01004539	E01004539	No			No			No		No			No			Yes	2
1641	1507	1	0	174	58.4	19.3	European	Never	35	35	E01004589	E01004589	No			Yes	1	LLETZ	No		No			No			No	1
1642	1508	1	0	161	53	20.4	European	Never	42	42	E01003067	E01003067	No			Yes	1	LLETZ	No		No			No			No	1
1643	1509	3	0	161	97	37.4	African	Never	25	25	E01003093	E01003093	No			No			No		No			No			No	1	Yes	No	No	No	No	No
1644	1510	3	0	168	128	45.4	AfroCaribbean	Never	27	27	E01003960	E01003960	No			No			No		No			Yes	2	18	No	1
1645	1511	2	1	168	72	25.5	Indian	Never	37	37			No			No			No		No			No			No	1	Yes	No	No	No	No	No
1646	1512	5	3	183	93.8	28	European	Current	37	37	E01003931	E01003931	Yes	1	28	No			No		No			No			No	1
1647	1513	2	1	162	71	27.1	African	Never	26	26	E01003070	E01003070	Yes	1	27	No			No		No			No			No	1
1648	1514	1	0					Never	27	27	E01000375	E01000375	No			No			No		No			No			No	1	Yes	No	No	No	No	No
1649	1515	5	0	161	70	27	European	Never	38	38	E01001817	E01001817	No			No			No		No			No			Yes	2
1650	1516	8	5	163	56.6	21.3	AfroCaribbean	Never	36	36	E01003103	E01003103	No			Yes	1	Laser	No		No			No			No	1
1651	1517	4	3	165	78.8	28.9	AfroCaribbean	Never	39	39	E01004023	E01004023	No			No			No		Yes	1	30	No			No	1
1652	1518	3	2	167	70	25.1	Unknown	Unknown	33	33	E01003018	E01003018	No			No			No		No			No			No	1	Yes	No	No	No	No	No
1653	1519	3	1	155	59	24.6	European	Never	26	26	E01004056	E01004056	No			No			No		No			No			No	1	Yes	No	No	No	No	No
1654	1520	3	1	173	61	20.4	European	Never	35	35	E01004590	E01004590	No			No			No		No			No			No	1	Yes	No	No	No	No	No
1655	1521	3	1	187	64	18.3	European	Never	31	31			No			Yes	1	LLETZ	No		No			No			No		Yes	No	No	No	No	No
1656	1522	4	0	172	69	23.3	European	Never	35	35	E01027227	E01027227	No			No			No		No			No			No	1	Yes	No	No	No	No	No
1658	1523	2	1						30	30	E01027246	E01027246	No			No			No		No			No			No	1	Yes	No	No	No	No	No
1664	1524	3	2				European	Never	38	38	E01027185	E01027185	No			Yes	1	Laser	No		No			No			No	1	Yes	No	No	No	No	No
1665	1525	2	1						24	24	E01027009	E01027009	No			No			No		No			No			No	1	Yes	No	No	No	No	No
1218	1526	1	0	160	71	27.7	Maghreb	Never	26	26			No			No			No		No			No			No	1								2017-10-01	Induced	34	2	2560
1669	1527	4	3						29	29			No			No			No		No			No			No	1	Yes	No	No	No	No	No
1670	1528	2	0	163	103	38.8	AfroCaribbean	Never	27	27	E01003264	E01003264	No			No			No		No			No			No	1	Yes	No	No	No	No	No
1671	1529	1	0	158	60.6	24.3	European	Never	37	37	E01002776	E01002776	No			No			No		No			No			No	1	Yes	No	No	No	No	No
1673	1530	2	1	162	58	22.1	European	Never	32	32	E01016850	E01016850	Yes	1	32	No			No		No			No			No	1
1672	1531	2	0	164	59	21.9	European	Never	38	38	E01002047	E01002047	No			No			No		No			No			No	1	Yes	No	No	No	No	No
1418	1532	1	0	157	42.5	17.2	European	Never	34	34			No			Yes	1	Cone	No		No			No			No	1								2018-03-28	Induced	37	1	2244
1674	1533	4	1	165	52.1	19.1	European	Never	25	25	E01021030	E01021030	No			No			No		No			Yes	1	23	No	1
1415	1534	2	0	180	70	21.6	South American	Never	31	31			No			No			No		No			Yes	1	19	No	1								2018-03-08	Pre-labour caesarean	37	3	2780
1410	1535	1	0	169	58	20.3	European	Never	36	36			No			No			No		No			No			No	1								2018-03-27	Spontaneous	40	1	3810
1408	1536	2	1	158	49	19.6	European	Never	36	36			No			Yes	2	Cone	No		No			No			No	1								2018-01-16	Induced	40	3	2922
1675	1537	7	3	170	82.5	28.5	European	Never	36	36	E01016904	E01016904	No			No			No		No			Yes	1	21	No	1
1676	1538	2	0	163	81	30.5	Pakistani	Never	31	31	E01005126	E01005126	No			No			No		No			Yes	1	19	No	1
1677	1539	2	1						29	29	E01005201	E01005201	No			No			No		No			No			No	1
1679	1540	1	0	165	75	27.5	European	Never	32	32			No			No			Yes	Bicornuate uterus	No			No			No	1
1678	1541	2	0	161	71	27.4	European	Never	35	35	E01016912	E01016912	Yes	1	23	No			No		Yes	1	23	No			No	1
1680	1542	2	1	157	85	34.5	Bangladeshi	Never	24	24	E01005600	E01005600	Yes	1	24	No			No		No			No			No	1
1681	1543	1	0	173	67	22.4	European	Never	36	36			No			No			No		No			No			No	1	Yes	No	No	No	No	No
1682	1544	5	2	165	69	25.3	European	Current	31	31	E01016914	E01016914	No			No			No		No			Yes	2	20	No	1
1683	1545	4	2	163	88.8	33.4	European	Current	28	28	E01003819	E01003819	No			No			No		No			No			No	1	Yes	No	No	No	No	No
1684	1546	2	1	163	59.6	22.4	European	Never	30	30	E01003418	E01003418	No			No			No		No			No			No	1	No	No	No	No	No	Yes	LLETZ x2
1685	1547	1	0	150	45.8	20.4	European	Never	40	40	E01030389	E01030389	No			No			No		No			No			No	1	Yes	No	No	No	No	No
1687	1548	1	0	160	89.9	35.1	European	Ex-gave up in pregn	17	17			No			No			No		No			No			No	1	Yes	No	No	No	No	No
1582	1550	3	1	160	60	23.4	European	Never	22	22	E01002695	E01002695	Yes	1	35	No			No		No			No			No	1	Yes	No	No	No	No	No
1689	1551	2	1		61.5		European	Ex-gave up before pregn	27	27	E01027294	E01027294	No			No			No		No			No			No	1	Yes	No	No	No	No	No
1690	1552								34	34	E01027234	E01027234	No			No			No		No			No			No	1	Yes	No	No	No	No	No
1214	1553	4	0	165	79	29	South American	Never	34	34			No			No			No		No			Yes	1	22	No	1								2018-01-24	Induced	40	3	3310
1691	1554	2	0	158	47.8	19.1	Indian	Never	29	29	E01002641	E01002641	No			No			No		No			No			No	1	Yes	No	No	No	No	No
1215	1555	3	2	154	52	21.9	South American	Never	41	41			Yes	1	28	No			No		No			No			No	1								2018-04-04	Spontaneous	41	1	3990
1208	1556	4	3	160	68	26.6	European	Ex-gave up before pregn	32	32			Yes	1	30	No			No		Yes	1	27	No			No	1								2017-09-13	Spontaneous	33	0	2180
1692	1557								24	24	E01027279	E01027279	No			No			No		No			No			No	1	Yes	No	No	No	No	No
1209	1558	1	0				European	Never	31	31			No			Yes	1	Cone	No		No			No			No	1								2018-01-07	Induced	40	2	3630
1210	1559	4	0				Unclassified (other)	Never	22	22			No			No			No		No			No			No	1								2017-05-07	Spontaneous	24	3	600
1212	1560	1	0	168	60	21.3	European	Never	32	32			No			Yes	1	Cone	No		No			No			No	1								2017-10-27	Spontaneous	41	1	3020
1693	1561	7	3	164	60.4	22.5	European	Never	32	32			No			No			No		No			No			No	1	Yes	No	No	No	No	No
1694	1562	1	0	173	53	17.7	European	Ex-gave up in pregn	19	19			No			No			No		No			No			Yes	2	Yes	No	No	No	No	No
1695	1563	2	0	157	60	24.3	European	Ex-gave up in pregn	18	18			No			No			No		No			No			No	1	Yes	No	No	No	No	No
1696	1564	1	0	170	97.1	33.6	European	Ex-gave up in pregn	36	36	E01002042	E01002042	No			No			No		No			No			No	1	Yes	No	No	No	No	No
1586	1565	2	1	168	54.5	19.3	European	Never	39	39	E01002062	E01002062	No			No			No		No			No			No	1	Yes	No	No	No	No	No
1594	1566	3	0	173	64	21.4	European	Ex-gave up before pregn	35	35	E01002754	E01002754	No			No			No		No			No			No	1	Yes	No	No	No	No	No
1600	1568	4	2	152	78.9	34.1	African	Never	30	30	E01002807	E01002807	No			No			No		No			No			No	1	Yes	No	No	No	No	No
1597	1569	1	0	160	50	19.5	European	Ex-gave up before pregn	29	29	E01002014	E01002014	No			No			No		No			No			No	1	Yes	No	No	No	No	No
1590	1570	1	0	170	63.7	22	African	Never	28	28	E01002043	E01002043	No			No			No		No			No			No	1	Yes	No	No	No	No	No
1598	1571	1	0	150	59.6	26.5	Bangladeshi	Never	36	36	E01000176	E01000176	No			No			No		No			No			No	1	Yes	No	No	No	No	No
1585	1572	1	0	168	56	19.8	European	Never	27	27	E01000306	E01000306	No			No			No		No			No			No	1	Yes	No	No	No	No	No
1602	1573	3	2	162	52.7	20.1	Unclassified (other)	Never	37	37	E01002791	E01002791	No			No			No		No			No			No	1	Yes	No	No	No	No	No
1589	1574	3	1	160	50.9	19.9	European	Ex-gave up before pregn	25	25	E01002717	E01002717	No			No			No		No			No			No	1	Yes	No	No	No	No	No
1601	1575	1	0	163	78.1	29.4	African	Never	24	24	E01001445	E01001445	No			No			No		No			No			No	1	Yes	No	No	No	No	No
1607	1576	2	1	162	64	24.4	AfroCaribbean	Ex-gave up before pregn	33	33	E01003680	E01003680	Yes	1	29	No			No		No			No			No	1	Yes	No	No	No	No	No
1668	1577	1	0	158	50.6	20.3	European	Never	33	33	E01001988	E01001988	No			No			No		No			No			No	1	Yes	No	No	No	No	No
1583	1578	2	0	160	73.5	28.7	European	Current	21	21	E01001467	E01001467	No			No			No		No			No			No	1	Yes	No	No	No	No	No
1599	1579	5	2	161	66.5	25.7	European	Ex-gave up before pregn	34	34	E01002083	E01002083	No			No			No		No			No			No	1	Yes	No	No	No	No	No
1603	1580	2	0	158	61	24.4	European	Current	32	32	E01002789	E01002789	No			No			No		No			No			No	1	Yes	No	No	No	No	No
1568	1581	5	4	173	59.9	20	European	Never	28	28	E01001798	E01001798	Yes	3	32	No			No		No			No			Yes	2	Yes	No	No	No	No	No
1409	1582	2	0	171	56	19.2	European	Never	39	39			No			Yes	1	Cone	No		No			No			No	1								2018-03-31	Induced	41	2	3910
1569	1583	2	1	160	100	39.1	European	Ex-gave up before pregn	40	40	E01002096	E01002096	No			No			No		No			No			No	1	Yes	No	No	No	No	No
1608	1585	1	0	165	56.5	20.8	European	Never	33	33	E01002739	E01002739	No			No			No		No			No			No	1	Yes	No	No	No	No	No
1697	1586	2	0	139	72	37.3	South East Asian	Never	30	30			No			No			No		No			No			No	1	Yes	No	No	No	No	No
1579	1587	3	1	167	80	28.7	European	Current	30	30	E01002089	E01002089	No			No			No		No			Yes	1	17	No	1	Yes	No	No	No	No	No
1580	1588	2	0	166	58.3	21.2	European	Never	26	26	E01002070	E01002070	No			No			No		No			No			No	1	Yes	No	No	No	No	No
1698	1589	2	1	168	37	13.1	AfroCaribbean	Ex-gave up before pregn	19	19	E01001052	E01001052	No			No			No		No			No			No	1	Yes	No	No	No	No	No
1595	1590	3	1	160	63	24.6	European	Never	38	38	E01002784	E01002784	No			No			No		No			No			No	1	Yes	No	No	No	No	No
1701	1591	4	3	174	77	25.4	AfroCaribbean	Never	36	36	E01001087	E01001087	No			No			No		No			No			No	1	Yes	No	No	No	No	No
1702	1592	1	0	166	50	18.1	European	Never	17	17	E01001062	E01001062	No			No			No		No			No			No	1	Yes	No	No	No	No	No
1703	1593	2	0	175	72	23.5	African	Never	24	24	E01003255	E01003255	No			No			No		No			No			No	1	Yes	No	No	No	No	No
1704	1594	2	0	156	60	24.7	European		20	20	E01014309	E01014309	Yes	1	20	No			No		No			No			No	1								2016-04-14	Induced	38	1	3042
1588	1595	4	3	155	77.4	32.2	Unclassified (other)	Ex-gave up before pregn	30	30	E01002735	E01002735	No			No			No		No			No			Yes	2	Yes	No	No	No	No	No
1705	1596	4	3	165	65	23.9	Pakistani	Never	33	33	E01002590	E01002590	No			No			No		No			No			No	1	Yes	No	No	No	No	No
1596	1597	2	1	162	107	40.8	AfroCaribbean	Never	34	34	E01001423	E01001423	No			No			No		No			No			No	1	Yes	No	No	No	No	No
1584	1598	2	0	176	77	24.9	European	Ex-gave up in pregn	22	22	E01001808	E01001808	No			No			No		No			No			No	1	Yes	No	No	No	No	No
1605	1599	4	2	161	60	23.1	European	Ex-gave up in pregn	27	27	E01000323	E01000323	No			No			No		No			No			No	1	Yes	No	No	No	No	No
1593	1600	3	1	163	59.9	22.5	European	Never	35	35	E01000301	E01000301	No			No			No		No			No			No	1	Yes	No	No	No	No	No
1606	1601	3	0	168	63.1	22.4	European	Never	28	28	E01001425	E01001425	No			No			No		No			No			No	1	Yes	No	No	No	No	No
1565	1602	1	0	161	77	29.7	European	Never	0	0	E01002790	E01002790	No			No			No		No			No			No	1	Yes	No	No	No	No	No
1706	1603	5	2	157	65	26.4	European	Current	28	28			No			No			No		No			No			No	1	Yes	No	No	No	No	No
1707	1604	2	1	161	60	23.1	European	Ex-gave up before pregn	25	25			Yes	1	34	No			No		No			No			No	1	No	No	No	Yes	No	No
1708	1605	4	1	167	58	20.8	AfroCaribbean	Never	24	24			No			No			No		No			No			No	1	Yes	No	No	No	No	No
1709	1606	6	1	169	70	24.5	European	Never	23	23			Yes	1	34	No			No		No			No			No	1	Yes	No	No	No	No	No
1711	1608	1	0	164	77	28.6	African	Never	20	20	E01004249	E01004249	No			No			No		No			No			No	1	Yes	No	No	No	No	No
1712	1609	2	0	152	45	19.5	Bangladeshi	Never	24	24	E01004222	E01004222	No			No			No		No			No			No	1	No	No	No	No	No	Yes	Nifedepine & dexamethasone
1713	1610	1	0	163	80.8	30.4	Bangladeshi	Never	28	28	E01004237	E01004237	No			No			No		No			No			No	1	Yes	No	No	No	No	No
1714	1611	7	5	166	131	47.5	European	Current	30	30	E01004278	E01004278	Yes	2	34	No			No		Yes	2	34	No			No	1	Yes	No	No	No	No	No
1715	1612	1	0	163	63.5	23.9	Bangladeshi	Never	28	28	E01004319	E01004319	No			No			No		No			No			No	1	Yes	No	No	No	No	No
1686	1613	2	1	173	59	19.7	European	Never	32	32	E01001843	E01001843	No			No			No		No			No			Yes	2	No	No	No	No	No	Yes	EVENTS Study for Prevention of preterm birth in twin pregnancies “Randomised trial of progesterone versus placebo”
1716	1614			165	47	17.3	European	Never	31	31	E01016634	E01016634	Yes	1	23	No			No		Yes	1	23	No			No	1
1717	1615	1	0	163	81.2	30.6	European	Never	30	30	E01004057	E01004057	No			Yes	1	LLETZ	No		No			No			No	1	Yes	No	No	No	No	No
1718	1616	6	1	163	68	25.6	European	Never	32	32	E01021318	E01021318	Yes	1	36	No			No		Yes	1	36	No			No	1
1219	1617	1	0	170	62	21.5	European	Never	32	32			No			No			No		No			No			No	1								2018-01-12	Spontaneous	39	0	3150
1387	1618	3	1	150	49	21.8	European	Never	32	32			No			No			No		No			Yes	1	23	No	1								2018-03-30	Spontaneous	28	4	1050
1720	1620	1	0	167	60	21.5	European		35	35			No			No			No		No			No			Yes	2	Yes	No	No	No	No	No
1721	1621	4	1	163	77	29		Never					Yes	1	23	No			No		No			Yes	1	16	No	1
1722	1622	1	0	155	55	22.9	European	Never	0	0	E01003183	E01003183	No			No			No		No			No			Yes	2
1724	1623	3	1	160	94.3	36.8	African	Never	42	42	E01004033	E01004033	No			No			No		No			Yes	1	16	No	1
1725	1624	3	2	165	101.7	37.4	European	Never	0	0	E01000119	E01000119	No			No			No		No			No			No	1	Yes	No	No	No	No	No
1726	1625	3	0	139	85.4	44.2	AfroCaribbean	Never	37	37	E01004400	E01004400	No			No			No		No			No			No	1	Yes	No	No	No	No	No
1727	1626	2	1	154	54.2	22.9	European	Ex-gave up in pregn	29	29	E01002713	E01002713	No			No			No		No			No			No	1	Yes	No	No	No	No	No
1728	1627	3	1	157	63	25.6	AfroCaribbean	Current	26	26	E01003987	E01003987	No			Yes	1	LLETZ	No		No			No			No	1	Yes	No	No	No	No	No
1729	1628	1	0	150	70	31.1	Pakistani	Never	28	28			No			No			No		No			No			No	1	Yes	No	No	No	No	No
1730	1629	4	2	155	57	23.7	Unclassified (other)	Ex-gave up in pregn	31	31	E01001980	E01001980	Yes	2	36	No			No		No			Yes	1	16	No	1	Yes	No	No	No	No	No
1731	1630	2	1	164	67	24.9	European	Ex-gave up before pregn	33	33	E01027021	E01027021	No			Yes	1	LLETZ	No		No			No			No	1	Yes	No	No	No	No	No
1732	1631	7	1		54		European	Never	38	38	E01027193	E01027193	Yes	1	22	No			No		No			No			No	1	No	Yes	No	No	No	No
1733	1632	2	1						33	33	E01027295	E01027295	No			No			No		No			No			No	1	Yes	No	No	No	No	No
1734	1633	2	0	158	89.3	35.8	AfroCaribbean	Ex-gave up in pregn	23	23	E01001767	E01001767	No			No			No		No			No			No	1	Yes	No	No	No	No	No
1735	1634	4	2	159	59	23.3	Indian	Never	41	41	E01002589	E01002589	No			No			No		No			No			No	1	Yes	No	No	No	No	No
1736	1635	2	0	180	82	25.3	European	Never	37	37	E01016849	E01016849	No			Yes	1	Cone	No		No			No			Yes	2
1738	1636	1	1	165	64	23.5	European	Never	34	34	E01031374	E01031374	Yes	1	29	No			Yes	Bicornuate uterus	No			No			No	1
1737	1637	4	1	172	71	24	European	Never	42	42	E01018721	E01018721	No			Yes	1	Cone	No		No			No			No	1
1739	1638	4	2	161	92	35.5	Unclassified (other)	Current	33	33	E01005249	E01005249	Yes	1	23	No			No		No			No			No	1
1740	1639	1	0	173	99.8	33.3	European	Never	32	32	E01002017	E01002017	No			No			No		No			No			No	1	Yes	No	No	No	No	No
1741	1640	8	4	166	61.2	22.2	European	Never	36	36	E01021050	E01021050	Yes	1	30	No			Yes	Bicornuate uterus	Yes	1	28	No			No	1
1742	1641	1	0	162	65	24.8	European	Never	17	17	E01003326	E01003326	No			No			No		No			No			No	1	Yes	No	No	No	No	No
1743	1642	2	1	170	68	23.5	European	Never	33	33	E01016917	E01016917	Yes	1	32	No			No		Yes	1	32	No			No	1
1744	1643	3	1	166	71	25.8	European	Never	33	33	E01004279	E01004279	Yes	1	32	No			No		No			No			No	1	Yes	No	No	No	No	No
1751	1644	1	0	162	62	23.6	European	Never	31	31	E01003982	E01003982	No			No			No		No			No			No	1	Yes	No	No	No	No	No
1750	1645	4	2	163	76	28.6	Far East Asian	Never	36	36	E01002999	E01002999	Yes	1	34	No			No		Yes	1	34	No			No	1	Yes	No	No	No	No	No
1752	1646	1	0	163	78	29.4	European	Never	20	20	E01004571	E01004571	No			No			No		No			No			No	1	Yes	No	No	No	No	No
1753	1647	2	1	170	82	28.4	European	Never	27	27	E01002978	E01002978	No			No			No		No			No			No	1	Yes	No	No	No	No	No
1754	1648	2	1	162	72	27.4	Pakistani	Never	25	25	E01004645	E01004645	No			No			No		No			No			No	1	Yes	No	No	No	No	No
1755	1649	2	0	167	94	33.7	European	Current	20	20	E01002962	E01002962	No			No			No		No			No			No	1	Yes	No	No	No	No	No
1756	1650	2	0	161	62	23.9	European	Never	36	36	E01002935	E01002935	No			No			No		No			No			No	1	Yes	No	No	No	No	No
1757	1651	2	1	172	59	19.9	European	Never	34	34	E01000690	E01000690	No			No			No		No			No			No	1	Yes	No	No	No	No	No
1759	1653	2	0	153	48	20.5	African	Never	38	38	E01003060	E01003060	No			No			No		No			No			No	1	Yes	No	No	No	No	No
1762	1655	1	0	160	70	27.3	AfroCaribbean	Never	26	26			No			No			No		No			No			No	1	Yes	No	No	No	No	No
1763	1656	1	0	160	50	19.5	AfroCaribbean	Never	32	32			No			No			No		No			No			No	1	Yes	No	No	No	No	No
1764	1657	4	0	163	120	45.2	European	Never	24	24			No			No			No		No			No			No	1	Yes	No	No	No	No	No
1766	1658	3	1	175	86	28.1	African	Never	29	29	E01001130	E01001130	No			No			No		No			No			No	1	Yes	No	No	No	No	No
1768	1660	2	1	162	53	20.2	South East Asian	Never	32	32	E01003414	E01003414	No			No			No		No			No			No	1	Yes	No	No	No	No	No
1769	1661	1	0	170	76	26.3	European	Never	32	32	E01001096	E01001096	No			No			No		No			No			No	1	Yes	No	No	No	No	No
1770	1662	4	1	154	83	35	European	Never	37	37	E01030851	E01030851	Yes	1	35	No			No		No			No			No	1	Yes	No	No	No	No	No
1771	1663	2	1	158	64	25.6	African	Never	28	28	E01003430	E01003430	No			No			No		No			No			No	1	Yes	No	No	No	No	No
1773	1664	2	0	158	52	20.8	European	Current	24	24	E01001012	E01001012	No			No			No		No			No			No	1	Yes	No	No	No	No	No
1776	1666	1	0	178	96	30.3	European	Never	25	25	E01016172	E01016172	No			No			No		No			No			No	1	Yes	No	No	No	No	No
1419	1672	3	0	165	130	47.8	European	Current	34	34			No			No			No		No			No			No	1								2018-01-06	Induced	40	5	3390
1782	1673	5	0	162	74	28.2	Far East Asian	Never	39	39	E01002834	E01002834	No			No			No		No			Yes	2	16	No	1	No	Yes	No	No	No	No
1783	1674	4	1	164	68.5	25.5	Pakistani	Never	40	40	E01010060	E01010060	No			No			No		No			No			No	1	Yes	No	No	No	No	No
1784	1675	4	0	168	62	22	European	Never	34	34	E01004253	E01004253	No			No			No		No			No			No	1	Yes	No	No	No	No	No
1785	1676	2	1	163	82	30.9	European	Never	29	29			No			No			No		No			No			No	1	Yes	No	No	No	No	No
1411	1677	3	1	164	48	17.8	European	Never	38	38			No			No			No		No			No			No	1								2017-12-30	Spontaneous	28	1	984
1425	1678	3	0	165	94	34.5	European	Never	43	43			No			No			Yes	Septum (Septate)	No			No			No	1								2017-10-10	Induced	22	4
1428	1679	6	1	177	70	22.3	European	Never	40	40			No			No			No		No			No			No	1								2017-07-19	Spontaneous	28	3	900
1787	1681	1		158	63	25.2	Unclassified (other)	Never	29	29	E01030771	E01030771	No			No			No		No			No			No	1	Yes	No	No	No	No	No
1788	1682	2	1	165	95	34.9	European	Never	28	28	E01030793	E01030793	No			No			No		No			No			Yes	2	Yes	No	No	No	No	No
1789	1683	2	1	159	52	20.6	Unknown	Never	31	31	E01016699	E01016699	No			No			No		No			No			No	1	Yes	No	No	No	No	No
1790	1684	4	3	165	106	38.9	European	Ex-gave up before pregn	32	32	E01023135	E01023135	No			No			No		No			No			No	1	Yes	No	No	No	No	No
1791	1685	2	1	169	64	22.4	European	Never	34	34	E01001248	E01001248	No			No			No		No			No			No	1	Yes	No	No	No	No	No
1792	1686	3	1	176	64	20.7	European	Never	31	31			No			No			No		No			No			No	1	Yes	No	No	No	No	No
1793	1687	2	1	160	62	24.2	European	Never	29	29			No			No			No		No			No			No	1	Yes	No	No	No	No	No
1794	1688	2	1	163	54.6	20.6	African	Never	27	27			No			No			No		No			No			No	1	Yes	No	No	No	No	No
1795	1689	7	1	167	68	24.4	European	Never	39	39	E01004747	E01004747	No			Yes	1	LLETZ	No		No			No			No	1
1796	1690	2	1	160	85.9	33.6	European	Never	32	32	E01003210	E01003210	No			Yes	1	LLETZ	No		No			No			No	1
1797	1691	1	0	169	70	24.5	European	Current	19	19	E01027251	E01027251	No			No			No		No			No			No	1	Yes	No	No	No	No	No
1798	1692	1	0						20	20	E01027252	E01027252	No			No			No		No			No			No	1	Yes	No	No	No	No	No
1799	1693	3	1	167	95.4	34.2	European	Ex-gave up before pregn	27	27			No			No			No		No			No			No	1	Yes	No	No	No	No	No
1800	1694	4	2	172	71	24	Unclassified (other)	Ex-gave up in pregn	30	30			Yes	1	35	Yes	1	LLETZ	No		No			No			No	1
1801	1695	3	2	167	104.8	37.6	African	Never	28	28	E01003065	E01003065	No			No			No		Yes	1	21	Yes	2	14	No	1
1802	1696	1	0	167	73.4	26.3	European	Never	38	38	E01004026	E01004026	No			Yes	1	LLETZ	No		No			No			No	1
1803	1697	2	1	163	89	33.5	AfroCaribbean	Never	20	20			No			No			No		No			No			No	1	Yes	No	No	No	No	No
1804	1698	2	0	167	51	18.3	European	Current	21	21			No			No			No		No			No			No	1	Yes	No	No	No	No	No
1806	1699	4	3	164	63	23.4	European	Never	27	27	E01003326	E01003326	No			No			No		No			No			No	1	Yes	No	No	No	No	No
1700	1700	4	1	154	62	26.1	Indian	Never	31	31	E01002590	E01002590	No			No			No		No			No			No	1	Yes	No	No	No	No	No
1476	1701	2	0	156	50	20.5	European	Never	42	42			No			Yes	2	Cone	No		No			No			No	1								2018-04-04	Spontaneous	36	1	1550
1807	1702	1	0	168	91	32.2	Unclassified (other)	Never	35	35	E01003094	E01003094	No			No			No		No			No			No	1	Yes	No	No	No	No	No
1808	1703	1	0						39	39	E01003030	E01003030	No			No			No		No			No			No	1	Yes	No	No	No	No	No
1811	1704	3	1	164	70	26	AfroCaribbean	Unknown	37	37	E01005541	E01005541	Yes	1	28	No			No		Yes	1	29	No			No	1
1812	1705						Pakistani	Never	34	34	E01005179	E01005179	No			No			No		No			No			No	1
1813	1706	1	0	158	43	17.2	European	Current	22	22	E01002682	E01002682	No			No			No		No			No			No	1	Yes	No	No	No	No	No
1814	1707	2	1	168	65	23	European	Never	37	37			Yes	1	33	No			No		Yes	1	33	No			No	1
1815	1708	1	0	165	86	31.6	Pakistani	Never	25	25	E01005389	E01005389	No			No			No		No			No			No	1
1816	1709	2	1	151	51	22.4	European	Never	31	31	E01005693	E01005693	No			Yes	2	LLETZ	No		No			No			No	1
1817	1710	1	0	154	51.5	21.7	European	Never	24	24	E01002713	E01002713	No			No			No		No			No			No	1	Yes	No	No	No	No	No
1818	1711	3	0	157	55	22.3	European	Current	32	32	E01005682	E01005682	No			Yes	2	LLETZ	No		No			No			No	1
1819	1712	2	1	163	52	19.6	Middle Eastern	Never	34	34	E01002759	E01002759	No			No			No		No			No			No	1	Yes	No	No	No	No	No
1820	1713	4	1	166	78.8	28.6	AfroCaribbean	Ex-gave up before pregn	30	30	E01002772	E01002772	No			No			No		No			No			No	1	Yes	No	No	No	No	No
1821	1714	5	1	160	86	33.6	African	Never	36	36	E01005213	E01005213	No			No			No		No			Yes	1	18	No	1
1822	1715	2	0	169	63	22.1	European	Never	24	24	E01003282	E01003282	No			No			No		No			No			No	1	Yes	No	No	No	No	No
1823	1716	7	3	164	51	19	European	Never	31	31			No			No			No		No			Yes	1	21	No	1
1824	1717	3	1	175	65	21.2	European	Never	21	21	E01002970	E01002970	No			No			No		No			No			No	1	Yes	No	No	No	No	No
1825	1718	3	2	163	87	32.7	Pakistani	Never	32	32	E01000995	E01000995	No			No			No		No			No			No	1	Yes	No	No	No	No	No
1827	1719	3	1	176	25	8.1	European	Never	26	26	E01001000	E01001000	No			No			No		No			No			No	1	Yes	No	No	No	No	No
1828	1720	2	1	161	55	21.2	Indian	Never	34	34	E01003808	E01003808	No			No			No		No			No			No	1	Yes	No	No	No	No	No
1832	1722	1	0	163	92.2	34.7	Middle Eastern	Never	35	35			No			No			No		No			No			Yes	2	No	Yes	No	No	No	No
1834	1724	6	1		91			Current	26	26			No			No			No		No			No			No	1	Yes	No	No	No	No	No
1836	1725	4	3				European	Never	26	26			No			No			No		No			No			No	1	Yes	No	No	No	No	No
1837	1726	5	2	167	102	36.6	AfroCaribbean	Never	38	38			No			No			No		No			No			No	1	Yes	No	No	No	No	No
1839	1727	2	1	160	75	29.3	Unknown	Never	39	39			No			No			Yes	Fibroids (add details below)	No			No			No	1	Yes	No	No	No	No	No
1840	1728	1	0	166	70	25.4	European	Never	34	34			No			No			No		No			No			No	1	Yes	No	No	No	No	No
1841	1729	6	5						34	34			No			No			No		No			No			Yes	2	No	No	No	No	No	No
1842	1730	1	0	165	58.6	21.5	African	Ex-gave up in pregn	24	24			No			No			No		No			No			No	1	Yes	No	No	No	No	No
1843	1731	1	0	167	69	24.7	European	Never	38	38			No			No			No		No			No			No	1	Yes	No	No	No	No	No
1844	1732	2	0	160	66	25.8	European	Ex-gave up before pregn	32	32			No			No			No		No			No			No	1	Yes	No	No	No	No	No
1845	1733	2	0	167	61	21.9	European	Current	21	21			No			No			No		No			No			No	1	Yes	No	No	No	No	No
1846	1734	1	0	154	51	21.5	European	Never	35	35			No			No			No		No			No			No	1	Yes	No	No	No	No	No
1847	1735	4	3	172	87	29.4		Ex-gave up in pregn	22	22			No			No			No		No			No			No	1	Yes	No	No	No	No	No
1848	1736	3	1	155	49.8	20.7	Indian	Never	34	34			No			No			No		No			No			Yes	2	No	No	No	Yes	No	No
1851	1739	2	0	157	72	29.2	European	Never	35	35			No			No			Yes	Bicornuate uterus	No			No			No	1	Yes	No	No	No	No	No
1852	1740	2	1	173	73	24.4	European	Current	26	26			No			No			No		No			No			No	1	Yes	No	No	No	No	No
1853	1741	2	1	170	68	23.5	European	Never	30	30			No			No			No		No			No			No	1	Yes	No	No	No	No	No
1854	1742						Unknown	Unknown	42	42			No			No			No		No			No			No	1	Yes	No	No	No	No	No
1855	1743	1	0	163	68	25.6	Unclassified (other)	Never	31	31			No			No			No		No			No			No	1	Yes	No	No	No	No	No
1856	1744	1	0	169	72	25.2	African	Never	33	33			No			No			No		No			No			No	1	Yes	No	No	No	No	No
1857	1745	1	0	170	58	20.1	European	Never	33	33			No			Yes	1	LLETZ	No		No			No			No	1
1859	1746	2	1	168	60.3	21.4	AfroCaribbean	Never	34	34			No			Yes	1	LLETZ	No		No			No			No	1
1864	1747	2	1	158	54.5	21.8	European	Never	25	25			No			No			Yes	Didelphic	No			No			No	1
1865	1748	4	0	167	80	28.7	African	Ex-gave up before pregn	26	26			No			No			No		Yes	1	23	Yes	1	23	No	1
1866	1749	3	1	158	50	20	Far East Asian	Never	38	38			No			No			No		No			No			No	1	Yes	No	No	No	No	No
1867	1750	1	0	167	80	28.7	European	Unknown	28	28			No			No			No		No			No			No	1	Yes	No	No	No	No	No
1868	1751	1	0	160	58.6	22.9	European	Never	33	33			No			No			No		No			No			No	1	Yes	No	No	No	No	No
1869	1752	1	0	156	49.6	20.4	European	Never	21	21			No			No			No		No			No			No	1	Yes	No	No	No	No	No
1870	1753	4	2	159	57	22.5	European	Never	31	31			No			No			No		No			No			No	1	Yes	No	No	No	No	No
1871	1754	2	1	170	115	39.8	European	Current	23	23			No			No			No		No			No			Yes	2	Yes	No	No	No	No	No
1873	1756	1	0				European		18	18			No			No			No		No			No			No	1	Yes	No	No	No	No	No
1875	1758	2	1	170	62	21.5	European	Never	34	34			No			Yes	2	LLETZ	No		No			No			No	1
1876	1759	3	1	160	54	21.1	African	Never	32	32			Yes	1	20	No			No		No			No			No	1
1877	1760	4	2	163	70	26.3	European	Never	33	33			No			No			Yes	Bicornuate uterus	No			No			No	1
1879	1761	1	0	153	87.9	37.5	European	Ex-gave up in pregn	33	33			No			No			No		No			No			No	1	Yes	No	No	No	No	No
1880	1762	1	0	162	71	27.1		Never	29	29			No			No			No		No			No			No	1
1882	1763	2	1	161	57	22	European	Ex-gave up before pregn	30	30			No			No			No		No			No			No	1	Yes	No	No	No	No	No
1881	1764	2	2	171	68	23.3	European	Never	33	33			Yes	1	26	No			No		No			No			No	1
1883	1765	1	0	150	55	24.4	European	Never	21	21			No			No			Yes	Didelphic	No			No			No	1
1884	1766	3	1	162	61	23.2	European	Never	39	39			No			Yes	1	LLETZ	No		No			No			No	1
1885	1767	2	1	163	53.9	20.3	European	Never	33	33			No			No			No		No			No			No	1	Yes	No	No	No	No	No
1886	1768	2	1	154	52	21.9	European	Never	28	28			Yes	1	23	No			No		No			No			No	1
1890	1770	1	0	165	67	24.6	Indian	Ex-gave up before pregn	31	31			No			No			No		No			No			No	1	Yes	No	No	No	No	No
1891	1771	1	0	171	60.8	20.8	European	Ex-gave up before pregn	33	33			No			No			No		No			No			No	1	Yes	No	No	No	No	No
1892	1772	5	5	166	72.5	26.3	African	Never	30	30			No			No			No		No			Yes	1	39	No	1	Yes	No	No	No	No	No
1893	1773	1	0	162	92	35.1	European	Never	25	25			No			No			No		No			No			No	1	Yes	No	No	No	No	No
1894	1774	4	1						38	38			No			No			No		No			No			No	1	Yes	No	No	No	No	No
1895	1775	3	0	158	57.4	23	European	Ex-gave up before pregn	39	39			No			No			No		No			No			No	1	Yes	No	No	No	No	No
1898	1778	2	1	156	70	28.8	European	Never	31	31			No			No			No		No			No			No	1	Yes	No	No	No	No	No
1897	1779	1	0	160	50.8	19.8	Bangladeshi	Never	27	27			No			No			No		No			No			No	1	Yes	No	No	No	No	No
1900	1781	4	2	153	95.6	40.8	Bangladeshi	Never	30	30			No			No			No		No			No			No	1	Yes	No	No	No	No	No
1901	1782	1	0	158	77.7	31.1	African	Never	31	31			Yes	1	27	No			No		Yes	1	27	No			No	1	Yes	No	No	No	No	No
1903	1784	3	2	173	112	37.4	European	Ex-gave up in pregn	25	25			No			No			No		No			No			Yes	2	Yes	No	No	No	No	No
1904	1785	2	1	158	50	20	European	Never	37	37			No			No			No		No			No			No	1	Yes	No	No	No	No	No
1905	1786	2	1	164	67.5	25.1	European	Ex-gave up in pregn	24	24			No			No			No		No			No			No	1	Yes	No	No	No	No	No
1906	1787	1	0	160	56.4	22	Bangladeshi	Never	24	24			No			No			No		No			No			No	1	Yes	No	No	No	No	No
1413	1788	3	1	184	57.8	17.1	European	Never	32	32			No			No			No		No			No			No	1								2018-04-01	Pre-labour caesarean	31	4	2300
1417	1789	1	0	167	98	35.1	European	Never	41	41			No			No			No		No			No			No	1								2018-04-16	Spontaneous	30	6	1650
1423	1790	9	4	169	63	22.1	European	Current	35	35			Yes	1	35	No			No		Yes	2	24	Yes	1	22	No	1								2018-04-22	Induced	34	1	1860
1745	1791	2	1	156	91.8	37.7	South American	Never	37	37			Yes	1	36	No			No		No			No			No	1								2018-04-29	Induced	34	0	2124
1909	1792		3						39	39			No			No			No		No			No			No	1	Yes	No	No	No	No	No
1911	1794	1	0	166	53	19.2	Unclassified (other)	Ex-gave up before pregn	36	36			No			No			No		No			No			No	1	Yes	No	No	No	No	No
1912	1795	2	1	170	51	17.6	European	Never	34	34			No			No			No		No			No			No	1	Yes	No	No	No	No	No
1913	1796	2	1	158	58	23.2	European	Never	42	42			No			No			No		No			No			No	1	Yes	No	No	No	No	No
1914	1797	1	0				European	Never	30	30			No			No			No		No			No			No	1	Yes	No	No	No	No	No
1915	1798	4	1	160	100	39.1	Unclassified (other)	Never	22	22			No			No			No		No			Yes	1	20	No	1	Yes	No	No	No	No	No
1917	1799	1	0	165	64	23.5	African	Never	26	26			No			No			No		No			No			No	1	Yes	No	No	No	No	No
1916	1800	1	0	157	48	19.5	European	Never	34	34			No			No			Yes	Bicornuate uterus	No			No			No	1
1918	1801	2	0	172	112	37.9	European	Never	35	35			No			No			No		No			No			No	1	Yes	No	No	No	No	No
1920	1803	3	1	180	77	23.8	European	Never	32	32			No			Yes	1	LLETZ	No		No			No			No	1
1921	1804	1	0	162	68	25.9	European	Never	25	25			No			No			No		No			No			No	1	Yes	No	No	No	No	No
1922	1805	1	0	158	58	23.2	European	Never	35	35			No			Yes	1	LLETZ	No		No			No			No	1
1923	1806	4	2	160	63.5	24.8	European	Ex-gave up before pregn	34	34			Yes	1	34	Yes	1	LLETZ	No		Yes	1	34	No			No	1
1924	1807	3	1	166	77	27.9	European	Never	45	45			No			Yes	1	LLETZ	Yes	Fibroids (add details below)	No			No			No	1	Yes	No	No	No	No	No
1925	1808	3	2	156	65	26.7	European	Never	37	37			No			No			No		No			No			No	1	Yes	No	No	No	No	No
1927	1810	2	0	163	53	19.9	European	Current	20	20			No			No			No		No			No			No	1	Yes	No	No	No	No	No
1928	1811	1	0				European	Never	35	35			No			No			No		No			No			No	1	Yes	No	No	No	No	No
1930	1812	1	1						34	34			No			No			No		No			No			Yes	2	Yes	No	No	No	No	No
1931	1813	1	0	168	58.2	20.6	European	Never	22	22			No			No			No		No			No			No	1	Yes	No	No	No	No	No
1933	1814	7	2						33	33			No			No			No		No			No			No	1	Yes	No	No	No	No	No
1932	1815	3	0	166	80	29	African	Never	28	28			No			No			No		No			Yes	1	14	No	1
1934	1816	2	1	160	89	34.8	African	Never	27	27			No			No			No		No			No			No	1	Yes	No	No	No	No	No
1929	1817	2	0	160	57.7	22.5	European	Never	35	35			No			Yes	1	LLETZ	No		No			No			No	1
1935	1818	4	1	168	84	29.8	African	Ex-gave up in pregn	34	34			No			No			No		No			No			No	1	Yes	No	No	No	No	No
1937	1820	1	0	164	90	33.5			24	24			No			No			No		No			No			No	1	Yes	No	No	No	No	No
1938	1821	4	2	165	70	25.7	Middle Eastern	Never	33	33			No			No			No		No			No			No	1	Yes	No	No	No	No	No
1939	1822	1	0	171	71	24.3	Unknown	Ex-gave up before pregn	42	42			No			No			No		No			No			No	1	Yes	No	No	No	No	No
1940	1823	4	3	160	58	22.7	Unclassified (other)	Never	37	37			No			No			No		No			No			No	1	Yes	No	No	No	No	No
1941	1824	2	0	168	81.5	28.9	European	Never	33	33			No			No			No		No			Yes	1	21	No	1	No	No	No	No	No	No
1942	1825	2	1	170	63	21.8	European	Never	29	29			No			No			No		No			No			No	1	Yes	No	No	No	No	No
1943	1826	4	2	162	92.9	35.4	European	Ex-gave up before pregn	29	29			No			No			No		No			No			No	1	Yes	No	No	No	No	No
1944	1827	10	2	160	61	23.8	European	Never	26	26			No			No			No		Yes	1	35	No			No	1	Yes	No	No	No	No	No
1945	1828	7	1	174	93	30.7	AfroCaribbean	Ex-gave up in pregn	34	34			Yes	1	36	No			No		No			No			No	1	Yes	No	No	No	No	No
1416	1830	1	0	174	66	21.8	European	Never	43	43			No			No			No		No			No			No	1								2018-04-28	Induced	39	6	3150
1947	1831	3	1	168	87	30.8	European	Unknown	39	39			No			No			No		No			No			No	1	Yes	No	No	No	No	No
1948	1832	1	0	160	67	26.2	Pakistani	Never	28	28			No			No			No		No			No			No	1	Yes	No	No	No	No	No
1949	1833	2	0				European	Unknown	23	23			No			No			No		No			No			No	1	No	Yes	No	No	No	No
1950	1834	5	2	172	115.8	39.1	African	Never	41	41			No			No			No		No			No			Yes	2	Yes	No	No	No	No	No
1951	1835	3	1				AfroCaribbean	Unknown	35	35			Yes	1	32	No			No		No			No			Yes	2	Yes	No	No	No	No	No
1952	1836	1	0	172	73	24.7	African	Never	28	28			No			No			No		No			No			No	1	Yes	No	No	No	No	No
1953	1837	1	0	155	69	28.7	AfroCaribbean	Never	31	31			No			No			No		No			No			No	1	Yes	No	No	No	No	No
1954	1838	2	0	165	58	21.3	European	Never	25	25			No			No			No		No			Yes	1	20	No	1	Yes	No	No	No	No	No
1955	1839	1	0	153	47	20.1	Indian	Never	31	31			No			No			No		No			No			No	1	Yes	No	No	No	No	No
1956	1840	3	2	173	112	37.4	European	Current	25	25			No			No			No		No			No			No	1	Yes	No	No	No	No	No
1429	1841	4	2	155	84	35	South American	Never	35	35			Yes	2	31	No			No		Yes	1	31	No			No	1								2017-11-24	Induced	36	0	3052
1957	1842	5	2	163	63	23.7	European	Never	39	39			Yes	1	27	Yes	1	LLETZ	No		No			No			No	1	No	No	No	Yes	No	Yes	abdominal cerclage sited in 2017
1958	1843	3	1	159	58	22.9	European	Ex-gave up in pregn	29	29			Yes	1	29	No			No		No			No			No	1	Yes	No	No	No	No	No
1959	1844	1	0				European	Never	26	26			No			No			No		No			No			No	1	Yes	No	No	No	No	No
1960	1845	5	3						30	30			No			No			No		No			No			No	1	Yes	No	No	No	No	No
1961	1846	2	0	163	62	23.3	European	Never	34	34			No			No			No		No			No			No	1	Yes	No	No	No	No	No
1962	1847	2	1		62		European	Never	30	30			No			Yes	1	LLETZ	No		No			No			No	1								2018-08-20	Spontaneous	40	3
1963	1848	2	0	152	52	22.5		Never	40	40			No			No			No		No			No			No	1								2018-09-25	Induced	41	4	4010
1964	1849	4	1	172	69	23.3	European	Never	35	35			Yes	1	32	No			No		Yes	1	32	No			No	1								2018-09-11	Spontaneous	40	1	3850
1965	1850	2	1		68		European	Never	33	33			Yes	1	31	Yes	1	Cone	No		Yes	1	31	No			No	1								2018-09-01	Spontaneous	39	2	3530
1966	1851	2	1	154	101	42.6	European	Never	29	29			No			No			No		No			No			No	1	Yes	No	No	No	No	No
1967	1852	3	2	162	60.9	23.2	European	Never	25	25			No			No			No		No			No			No	1	Yes	No	No	No	No	No
1968	1853	8	7	175	63.7	20.8	European	Current	32	32			No			No			No		No			No			No	1	Yes	No	No	No	No	No
1969	1854	1	0	163	77	29	European	Ex-gave up before pregn	39	39			No			Yes	1	Cone	No		No			No			No	1
1970	1855	4	3	159	72.3	28.6	African	Never	35	35			Yes	1	25	No			No		No			No			No	1
1971	1856	16	4	163	62.2	23.4	European	Current	32	32			Yes	1	34	No			No		No			No			No	1
1977	1857	2	0	163	62	23.3	European	Never	21	21			No			No			Yes	Didelphic	No			No			No	1	Yes	No	No	No	No	No
1978	1858	3	1	173	86	28.7	African	Ex-gave up before pregn	26	26			Yes	1	28	No			No		Yes	1	28	Yes	1	16	No	1	Yes	No	No	No	No	No
1980	1860	2	1	157	58	23.5	Unknown	Ex-gave up before pregn	31	31			No			No			No		No			No			Yes	2	Yes	No	No	No	No	No
1981	1861	1	0						34	34			No			Yes	1	LLETZ	No		No			No			No	1	Yes	No	No	No	No	No
1982	1862	5	0	180	111	34.3	European	Never	42	42			No			No			No		No			No			No	1	Yes	No	No	No	No	No
1983	1863	4	3	165	58.6	21.5	European	Current	24	24			Yes	1	28	No			No		No			No			No	1	No	No	No	Yes	No	No
1984	1864	1	0	162	69	26.3	Unknown	Never	32	32			No			No			No		No			No			No	1	Yes	No	No	No	No	No
1986	1865	3	1	155	45	18.7	Pakistani	Never	31	31			Yes	1	36	No			No		No			No			No	1	Yes	No	No	No	No	No
1985	1866	2	1	164	70	26	European	Never	37	37			Yes	1	36	Yes	1	LLETZ	No		Yes	1	35	No			No	1	Yes	No	No	No	No	No
1987	1867	3	2						38	38			No			No			No		No			No			No	1	No	No	No	No	No	Yes	laser for erosion
1989	1868	8	5	155	43	17.9	European	Current	30	30			No			No			No		No			No			No	1	Yes	No	No	No	No	No
1990	1869	5	1	157	44.2	17.9	European	Current	22	22			No			No			No		No			No			No	1	Yes	No	No	No	No	No
1991	1870	2	0	172	64	21.6	European	Never	34	34			No			No			No		No			No			No	1	Yes	No	No	No	No	No
1992	1871	3	2	157	59	23.9	African	Never	32	32			No			No			No		No			No			No	1	Yes	No	No	No	No	No
1993	1872	7	3	160	95	37.1	African	Never	39	39			No			Yes	1	Cone	No		No			No			No	1
1994	1873	2	0	155	74	30.8	Pakistani	Never	21	21			No			No			No		No			Yes	1	22	No	1
1995	1874	2	0	166	62	22.5	European	Never	32	32			No			No			Yes	Septum (Septate)	No			No			No	1
1996	1875	2	0	162	59	22.5	Unclassified (other)	Ex-gave up before pregn	37	37			No			No			Yes	Bicornuate uterus	No			No			No	1
1997	1876	1	1	172	67	22.6	European	Never	35	35			Yes	1	34	No			No		Yes	1	34	No			No	1
1998	1877	3	1	167	66	23.7	European	Never	34	34			No			No			No		No			Yes	1	21	No	1
2000	1878	4	0				European	Never	30	30			No			No			No		No			No			No	1
2002	1879	5	4	169	82	28.7	European	Never	39	39			Yes	1	23	No			No		Yes	1	21	No			No	1
2003	1880	6	5	154	60	25.3	European	Never	43	43			Yes	1	33	No			No		No			No			No	1	Yes	No	No	No	No	No
2004	1881	7	1	164	75	27.9	European	Never	49	49			No			No			No		Yes	1	18	No			No	1
2005	1882	4	2	155	58	24.1	European	Never	38	38			No			No			No		No			No			No	1	Yes	No	No	No	No	No
2006	1883	4	1	162	104	39.6	African	Never	27	27			No			No			No		No			No			No	1	Yes	No	No	No	No	No
2007	1884	1	0	171	62	21.2	Unclassified (other)	Never	26	26			No			No			No		No			No			No	1	Yes	No	No	No	No	No
2008	1885	4	1	174	77	25.4	European	Never	36	36			No			No			No		No			No			No	1	Yes	No	No	No	No	No
2009	1886	1	0	174			European	Never	25	25			No			No			No		No			No			No	1	Yes	No	No	No	No	No
2010	1887	2	0	170	82.4	28.5	European	Never	34	34			No			Yes	1	LLETZ	No		No			No			No	1	Yes	No	No	No	No	No
2011	1888	2	0	166	57	20.7	Unclassified (other)	Never	31	31			No			No			No		No			No			No	1	Yes	No	No	No	No	No
2012	1889	2	2	156	58	23.8	European	Never	32	32			No			No			No		No			No			No	1	Yes	No	No	No	No	No
2014	1890	7	6	162	88	33.5	European	Current	38	38			No			No			No		No			No			No	1	Yes	No	No	No	No	No
2013	1891	3	0	163	62	23.3	European	Never	39	39			No			Yes	2	LLETZ	No		No			No			No	1
2015	1892	3	1	161	51	19.7	European	Current	34	34			No			No			No		No			No			No	1	Yes	No	No	No	No	No
2017	1893	5	4	165	65	23.9	European	Never	29	29			No			No			No		No			No			No	1	Yes	No	No	No	No	No
2016	1894	3	1	167	63	22.6	European	Never	34	34			No			Yes	3	LLETZ	No		No			No			No	1
2018	1895	1	0	167	75	26.9	European	Never	0	0			No			No			No		No			No			No	1	Yes	No	No	No	No	No
2019	1896	1	0	179	64	20	European	Never	34	34			No			No			No		No			No			No	1	Yes	No	No	No	No	No
2020	1897	2	0				European		38	38			No			No			No		No			No			Yes	2	Yes	No	No	No	No	No
2021	1898	1	0		64			Never	25	25			No			No			No		No			No			No	1	Yes	No	No	No	No	No
2022	1899	1	0	156	50.4	20.7	Unknown	Never	26	26			No			No			No		No			No			No	1	Yes	No	No	No	No	No
2023	1900	2	1	175	115	37.6	African	Never	28	28			No			No			No		No			No			No	1	Yes	No	No	No	No	No
2024	1901	5	3		82				37	37			No			No			No		No			No			No	1	Yes	No	No	No	No	No
2025	1902	5	4	159	65	25.7		Current	24	24			No			No			Yes	Didelphic	Yes	1	24	No			No	1	No	No	No	No	No	Yes	cervical surveillance
2026	1903	2	1	166	115	41.7	African	Never	34	34			No			No			No		No			No			No	1	Yes	No	No	No	No	No
2027	1904	1	0	178	102	32.2	Maghreb	Never	33	33			No			No			No		No			No			No	1	Yes	No	No	No	No	No
1217	1906	2	1				Unknown	Never	28	28			No			No			No		No			No			No	1
2029	1907	3	2	168	64	22.7		Ex-gave up in pregn	37	37			Yes	1	25	No			No		No			No			No	1
2031	1909	2	0	163	73	27.5	AfroCaribbean	Ex-gave up before pregn	28	28			No			No			No		No			No			No	1	Yes	No	No	No	No	No
2032	1910	2	0	165	54	19.8	European	Ex-gave up in pregn	25	25			No			No			No		No			No			No	1	Yes	No	No	No	No	No
1667	1911	2	1	169	78	27.3	Unclassified (other)	Never	29	29	E01002070	E01002070	Yes	1	35	No			No		No			No			No	1	Yes	No	No	No	No	No
2034	1912	6	0	156	72	29.6	European	Never	45	45			No			No			No		No			No			No	1	Yes	No	No	No	No	No
2035	1913	1	0	160	65	25.4	AfroCaribbean	Ex-gave up before pregn	35	35			No			No			No		No			No			No	1	Yes	No	No	No	No	No
2040	1916	2	1	169	56	19.6	European	Never	27	27			No			No			No		No			No			No	1	Yes	No	No	No	No	No
2044	1919	7	6	164	58	21.6	African	Current	32	32			Yes	4	29	No			No		No			No			No	1	Yes	No	No	No	No	No
2045	1920	3	2	162	82	31.2	African	Never	37	37			No			No			No		No			No			No	1	Yes	No	No	No	No	No
2046	1921	1	0	165	55	20.2	Unknown	Never	35	35			No			No			No		No			No			No	1	Yes	No	No	No	No	No
2047	1922	3	1	158	46.8	18.7	Indian	Ex-gave up before pregn	26	26			No			No			No		No			No			No	1	Yes	No	No	No	No	No
2048	1923	2	0	149	62	27.9	Unknown	Never	34	34			No			No			No		No			No			No	1	Yes	No	No	No	No	No
2051	1925	1	0	164	84	31.2	Pakistani	Never	17	17			No			No			No		No			No			No	1	Yes	No	No	No	No	No
1878	1926	2	0	162	66	25.1	European	Never	32	32			No			No			No		No			Yes	1	22	No	1
2053	1927	2	0	168	56	19.8	European	Never	30	30			No			No			No		No			No			No	1	Yes	No	No	No	No	No
2055	1928	2	0	157	53	21.5	Unclassified (other)	Ex-gave up in pregn	20	20			No			No			No		No			No			No	1	Yes	No	No	No	No	No
2056	1929	4	2	152	50	21.6	European	Never	30	30			No			Yes	1	LLETZ	No		No			No			No	1	Yes	No	No	No	No	No
2054	1930	3	0	167	66	23.7		Never	40	40			No			No			No		No			No			Yes	1
2057	1931	1	0	169	114.5	40.1	African		30	30			No			No			No		No			No			No	1	No	No	No	No	No	No
2059	1932	10	3	162	102	38.9	African	Never	38	38			Yes	3	24	No			No		No			Yes	4	17	No	1
2060	1933	6	1	155	73	30.4	AfroCaribbean		31	31			No			No			No		Yes	1	17	Yes	2	23	No	1
2061	1934	3	1	157	69	28	European	Current	29	29			No			No			No		No			No			No	1	Yes	No	No	No	No	No
2062	1935	4	2	175	87	28.4	European	Never	25	25			No			No			No		No			No			No	1	Yes	No	No	No	No	No
2063	1936	1	0	159	53	21	Unclassified (other)	Never	33	33			No			No			No		No			No			No	1	Yes	No	No	No	No	No
2064	1937	1	0	166	65	23.6	European	Never	29	29			No			No			No		No			No			No	1	Yes	No	No	No	No	No
2065	1938	3	2	158	87	34.9	European	Never	45	45			No			No			No		No			No			No	1	Yes	No	No	No	No	No
1858	1939	1	0	175	80	26.1	European	Never	35	35			No			Yes	2	Laser	No		No			No			No	1
2066	1940	1	0	164	57	21.2	European	Never	32	32			No			Yes	1	LLETZ	No		No			No			No	1
2067	1941	1	0	165	91	33.4	European	Never	26	26			No			No			No		No			No			No	1	Yes	No	No	No	No	No
2068	1942	5	1	165	56	20.6	European	Current	23	23			Yes	1	34	No			No		No			No			No	1	Yes	No	No	No	No	No
2069	1943	2	1	171	75	25.6	European	Ex-gave up before pregn	39	39			No			Yes	2	LLETZ	No		No			No			No	1
2070	1944	5	4	167	62	22.2	European	Current	29	29			Yes	1	34	Yes	1	LLETZ	No		No			No			No	1
2073	1945	2	1	162	47	17.9	European	Never	36	36			Yes	1	34	No			No		No			No			No	1
2072	1946	5	3	165	69	25.3	African	Never	42	42			No			No			No		No			No			No	1	Yes	No	No	No	No	No
2071	1947	5	3	162	57.7	22	AfroCaribbean	Never	27	27			Yes	1	27	No			No		No			No			No	1	Yes	No	No	No	No	No
2075	1948	1	0	168	83	29.4	European	Never	41	41			No			No			No		No			No			No	1	Yes	No	No	No	No	No
2074	1949	1	0	167	64	22.9	Unclassified (other)	Ex-gave up before pregn	26	26			No			Yes	2	Cone	No		No			No			No	1	Yes	No	No	No	No	No
2077	1951	8	4	152	39	16.9	European	Current	34	34			No			No			No		No			No			No	1	Yes	No	No	No	No	No
2079	1953	6	3	174	76.8	25.4	African	Never	26	26			Yes	3	30	No			No		No			No			No	1	Yes	No	No	No	No	No
2081	1955	2	1	152	66.8	28.9	European	Never	28	28			Yes	1	21	No			No		No			No			No	1	Yes	No	No	No	No	No
2084	1958	3	1	160	66.1	25.8	European	Current	28	28			No			Yes	3	LLETZ	No		No			No			No	1	No	Yes	No	No	No	No
2085	1959	2	1	162	75	28.6	European	Never	30	30			No			No			No		No			No			No	1	Yes	No	No	No	No	No
2086	1960	4	2	160	75	29.3	Pakistani	Never	38	38			No			No			No		No			No			No	1	Yes	No	No	No	No	No
2087	1961	1	0	161	117	45.1	Unclassified (other)	Current	28	28			No			No			No		No			No			No	1	Yes	No	No	No	No	No
2089	1962	1	0	158	50	20	Unclassified (other)	Never	35	35			No			No			No		No			No			No	1	Yes	No	No	No	No	No
2090	1963	2	1	160	76.1	29.7	Bangladeshi	Never	28	28			No			No			No		No			No			No	1	Yes	No	No	No	No	No
2091	1964	2	1	157	62.7	25.4	Bangladeshi	Never	24	24			No			No			No		No			No			No	1	Yes	No	No	No	No	No
2093	1965	2	1		53			Never	30	30			No			No			No		No			No			No	1	Yes	No	No	No	No	No
2094	1966	1	0	168	84	29.8	European	Never	32	32			No			No			No		No			No			No	1	Yes	No	No	No	No	No
2095	1967	4	3	152	52	22.5	South American	Never	41	41			No			No			No		No			No			No	1	Yes	No	No	No	No	No
2096	1968	3	1	166	66	24	European	Never	41	41			No			No			No		No			Yes	1	21	No	1	Yes	No	No	No	No	No
2097	1969	3	1		102			Never	27	27			No			No			No		No			No			No	1	Yes	No	No	No	No	No
2098	1970												No			No			No		No			No			No	1
2100	1972	2	0	167	89.9	32.2	European	Current	40	40			No			No			No		No			No			No	1	Yes	No	No	No	No	No
2101	1973	1	0	155	91.2	38	European	Never	21	21			No			No			No		No			No			No	1	Yes	No	No	No	No	No
2102	1974	6	5	160	94	36.7	AfroCaribbean	Never	43	43			No			No			No		No			No			No	1	Yes	No	No	No	No	No
2103	1975	4	1	159	50	19.8	Unclassified (other)	Never	22	22			No			No			No		No			No			No	1	Yes	No	No	No	No	No
2104	1976	1	0	167	109	39.1	European	Ex-gave up in pregn	25	25			No			No			No		No			No			No	1	Yes	No	No	No	No	No
2105	1977	1	0	165	52	19.1	African	Never	27	27			No			No			No		No			No			No	1	Yes	No	No	No	No	No
2107	1978	5	3	160	55	21.5	European	Current	27	27			No			No			No		No			No			No	1	Yes	No	No	No	No	No
2106	1979	1	0	160	91.5	35.7	Bangladeshi	Never	26	26			No			No			No		No			No			No	1	Yes	No	No	No	No	No
2108	1980	5	3	164	89	33.1	European	Never	34	34			No			No			No		No			No			No	1	Yes	No	No	No	No	No
2109	1981	3	2	162	85	32.4	Pakistani	Never	34	34			No			No			No		No			No			No	1	Yes	No	No	No	No	No
2110	1982	3	2	162	80	30.5	European	Never	30	30			No			No			No		Yes	1	18	Yes	2	18	No	1
2111	1983	1	0	173	68.6	22.9	Unclassified (other)	Never	30	30	E01003630	E01003630	No			Yes	1	LLETZ	No		No			No			No	1
2112	1984	2	1	168	78	27.6	European	Never	35	35			No			Yes	1	LLETZ	No		No			No			No	1
2113	1985	4	0	168	66	23.4	European	Never	35	35			No			Yes	1	LLETZ	No		No			No			No	1
2114	1986	5	2	175	57	18.6	European	Never	41	41	E01001917	E01001917	Yes	1	24	No			No		No			No			No	1								2018-10-20	Induced	39	3	3680
2116	1987	1	0	171	76.3	26.1	European	Never	29	29			No			Yes	1	LLETZ	No		No			No			No	1
2117	1988	1	0	170	67	23.2	European	Never	26	26			No			No			No		No			No			No	1	Yes	No	No	No	No	No
2118	1989	2	0	161	64	24.7	AfroCaribbean	Never	37	37			No			No			No		No			No			No	1
2119	1990	2	1	170	53	18.3	European	Never	34	34			No			No			No		No			No			No	1	Yes	No	No	No	No	No
2120	1991	1	0	163	56	21.1	European	Ex-gave up before pregn	32	32			No			No			No		No			No			No	1	Yes	No	No	No	No	No
2121	1992	3	0	168	67	23.7	European		32	32			No			No			No		No			No			No	1
2122	1993	7	3	165	80	29.4	African	Never	38	38			Yes	2	23	No			No		No			No			No	1
2123	1994	1	0	166	68	24.7	Unclassified (other)	Never	30	30			No			No			No		No			No			No	1	Yes	No	No	No	No	No
2124	1995	1	0		70		European	Ex-gave up before pregn	40	40			No			Yes	1	LLETZ	No		No			No			No	1								2018-09-18	Pre-labour caesarean	38	5	3690
2125	1996	2	1		76.5		European		36	36			No			No			No		No			No			No	1								2018-09-08	Induced	37	4	3205
2126	1997	2	0		86		European	Never	37	37			No			Yes	1	LLETZ	No		No			No			No	1								2018-09-23	Spontaneous	40	1	2980
2127	1998	5	2		55		European	Ex-gave up before pregn	32	32			No			Yes	1	LLETZ	No		No			No			No	1								2018-10-24	Spontaneous	40	0	3995
2128	1999	4	2		64		European	Ex-gave up before pregn	38	38			No			No			No		No			Yes	1	20	No	1
2129	2000	1	0		84		European	Unknown	32	32			No			Yes	1	LLETZ	No		No			No			No	1								2018-10-13	Induced	39	3	4545
2130	2001	2	1		65		European	Ex-gave up before pregn	34	34			No			Yes	1	LLETZ	No		No			No			No	1								2018-10-06	Induced	39	5
2131	2002	6	2		20.8		European	Never	35	35			No			No			No		No			Yes	1	20	No	1								2018-08-22	Spontaneous	36	2	2495
2132	2003	1	0		61		European	Current	19	19			No			No			Yes	Didelphic	No			No			No	1								2018-10-07	Induced	38	0	3245
2133	2004	3	1				European	Never	36	36			Yes	1	30	Yes	1	LLETZ	No		No			No			No	1								2018-09-09	Spontaneous	35	2	2720
2135	2005	1	0	170	49	17	European	Never	30	30			No			No			No		No			No			No	1	Yes	No	No	No	No	No
2136	2006	1	0	165	67	24.6	European	Never	20	20			No			No			No		No			No			No	1	Yes	No	No	No	No	No
2137	2007	4	1	173	67.8	22.7	Unclassified (other)	Current	28	28			No			No			No		No			No			No	1	Yes	No	No	No	No	No
2139	2008	1	0	165	62.7	23	Far East Asian	Never	23	23			No			No			No		No			No			No	1	Yes	No	No	No	No	No
2140	2009	3	1	156	49.5	20.3	European	Never	30	30			No			No			No		No			No			No	1	Yes	No	No	No	No	No
2141	2010	6	3	165	83	30.5	AfroCaribbean	Ex-gave up in pregn	42	42			No			No			No		No			No			No	1	Yes	No	No	No	No	No
2142	2011	3	0	152	54	23.4	European	Never	36	36			No			No			No		No			No			No	1	Yes	No	No	No	No	No
2146	2012	1	0	158	60	24	AfroCaribbean		35	35			No			No			No		No			No			No	1	Yes	No	No	No	No	No
2147	2013	1	1	167	55	19.7	European		31	31			No			No			No		No			No			No	1	Yes	No	No	No	No	No
2148	2014	2	0	165	68	25	South East Asian		28	28			No			No			No		No			No			No	1	Yes	No	No	No	No	No
2149	2015	5	1	166	68	24.7			23	23			Yes	1	35	No			No		No			No			No	1	Yes	No	No	No	No	No
2150	2016	1	0	164	49	18.2	Unclassified (other)	Current	17	17			No			No			No		No			No			No	1	Yes	No	No	No	No	No
2151	2017	7	3	156	72.5	29.8	Indian	Never	39	39			Yes	3	24	No			No		No			Yes	1	24	No	1	No	Yes	No	No	No	No
2001	2018	2	1	160	70	27.3	Maghreb	Never	27	27			No			No			No		No			No			No	1								2018-05-05	Induced	31	0	1878
2152	2019	2	1	175	83	27.1	Unclassified (other)	Never	33	33			No			No			No		No			No			No	1	Yes	No	No	No	No	No
2153	2020	1	0	157	65	26.4	European	Current	18	18			No			No			No		No			No			No	1	Yes	No	No	No	No	No
2154	2021	4	1	155	46	19.1		Current	30	30			No			No			No		No			No			No	1	Yes	No	No	No	No	No
2155	2022	3	1	172	79	26.7	European	Ex-gave up before pregn	21	21			No			No			No		No			No			No	1	Yes	No	No	No	No	No
2156	2023	2	1	170	86	29.8	European	Current	32	32			No			No			No		No			No			No	1	Yes	No	No	No	No	No
2157	2024	1	0	163	71	26.7	AfroCaribbean	Never	29	29			No			No			No		No			No			No	1	Yes	No	No	No	No	No
2158	2025	1	0	172	97	32.8	AfroCaribbean	Never	24	24			No			No			No		No			No			No	1	Yes	No	No	No	No	No
2159	2026	4	0	164	75	27.9	Unclassified (other)	Current	27	27			No			No			No		No			No			No	1	Yes	No	No	No	No	No
2160	2027	5	1	157	74	30	AfroCaribbean	Never	38	38			No			No			No		No			No			No	1	Yes	No	No	No	No	No
2163	2029	4	2	169	79	27.7	European	Never	26	26			No			No			No		No			No			No	1	Yes	No	No	No	No	No
2164	2030	1	0	160	61	23.8	AfroCaribbean	Never	31	31			No			No			No		No			No			No	1	Yes	No	No	No	No	No
2165	2031	3	2	165	61	22.4	Unclassified (other)	Ex-gave up in pregn	28	28			No			No			No		No			No			No	1	Yes	No	No	No	No	No
2166	2032	1	0	177	87	27.8	European	Never	35	35			No			No			No		No			No			No	1	Yes	No	No	No	No	No
2167	2033	1	0	168	96	34	AfroCaribbean	Never	27	27			No			No			No		No			No			No	1	Yes	No	No	No	No	No
2168	2034	1	0	169	70	24.5	AfroCaribbean	Ex-gave up before pregn	35	35			No			No			No		No			No			No	1	Yes	No	No	No	No	No
2170	2035	5	0	163	56	21.1	European	Never	38	38			No			No			No		No			No			No	1	Yes	No	No	No	No	No
2171	2036	3	1	165	54	19.8	European	Never	36	36			No			Yes	1	Cone	No		No			No			No	1	No	No	No	Yes	No	No
2173	2038	3	0	163	51	19.2	Unclassified (other)	Never	21	21			No			No			No		No			No			No	1	Yes	No	No	No	No	No
2174	2039	1	0	159	55	21.8	South East Asian	Never	36	36			No			No			No		No			No			No	1	Yes	No	No	No	No	No
2176	2041	1	0	169	70	24.5	Unknown	Never	33	33			No			No			No		No			No			No	1	No	No	No	Yes	No	Yes	Oral IVX for UTI
2177	2042	6	1	170	64	22.1	European	Never	34	34			No			Yes	1	Cone	No		No			No			No	1	Yes	No	No	No	No	No
2179	2044	4	0	167	66	23.7	European	Never	39	39			No			Yes	1	Laser	No		No			Yes	1	22	No	1
2183	2047	4	0	180	72	22.2	European	Never	36	36			No			Yes	1	LLETZ	No		No			No			No	1
2184	2048	1	0	163	67	25.2	Unclassified (other)	Current	19	19			No			No			No		No			No			No	1	Yes	No	No	No	No	No
2185	2049	5	2	171	66	22.6	Unclassified (other)	Never	43	43			No			No			Yes	Bicornuate uterus	No			No			No	1
2186	2050	3	1	172	84	28.4	African	Never	26	26			No			No			No		No			Yes	1	19	No	1
2187	2051	1	0	165	59	21.7	European	Never	29	29			No			Yes	1	LLETZ	No		No			No			No	1
2188	2052	2	0	178	109	34.4	AfroCaribbean	Ex-gave up before pregn	23	23			No			No			No		No			Yes	1	22	No	1
2189	2053	4	1	170	73	25.3	European	Ex-gave up before pregn	25	25			Yes	1	36	Yes	1	LLETZ	No		No			No			No	1
2190	2054	4	3	172	81	27.4	African	Never	31	31			No			No			No		No			No			Yes	2
2191	2055	1	0	146	73	34.2	Bangladeshi	Never	38	38			No			No			No		No			No			No	1	Yes	No	No	No	No	No
2193	2056	2	1	157	44.2	17.9	Bangladeshi	Never	27	27			No			No			No		No			No			No	1	Yes	No	No	No	No	No
2195	2057	1	0	164	56.2	20.9	European	Never	30	30			No			No			No		No			No			No	1	Yes	No	No	No	No	No
2194	2058	2	0	163	71	26.7	European	Ex-gave up before pregn	34	34			No			No			No		No			No			No	1
2196	2059	8	4	163	70.8	26.6	Indian	Never	39	39			Yes	3	32	No			No		Yes	3	32	No			No	1	No	No	No	No	No	Yes	Betamethasone 12mg x 2
2197	2060	2	0	177	100	31.9	African	Never	23	23			No			No			No		No			Yes	1	15	No	1
2198	2061	1	0	175	69.3	22.6	African	Never	26	26			No			No			No		No			No			No	1	Yes	No	No	No	No	No
2199	2062	3	2	165	63	23.1			38	38			No			No			No		No			No			No	1	Yes	No	No	No	No	No
2200	2063	1	0	178	109	34.4	Unclassified (other)	Never	24	24			No			No			No		No			No			No	1	Yes	No	No	No	No	No
2201	2064	2	1	170	69	23.9	European	Never	26	26			Yes	1	27	No			No		No			No			No	1
2202	2065	1	0	173	80	26.7	European	Never	37	37			No			Yes	2	LLETZ	No		No			No			No	1
2203	2066	1	0	158	75	30	Middle Eastern	Never	0	0			No			No			Yes	Septum (Septate)	No			No			No	1
2204	2067	5	0	168	104	36.8	African	Never	0	0			No			No			No		No			Yes	2	20	No	1
2205	2068	3	0	168	57	20.2	Indian	Never	28	28			No			No			No		No			No			No	1	Yes	No	No	No	No	No
2207	2069	3	2	174	63	20.8	European	Never	32	32			No			No			No		No			No			No	1	Yes	No	No	No	No	No
2208	2070	1	0	160	68	26.6	European	Never	30	30			No			No			No		No			No			No	1	Yes	No	No	No	No	No
2209	2071	1	0	157	53	21.5	Far East Asian	Never	31	31			No			No			No		No			No			No	1	Yes	No	No	No	No	No
2212	2073	2	1	167	60	21.5	South East Asian	Never	33	33			No			No			No		No			No			No	1	Yes	No	No	No	No	No
2213	2074	1	0	165	69	25.3	European	Never	30	30			No			No			No		No			No			No	1	Yes	No	No	No	No	No
2214	2075	7	4	149	75	33.8	Unclassified (other)	Never	41	41			Yes	2	24	No			No		Yes	2	24	No			No	1	Yes	No	No	No	No	No
2216	2076	5	1	164	58.5	21.8	European	Ex-gave up before pregn	24	24			No			Yes	1	LLETZ	No		No			No			No	1	Yes	No	No	No	No	No
1427	2077	1	0	161	58	22.4	European	Never	31	31			No			No			No		No			No			No	1								2018-05-30	Spontaneous	39	2	4030
2225	2078	1	0	162	55.4	21.1	European	Never					No			Yes	1	Cone	No		No			No			No	1
2226	2079	3	1					Current	23	23			No			No			No		No			No			No	1	Yes	No	No	No	No	No
2227	2080	4	3		42			Never	30	30			No			No			No		No			No			No	1	Yes	No	No	No	No	No
2228	2081	1	0	167	81	29	European	Never	19	19			No			No			No		No			No			No	1	Yes	No	No	No	No	No
2229	2082	2	1	170	65	22.5	Bangladeshi		30	30			No			No			No		No			No			No	1	Yes	No	No	No	No	No
2230	2083	4	3		66			Ex-gave up before pregn	27	27			No			No			No		No			No			No	1	Yes	No	No	No	No	No
2231	2084			166	59	21.4	Unknown	Never	28	28			No			Yes	1	Cone	No		No			No			No	1
2232	2085	2	0	155	102	42.5	European	Ex-gave up before pregn	33	33			No			No			No		No			No			No	1	Yes	No	No	No	No	No
2233	2086	2	0	168	84	29.8	European	Ex-gave up before pregn	39	39			No			Yes	1	LLETZ	No		No			No			No	1
2234	2087	1	0	170	57.4	19.9			35	35			No			Yes	1	LLETZ	No		No			No			No	1
2235	2088	4	2	170	63	21.8	European	Never	32	32			No			No			No		No			No			No	1	Yes	No	No	No	No	No
2236	2089	1	0	155	54	22.5	Unclassified (other)	Never	32	32			No			No			No		No			No			No	1	Yes	No	No	No	No	No
2237	2090	5	2	172	76	25.7	AfroCaribbean	Never	28	28			No			No			No		No			No			No	1	Yes	No	No	No	No	No
2238	2091	1	0					Never	30	30			No			No			No		No			No			Yes	2
2239	2092	4	1	158	46	18.4	European	Ex-gave up before pregn	37	37			No			No			No		No			No			No	1	Yes	No	No	No	No	No
2240	2093	1	0	169	68.8	24.1	European	Never	26	26			No			No			No		No			No			No	1	Yes	No	No	No	No	No
2241	2094	3	2	164	56	20.8	African	Never	24	24			No			No			No		No			No			No	1	Yes	No	No	No	No	No
2242	2095	2	1	167	63	22.6	European	Never	29	29			No			No			No		No			No			No	1	Yes	No	No	No	No	No
2243	2096	3	0	159	76.5	30.3	Unclassified (other)	Never	39	39			No			No			No		No			No			No	1	No	No	No	No	No	Yes	IVF
2245	2098	2	0	159	70.4	27.8	Bangladeshi						No			No			No		No			No			No	1	Yes	No	No	No	No	No
2246	2099	2	1	157	60	24.3	Unknown	Never	32	32			No			No			No		No			No			No	1	No	Yes	No	No	No	No
2247	2100	1	0	167	51.8	18.6	Unclassified (other)	Never	35	35			No			No			No		No			No			No	1	Yes	No	No	No	No	No
2248	2101	3	1	167	52	18.6	European	Never	38	38			No			No			No		No			No			No	1	Yes	No	No	No	No	No
2249	2102	1	0	167	74.6	26.7	European	Never	31	31			No			No			No		No			No			No	1	Yes	No	No	No	No	No
2250	2103	6	3	165	55	20.2	European	Unknown	33	33			Yes	2	30	No			No		No			No			No	1
2251	2104	2	0	168	53	18.8	European	Ex-gave up in pregn	29	29			No			Yes	1	Cone	No		No			No			No	1	Yes	No	No	No	No	No
[truncated: 3,330 more rows]
[truncated: 17 more columns]
