# Supplementary material for: Evaluating the use of the QUiPP app and its impact on the management of threatened preterm labour: A cluster randomised trial
Source: PLoS Med. 2021 Jul 6;18(7):e1003689. doi: 10.1371/journal.pmed.1003689 (PMC8291648; doi:10.1371/journal.pmed.1003689)
Supplement: S2 Dataset — (XLSX) [file pmed.1003689.s005.xlsx]

## Sheet: Sheet1
PCNNO	ID	DEL - Onset of labour	DEL - Was labour augmented	DEL - Reason for induction or pre-labour CS - Preeclampsia	DEL - Reason for induction or pre-labour CS - Obstetric Cholestasis	DEL - Reason for induction or pre-labour CS - Pre-existing/Gestational Diabetes	DEL - Reason for induction or pre-labour CS - Antepartum Haemorrhage	DEL - Reason for induction or pre-labour CS - Maternal Infection	DEL - Reason for induction or pre-labour CS - Other Maternal Medical	DEL - Reason for induction or pre-labour CS - Suspected fetal growth restriction	DEL - Reason for induction or pre-labour CS - Other suspected fetal compromise	DEL - Reason for induction or pre-labour CS - Post dates	DEL - Reason for induction or pre-labour CS - Malpresentation	DEL - Reason for induction or pre-labour CS - Pre-labour ruptured membranes	DEL - Reason for induction or pre-labour CS - Other	DEL - Reason for induction or pre-labour CS - Other (details)	DEL - Mag Sulph for fetal neuroprotection	DEL - Antibiotics in labour	DEL - Maternal pyrexia (>38°c)	DEL - High CRP	DEL - CRP unit	DEL - Highest value of CRP recorded	DEL - High WCC	DEL - WCC unit	DEL - Highest value of WCC recorded	DEL - Positive MSU	DEL - Positive HVS	DEL - Positive Blood Culture	DEL - Chorioamnionitis	DEL - Blood loss	DEL - Date of discharge	DEL - Total inpatient postnatal nights	DEL - Comments
8	9	Spontaneous		No	No	No	No	No	No	No	No	No	No	No	No
31	10	Spontaneous	Yes	No	No	No	No	No	No	No	No	No	No	No	No		No	Yes	No	No			No			No	No	No	No		2017-03-07	2
32	11	Induced		No	No	No	No	No	No	No	No	No	No	No	Yes	Social dystocia	No	No	No	No			No			No	No	No	No		2017-05-20	2
35	12	Spontaneous	Yes	No	No	No	No	No	No	No	No	No	No	No	No		Yes	Yes	Yes	Yes		2	Yes		26	No	No	No	Yes		2016-12-04	5	CRP: 1.78 mg/dl WBC: 26.38*10^9/L
33	13	Induced		No	No	No	No	No	No	No	No	No	No	Yes	No		No	Yes	No	No			Yes	10^9/l	14	No	No	No	No		2016-11-29	2
36	14	Spontaneous	Yes	No	No	No	No	No	No	No	No	No	No	No	No		No	No	No	No			No			No	No	No	No		2017-03-28	2
67	15	Spontaneous	Yes	No	No	No	No	No	No	No	No	No	No	No	No		No	Yes	No	Yes		8	Yes		22	No	No	No	Yes		2016-11-27	1	Antibiotics: ampycilin+gentamycin because of PTL
63	16	Induced		Yes	No	No	No	No	No	No	No	No	No	No	No		Yes	Yes	No	No			Yes		16	No	Yes	No	No		2017-03-23	4	WBC: 15.68*10^9/L
34	17	Spontaneous	Yes	No	No	No	No	No	No	No	No	No	No	No	No		Yes	Yes	No	Yes		11	Yes		23	No	No	No	No		2017-02-18	6	CRP: 10.57 mg/dl WBC: 23.34*10^9/L
64	18	Spontaneous	Yes	No	No	No	No	No	No	No	No	No	No	No	No		No	No	No	No			No			No	No	No	No		2017-04-05	3
66	19	Induced		No	No	No	No	No	No	No	No	No	No	Yes	No		No	Yes	No	Yes		8	Yes		19	No	Yes	No	No		2016-12-04	2	Penicillin because of positive SGB
68	20	Induced		No	No	No	No	No	No	No	No	No	No	Yes	Yes	Two cervical cerclage	No	Yes	No	Yes	mg/dl	2	Yes	10^9/l	15	No	No	No	No		2016-12-04	1
75	21	Induced		No	No	No	No	No	No	No	No	No	No	Yes	No		No	Yes	No	No			No			No	No	No	No		2017-02-12	1
73	22	Spontaneous	Yes	No	No	No	No	No	No	No	No	No	No	No	No		No	Yes	No	No			No			No	No	No	No		2017-03-25	3
69	23	Pre-labour caesarean		No	No	No	No	No	No	No	No	No	No	No	Yes	Urgent cesarean due to cord prolapse	Yes	Yes	No	No			No			No	Yes	No	No		2017-02-14	4
205	24	Spontaneous	Yes	No	No	No	No	No	No	No	No	No	No	No	No		Yes	Yes	No	No			Yes		20	Yes	No	No	No		2017-05-02	4	Isolated more than 100,000 CFU / mL Escherichia coli
57	25	Induced		Yes	No	No	No	No	No	No	No	No	No	No	No		Yes	No	No	No			No			Yes	No	No	No		2017-05-14	4
52	26	Pre-labour caesarean		No	No	No	No	No	No	No	No	No	No	No	Yes	Elective caesarean	No	No	No	No			No			No	No	No	No		2017-05-08	3
71	27	Pre-labour caesarean		Yes	No	No	No	No	No	No	No	No	No	No	Yes	Mild preeclampsia Breech presentation	No	No	No	No			No			No	No	No	No		2017-05-08	3
74	28	Spontaneous	Yes	No	No	No	No	No	No	No	No	No	No	No	No		Yes	Yes	No	Yes	mg/dl	2	Yes	10^9/l	19	No	No	No	Yes		2017-01-08	2	CRP 1.89 mg/dl WBC 18.93*10^9/l
257	29	Pre-labour caesarean		Yes	No	No	No	No	No	No	No	No	No	Yes	Yes	Long-term RPM + CIR I + Mild preeclampsia presenting uterine dynamics with cervical shortening and breech presentation	Yes	Yes	No	No			Yes	10^9/l	18	No	Yes	No	No		2017-05-19	4
54	30	Spontaneous	Yes	No	No	No	No	No	No	No	No	No	No	No	No		No	No	No	No			No			No	No	No	No		2017-05-19	3	Postpartum hemorrhage treated with hemabate
112	31	Spontaneous	Yes	No	No	No	No	No	No	No	No	No	No	No	No		No	No	No	No			Yes		16	No	No	No	No		2017-05-21	2
60	32	Induced		No	No	No	No	No	No	No	No	No	No	No	Yes	Decreased fetal movements	No	No	No	No			No			No	No	No	No		2017-05-05	2
56	33	Spontaneous	Yes	No	No	No	No	No	No	No	No	No	No	No	No		No	Yes	No	Yes		1	Yes		18	No	No	No	No		2017-02-26	2	CRP: 1.09 mg/dl WBC: 17.86*10^9/L
61	34	Induced		No	Yes	No	No	No	No	No	No	No	No	No	No		No	No	No	No			No			No	No	No	No		2017-06-04	2
108	35	Induced		No	No	No	No	Yes	No	No	No	No	No	No	No		Yes	Yes	Yes	Yes	mg/dl	22.7	No			No	No	No	Yes		2017-02-10	3
110	36	Pre-labour caesarean		No	No	No	No	No	No	No	Yes	No	No	Yes	No		No	Yes	No	Yes		4	Yes		18	No	No	No	Yes		2017-02-04	4
42	37	Induced		No	No	No	No	No	No	No	No	Yes	No	No	No		No	No	No	No			No			No	No	No	No		2017-05-19	3
138	38	Spontaneous	No	No	No	No	No	No	No	No	No	No	No	No	No		No	Yes	No	No			No			No	No	No	No	400	2017-04-30	2	Emergency caesarean section- breech presentation
412	39	Spontaneous	No	No	No	No	No	No	No	No	No	No	No	No	No		No	No	No	No			No			No	No	No	No	350	2017-06-02
329	40	Spontaneous	No	No	No	No	No	No	No	No	No	No	No	No	No		Yes	Yes	No	No			No			No	No	No	No	250	2017-07-09	3
111	41	Induced		Yes	No	No	No	No	No	No	No	No	No	No	No		No	No	No	No			No			No	No	No	No		2017-05-05	2
109	42	Spontaneous	No	No	No	No	No	No	No	No	No	No	No	No	No		No	No	No	No			No			No	No	No	No		2017-04-28	2
43	43	Spontaneous	Yes	No	No	No	No	No	No	No	No	No	No	No	No		No	No	No	No			No			No	No	No	No		2017-08-07	2
137	44	Spontaneous	No	No	No	No	No	No	No	No	No	No	No	No	No		No	No	No	No			No			No	No	No	No		2017-06-15	2
140	45	Spontaneous	No	No	No	No	No	No	No	No	No	No	No	No	No		No	No	No	No			Yes	Mil/mmcc	14	No	No	No	No		2017-05-14	2	WBC: 13.9 Mil/mmcc
141	46	Induced		No	No	No	No	No	No	Yes	No	No	No	No	No		No	No	No	No			No			No	No	No	No		2017-04-24	3
142	47	Spontaneous	No	No	No	No	No	No	No	No	No	No	No	No	No		No	No	No	No			No			No	No	No	No		2017-04-18	4
143	48	Spontaneous	No	No	No	No	No	No	No	No	No	No	No	No	No		No	No	No	No			Yes	Mil/mmcc	15	No	No	No	No		2017-05-16	3
144	49	Pre-labour caesarean		No	No	No	No	No	No	No	No	No	No	No	Yes	intergenesic period less than 18 weeks	No	No	No	No			No			No	No	No	No		2017-07-24	3
146	50	Pre-labour caesarean		No	No	No	No	No	No	No	No	No	No	No	No		No	No	No	No			No			Yes	No	No	No		2017-07-13	3
147	51	Spontaneous	No	No	No	No	No	No	No	No	No	No	No	No	No		Yes	Yes	No	No			Yes	Mil/mmcc	18	No	No	No	Yes		2017-03-27	3
148	52	Other surgical		No	No	No	No	No	No	No	No	No	No	No	Yes	High risk of chorioamnionitis and poor fetal prognosis. Prolapse of umbilical cord.	No	No	No	No			No			No	No	No	No		2017-03-09	1
173	53	Spontaneous	No	No	No	No	No	No	No	No	No	No	No	No	No		No	No	No	No			No			No	No	No	No		2017-07-24	2
263	54	Spontaneous	No	No	No	No	No	No	No	No	No	No	No	No	No		No	Yes	No	Yes	mg/dl	3	No			No	No	No	No		2017-03-24	6	suspected chorioamnionitis
239	55	Spontaneous	No	No	No	No	No	No	No	No	No	No	No	No	No		No	No	No	No			No			No	No	No	No		2017-05-31	1
343	56	Spontaneous	Yes	No	No	No	No	No	No	No	No	No	No	No	No		No	No	No	No			No			No	No	No	No	300	2017-07-11
346	57	Pre-labour caesarean		No	No	No	No	No	No	No	No	No	No	No	Yes	ELCS	No	No	No	No			No			No	No	No	No	900	2017-06-18
344	58	Other surgical		No	No	No	No	No	No	No	Yes	No	No	No	No		No	No	No	No			No			No	No	No	No	400
347	59	Spontaneous	No	No	No	No	No	No	No	No	No	No	No	No	No		No	No	No	No			No			No	No	No	No	400	2017-07-15
159	60	Spontaneous	No	No	No	No	No	No	No	No	No	No	No	No	No												Yes		No	500	2017-06-14
243	61	Induced		No	No	No	No	No	No	No	No	No	No	Yes	No			Yes								No	No			1200	2017-07-27
162	62	Induced		No	No	Yes	No	No	No	No	No	No	No	No	No											No	No			200	2017-08-14
307	63	Pre-labour caesarean		No	No	No	No	No	No	No	No	No	No	No	Yes	Maternal request										No	No			250	2017-08-06
174	64	Pre-labour caesarean		No	No	Yes	No	No	No	No	No	No	No	No	No															400	2017-07-25
302	65	Spontaneous	No	No	No	No	No	No	No	No	No	No	No	No	No											No	No			350	2017-07-03
85	66	Spontaneous	No	No	No	No	No	No	No	No	No	No	No	No	No															250	2017-04-14
158	67	Pre-labour caesarean		No	No	No	No	No	No	No	No	No	No	No	Yes	Abdominal cerclage														600	2017-06-09
95	68	Pre-labour caesarean		No	No	No	No	No	No	No	No	No	No	No	Yes	PROM at 35/40 Bicornuate uterus (2 cervixes) previous uterine surgery	No	No	No	No			No			No	No	No	No	600	2017-07-21	2
298	69	Induced		No	No	Yes	No	No	No	No	No	No	No	Yes	Yes	FGM FTP Pathological CTG														400	2017-08-07
81	70	Spontaneous	Yes	No	No	No	No	No	No	No	No	No	No	No	No		No	No	No	Yes		22	No			No	No	No	No	600	2017-08-02	4
186	71	Spontaneous	No	No	No	No	No	No	No	No	No	No	No	No	No															300	2017-07-02
82	72	Spontaneous	No	No	No	No	No	No	No	No	No	No	No	No	No		No	No	No	No			No			No	No	No	No	200	2017-06-20	0
202	73	Pre-labour caesarean		No	No	No	No	No	Yes	No	No	No	No	No	No	Maternal cardiac condition - bicuspid aortic valve														850	2017-07-22
164	74	Induced		No	No	No	No	No	No	No	No	No	No	Yes	No															400	2017-06-16
89	75	Induced		No	No	No	No	No	No	No	No	No	No	No	Yes	RFM	No	No	No	No			No			No	No	No	No	400	2017-06-06	1
157	76	Spontaneous	No	No	No	No	No	No	No	No	No	No	No	No	No															200	2017-07-09
39	77	Pre-labour caesarean		No	No	No	No	No	No	No	No	No	No	No	Yes	maternal choice	No	Yes	No	No			No			No	No	No	No	450	2017-03-21		Antibiotics given for elective caesarean
165	78	Spontaneous	No	No	No	No	No	No	No	No	No	No	No	No	No															400	2017-07-20
163	79	Spontaneous	No	No	No	No	No	No	No	No	No	No	No	No	No			No												600	2017-06-24
166	80	Spontaneous	No	No	No	No	No	No	No	No	No	No	No	No	No															300	2017-07-20
177	81	Unknown		No	No	No	No	No	Yes	No	No	No	No	No	Yes	GDM		No												450	2017-06-30
191	82	Spontaneous	No	No	No	No	No	No	No	No	No	No	No	No	No			Yes	Yes										Yes	300	2017-07-19
180	83	Spontaneous	No	No	No	No	No	No	No	No	No	No	No	No	No		No	No												600	2017-03-18	1
183	84	Spontaneous	No	No	No	No	No	No	No	No	No	No	No	No	No			No												250	2017-08-12
254	85	Pre-labour caesarean		No	No	No	No	No	No	No	No	No	No	No	Yes	Maternal request		Yes												400	2017-08-09
184	86	Pre-labour caesarean		No	No	No	No	No	No	No	No	No	Yes	No	Yes	Multiple fibroids		Yes												400	2017-08-14	5
155	87	Spontaneous	No	No	No	No	No	No	No	No	No	No	No	No	No			No												700	2017-07-13
156	88	Spontaneous	No	No	No	No	No	No	No	No	No	No	No	No	No			No												350	2017-07-26
90	89	Pre-labour caesarean		No	No	No	No	No	No	No	No	No	No	No	Yes	Pathological CTG	No	No	No	No			No			No	No	No	No	339	2017-06-11	2
92	90	Pre-labour caesarean		No	No	No	No	No	No	No	No	No	Yes	No	Yes	Previous C/S Other maternal problem														400	2017-07-12
78	91	Spontaneous	No	No	No	No	No	No	No	No	No	No	No	No	No		No	No												450	2017-07-07	2
233	92	Spontaneous	Yes	No	No	No	No	No	No	No	No	No	No	No	No		No	Yes	No	No			No			No	No	No	No	400	2017-07-05
72	93	Induced		No	No	No	No	No	No	No	No	No	No	No	Yes	10-minute fetal bradycardia with spontaneous recovery	No	No	No	No			No			No	No	No	No		2017-08-18	2
234	94	Induced		No	No	Yes	No	No	No	No	No	No	No	No	Yes	Pathological CTG		Yes												250	2017-09-07
333	95	Pre-labour caesarean		Yes	No	No	No	No	No	No	No	No	Yes	No	No		No	Yes												300	2017-09-13	3
185	96	Spontaneous	No	No	No	No	No	No	No	No	No	No	No	No	No		Yes	Yes	No											700	2017-04-29	2
84	97	Spontaneous	Yes	No	No	No	No	No	No	No	No	No	No	No	No															350	2017-06-25
96	98	Induced		No	No	No	No	No	No	No	No	No	No	Yes	No		No	Yes	No	No			No			No	No	No	No		2017-08-10	2
97	99	Spontaneous	Yes	No	No	No	No	No	No	No	No	No	No	No	No		No	Yes	No	Yes		1	Yes		20	No	Yes	No	No		2017-08-04	3	CRP: 1.36 mg/dl WBC: 20.33*10^9/L
98	100	Spontaneous	Yes	No	No	No	No	No	No	No	No	No	No	No	No		No	No	No	No			No			No	No	No	No		2017-07-09	1
128	101	Spontaneous	Yes	No	No	No	No	No	No	No	No	No	No	No	No		No	No	No	No			No			No	No	No	No		2017-09-17	3
241	102	Spontaneous	Yes	No	No	No	No	No	No	No	No	No	No	No	No		No	No	No	No			No			No	No	No	No		2017-09-27	3
100	103	Spontaneous	No	No	No	No	No	No	No	No	No	No	No	No	No		No	Yes	No	Yes		20	Yes		21	No	No	No	No	100	2017-04-23
271	104	Spontaneous	Yes	No	No	No	No	No	No	No	No	No	No	No	No		Yes	Yes	No	Yes	mg/dl	2	Yes	10^9/l	19	Yes	Yes	No	No		2017-07-16	2
272	105	Spontaneous	Yes	No	No	No	No	No	No	No	No	No	No	No	No		No	Yes	No							No	No	No	No		2017-06-19	3
282	106	Spontaneous	Yes	No	No	No	No	No	No	No	No	No	No	No	No		No	Yes	No	No			No			No	No	No	No		2017-09-26	2
322	107	Spontaneous	Yes	No	No	No	No	No	No	No	No	No	No	No	No		No	Yes	No	Yes	mg/dl	3	Yes	10^9/l	14	No	Yes	No	No		2017-09-30	2
15	108	Spontaneous	No	No	No	No	No	No	No	No	No	No	No	No	No		No	Yes	No	No			No			No	No	No	No	100	2017-06-16	0
735	109	Spontaneous	No	No	No	No	No	No	No	No	No	No	No	No	No		No	No	No	No			No			No	No	No	No	200	2017-03-07
399	110	Spontaneous	Yes	No	No	No	No	No	No	No	No	No	No	No	No		No	Yes	No	Yes	mg/dl	3	Yes	10^9/l	34	No	No	No	Yes		2017-07-11	3
357	111	Induced		No	No	No	No	No	No	No	No	No	No	Yes	No		No	Yes	No	No			No			No	No	No	No		2017-06-29	2
79	112	Pre-labour caesarean		No	No	No	No	No	No	No	No	No	Yes	No	No			Yes												500	2017-08-18	1
246	113	Spontaneous	No	No	No	No	No	No	No	No	No	No	No	No	No		Yes	Yes	No											400	2017-07-18	7
283	114	Spontaneous	No	No	No	No	No	No	No	No	No	No	No	No	No			Yes		No									Yes	500	2017-05-11
349	115	Spontaneous	No	No	No	No	No	No	No	No	No	No	No	No	No															200	2017-08-15
308	116	Spontaneous	No	No	No	No	No	No	No	No	No	No	No	No	No															600	2017-08-09
249	117	Spontaneous	No	No	No	No	No	No	No	No	No	No	No	No	No		No	No												300	2017-09-19
309	118	Pre-labour caesarean		No	No	No	No	No	No	No	No	No	Yes	No	No			Yes												300	2017-10-25
221	119	Pre-labour caesarean		No	No	No	No	No	No	No	No	No	No	No	Yes	Previous C/S	No	Yes												2000	2017-10-01
199	120	Spontaneous	No	No	No	No	No	No	No	No	No	No	No	No	No		No	Yes	Yes											850	2017-09-24
253	121	Induced		No	No	No	No	No	No	No	No	No	No	No	Yes	planned for removal of cerclage and IOL on same day	No	No	No	No			No			No	No	No	No	2400	2017-07-29	5
698	122	Induced		No	No	No	No	No	No	No	No	No	No	Yes	No		No	Yes	No	No			No			No	No	No	No		2017-10-28	2
633	123	Induced		No	No	No	No	No	No	No	No	No	No	Yes	No		No	Yes	No	No			No			No	No	No	No		2017-08-31	4
632	124	Pre-labour caesarean		No	No	No	No	No	No	No	No	No	Yes	Yes	No		No	Yes	No	Yes		2	No					No	Yes		2017-08-26
561	125	Spontaneous	No	No	No	No	No	No	No	No	No	No	No	No	No		No	Yes	No	Yes	mg/dl	11	Yes	Mil/mmcc	17	No	No	No	Yes		2017-07-30	2
494	126	Spontaneous	No	No	No	No	No	No	No	No	No	No	No	No	No		Yes	Yes	No	No			Yes	Mil/mmcc	21	No	No	No	No		2017-07-09	2
94	127	Spontaneous	No	No	No	No	No	No	No	No	No	No	No	No	No		No	No	No	No			No			No	No	No	No	200	2017-08-04
93	128	Spontaneous	No	No	No	No	No	No	No	No	No	No	No	No	No		No	No	No	No			No			No	No	No	No	500	2017-08-17
181	129	Induced		No	No	No	No	Yes	No	No	No	No	No	No	No		Yes	Yes	No	Yes		42	Yes		21	Yes	No	No	No	400	2017-04-11	2
178	130	Spontaneous	Yes	No	No	No	No	No	No	No	No	No	No	No	No		Yes	Yes	No	No			No			No	No	No	No		2017-04-16	2
335	131	Spontaneous	No	No	No	No	No	No	No	No	No	No	No	No	No															400	2017-11-07
400	132	Spontaneous	Yes	No	No	No	No	No	No	No	No	No	No	No	No															200	2017-10-23
286	133	Spontaneous	No	No	No	No	No	No	No	No	No	No	No	No	No			Yes												800	2017-10-18
284	134	Pre-labour caesarean		No	No	No	No	No	No	No	No	No	No	No	Yes	Previous poor obstetric outcome		Yes												300	2017-10-10
513	135	Induced		No	No	No	No	No	No	No	No	No	No	No	No		Yes
176	136	Pre-labour caesarean		No	No	No	No	No	No	No	No	No	No	No	Yes	Previous C/S	No	Yes	No											350
220	137	Pre-labour caesarean		No	No	No	No	No	No	No	No	No	No	No	Yes	Pathological CTG Fetal bradycardia	No	Yes												2700	2017-08-25
336	138	Spontaneous	No	No	No	No	No	No	No	No	No	No	No	No	No		No	Yes												500	2017-11-10
368	139	Induced		No	No	No	No	No	No	No	No	No	No	No	Yes	Failure to progress														1500	2017-11-12
295	140	Spontaneous	No	No	No	No	No	No	No	No	No	No	No	No	No															300	2017-11-01
438	141	Spontaneous	No	No	No	No	No	No	No	No	No	No	No	No	No															500	2017-11-07
331	142	Pre-labour caesarean		No	No	No	No	No	No	No	No	No	No	No	Yes	Macrosomic fetus														500	2017-11-13
340	143	Spontaneous	No	No	No	No	No	No	No	No	No	No	No	No	No			Yes												800	2017-10-14
324	144	Pre-labour caesarean		No	No	No	No	No	No	No	No	No	No	No	Yes	Previous C/S		Yes												400	2017-10-14
300	145	Spontaneous	No	No	No	No	No	No	No	No	No	No	No	No	No		No	Yes												300	2017-10-01
341	146	Pre-labour caesarean		No	No	No	No	No	No	No	No	No	No	No	Yes	Previous C/S														300	2017-10-05
219	147	Spontaneous	No	No	No	No	No	No	No	No	No	No	No	No	No		No	Yes												400	2017-09-24
87	148	Spontaneous	No	No	No	No	No	No	No	No	No	No	No	No	No															150	2017-07-26
255	149	Spontaneous	Yes	No	No	No	No	No	No	No	No	No	No	No	No		Yes	Yes	No	Yes	mg/dl	7	Yes	10^9/l	20	No	No	No	No		2017-06-30	3	CRP: 6.82 WBC. 19.73
312	150	Induced		No	No	No	No	No	Yes	No	No	No	No	No	Yes	Thrombocytopenia	No	No	No	No			Yes	10^9/l	12	No	No	No	No		2017-10-27	2
235	151	Spontaneous	No	No	No	No	No	No	No	No	No	No	No	No	No		No	Yes												100	2017-05-31
242	152	Pre-labour caesarean		No	No	No	No	No	No	No	No	No	No	No	Yes	Other maternal problem: uncontrolled BMs														300	2017-09-30
285	153	Spontaneous	No	No	No	No	No	No	No	No	No	No	No	No	No															600	2017-10-23
248	154	Pre-labour caesarean		No	No	No	No	No	No	No	No	No	Yes	No	No			Yes												400	2017-09-23
327	155	Spontaneous	No	No	No	No	No	No	No	No	No	No	No	No	No															600	2017-10-26
398	156	Pre-labour caesarean		No	No	No	No	No	No	No	Yes	No	Yes	Yes	No		No	No	No	No			Yes	10^9/l	16	No	No	No	No		2017-09-15	2
397	157	Pre-labour caesarean		No	No	No	No	No	No	No	No	No	Yes	No	No		No	No	No	No			No			No	No	No	No		2017-11-23	3
428	158	Spontaneous	Yes	No	No	No	No	No	No	No	No	No	No	No	No		No	No	No	No			No			No	Yes	No	No		2017-08-30	2
359	159	Induced		No	No	No	No	No	No	No	No	No	No	No	Yes	Failure to Progress	No	No	No	No			No			No	No	No	No	500	2017-08-13
348	160	Induced		No	No	No	No	No	No	No	Yes	No	No	No	No		No	No	No	No			No			No	No	No	No	500	2017-10-19
345	161	Induced		No	No	No	No	No	No	No	Yes	No	No	No	No		No	No	No	No			No			No	No	No	No	900	2017-07-14
479	162	Induced		No	No	No	No	No	No	No	No	Yes	No	No	No		No	No	No	No			No			No	No	No	No	100	2017-10-27
134	163	Spontaneous	No	No	No	No	No	No	No	No	No	No	No	No	No		No	Yes	No	No			No			No	No	No	No		2017-08-31	3
139	164	Spontaneous	Yes	No	No	No	No	No	No	No	No	No	No	No	No		No	Yes	No	No			No			No	No	No	No		2017-09-07	3
699	165	Spontaneous	No	No	No	No	No	No	No	No	No	No	No	No	No		No	Yes	No	No			No			No	No	No	No		2017-11-18	2
495	166	Spontaneous	No	No	No	No	No	No	No	No	No	No	No	No	No		No	No	No	No			No			No	No	No	No		2017-09-18	2
498	167	Pre-labour caesarean		No	No	No	No	No	No	No	No	No	No	No	Yes	Myoma 10x9cm	No	No	No	No			No			No	No	No	No		2017-10-01	3
457	168	Spontaneous	Yes	No	No	No	No	No	No	No	No	No	No	No	No		Yes	Yes	No	No			Yes					No	No		2017-06-30	2
425	169	Spontaneous	No	No	No	No	No	No	No	No	No	No	No	No	No		No	No	No	No			No			No	No	No	No		2017-11-25	1
424	170	Induced		No	No	No	No	No	No	No	No	No	No	No	Yes	PROM>24h	No	Yes	No	No			No			No	No	No	No		2017-10-03	2
404	171	Spontaneous	No	No	No	No	No	No	No	No	No	No	No	No	No		No	No	No	No			No			Yes	Yes	No	No		2017-07-30	3
389	172	Spontaneous	No	No	No	No	No	No	No	No	No	No	No	No	No		No	No	No	Yes	mg/dl	4	No			No	No	No	No		2017-07-12	2
387	173	Spontaneous	No	No	No	No	No	No	No	No	No	No	No	No	No		No	No	No	No			No			No	No	No	No		2017-08-31	2
388	174	Spontaneous	No	No	No	No	No	No	No	No	No	No	No	No	No		No	No	No	No			No			No	No	No	No		2017-10-01	3
332	175	Induced		No	No	No	No	No	No	No	No	No	No	No	Yes	Obesity	No	Yes	No	No			No			No	Yes	No	No		2017-10-31	2
319	176	Spontaneous	Yes	No	No	No	No	No	No	No	No	No	No	No	No		No	Yes	Yes	No			No			No	Yes	No	No		2017-12-04	3
385	177	Spontaneous	No	No	No	No	No	No	No	No	No	No	No	No	No		No	No	No	No			No			Yes	No	No	No		2017-12-13	3
318	178	Induced		No	No	No	No	No	No	No	No	No	No	No	Yes	risk of vertical transmission	No	No	No	No			No			No	No	No	No		2017-08-08	2
311	179	Spontaneous	No	No	No	No	No	No	No	No	No	No	No	No	No		No	Yes	No	Yes	mg/dl	2	Yes	Mil/mmcc	18	Yes	Yes	No	No		2017-04-04	1
304	180	Spontaneous	No	No	No	No	No	No	No	No	No	No	No	No	No		No	No	No	No			No			No	No	No	No		2017-10-13	2
276	181	Spontaneous	No	No	No	No	No	No	No	No	No	No	No	No	No		Yes	Yes	No	No			Yes	Mil/mmcc	17	No	Yes	No	No		2017-05-01	2
701	182	Induced		No	No	No	No	No	No	No	No	No	No	No	Yes	IUD	No	No	No	No			No			No	No	No	No	100	2018-01-04	0
423	183	Induced		No	Yes	No	No	No	No	No	No	No	No	No	No		No	No	No	No			No			No	No	No	No		2017-12-15	2
408	184	Spontaneous	No	No	No	No	No	No	No	No	No	No	No	No	No		Yes	Yes	No	Yes	mg/dl	2.2	Yes	Mil/mmcc	16	No	No	No	No		2017-06-07	30	Delivery Fetus 2: spontaneous, supected clinical chorioamnionitis. WCC 15.1 + PCR 2.8. Antibiotics and Mag Sulph
240	185	Spontaneous	Yes	No	No	No	No	No	No	No	No	No	No	No	No		Yes	Yes	No	No			No						No		2017-07-20	2
264	186	Pre-labour caesarean		No	No	No	No	No	No	No	No	No	No	Yes	Yes	metrorrhagia	No	Yes	No	No			Yes	Mil/mmcc	20	No	No	No	No		2017-06-26	4
262	187	Spontaneous	No	No	No	No	No	No	No	No	No	No	No	No	No		No	Yes	No	No			No			No	Yes	No	No		2017-08-07	2
358	188	Pre-labour caesarean		No	No	No	No	No	Yes	No	No	No	No	No	No		No	No	No	No			No			No	No	No	No		2017-12-31	3
590	189	Spontaneous	Yes	No	No	No	No	No	No	No	No	No	No	No	No		No	No	No	No			Yes	10^9/l	16	No	No	No	No		2017-12-31	3
906	190	Spontaneous		No	No	No	No	No	No	No	No	No	No	No	No
261	191	Induced		No	No	Yes	No	No	No	No	No	No	No	No	No		No	No	No	No			No			No	No	No	No		2017-09-20	4
594	192	Spontaneous	Yes	No	No	No	No	No	No	No	No	No	No	No	No		No	No	No	No			No			No	No	No	No		2018-01-29	2
597	193	Spontaneous	Yes	No	No	No	No	No	No	No	No	No	No	No	No		No	Yes	No	No			No			No	Yes	No	No		2018-01-23	2
945	194	Pre-labour caesarean		No	No	No	No	No	Yes	No	No	No	Yes	No	No		No	Yes	No	No			Yes	10^9/l	15	No	No	No	No		2018-01-11	3
946	195	Induced		No	No	No	No	No	Yes	No	No	No	No	No	No		No	No	No	No			No			No	No	No	No		2018-01-10	2
947	196	Spontaneous	Yes	No	No	No	No	No	No	No	No	No	No	No	No		No	No	No	No			Yes	10^9/l	15	No	No	No	No		2018-01-01	2
965	197	Induced		No	No	No	No	No	No	No	No	No	No	Yes	No	SROM at 16/40. Augmented as pregnancy not viable	No	No	Yes	Yes		70	Yes		17	Yes	No	No	No	750	2018-02-03
525	198	Spontaneous	Yes	No	No	No	No	No	No	No	No	No	No	No	No		No	No	No	No			No			No	No	No	No		2018-02-01	2
496	199	Induced		No	No	No	No	No	No	No	No	No	No	No	Yes	alterations in the cardiotocographic record	No	No	No	No			No			No	No	No	No		2018-02-10	3
405	200	Spontaneous	No	No	No	No	No	No	No	No	No	No	No	No	No		No	No	No	No			No			No	No	No	No		2018-01-13	2
497	201	Spontaneous	No	No	No	No	No	No	No	No	No	No	No	No	No		No	No	No	No			No			No	No	No	No		2018-02-10	1
493	202	Spontaneous	No	No	No	No	No	No	No	No	No	No	No	No	No		No	No	No	No			No			No	No	No	No		2018-01-12	2
260	203	Spontaneous	No	No	No	No	No	No	No	No	No	No	No	No	No		No	No	No	No			No			Yes	No	No	No		2017-09-23	3
259	204	Spontaneous	No	No	No	No	No	No	No	No	No	No	No	No	No		No	No	No	No			No			No	No	No	No		2017-10-16	3
1139	205	Spontaneous		No	No	No	No	No	No	No	No	No	No	No	No
1142	206	Spontaneous	No	No	No	No	No	No	No	No	No	No	No	No	No		No	No	No	No			No			No	No	No	No	400	2015-02-11
1143	207	Induced		No	No	No	No	No	No	No	No	No	No	No	Yes	PPROM with no contractions >24hrs, so augmented into labour.	No	Yes	No	No			No			No	No	No	No	450	2011-09-10	3
943	208	Pre-labour caesarean		No	No	No	No	No	No	No	No	No	Yes	No	No		No	Yes	No	No			No			No	No	No	No		2018-03-05	3
1222	209	Induced		No	No	No	No	Yes	No	No	No	No	No	No	No			Yes	Yes	Yes		33	No			No	No	Yes	No	600	2015-03-12	2
878	210	Spontaneous	No	No	No	No	No	No	No	No	No	No	No	No	No															200
58	211	Pre-labour caesarean		No	No	No	No	No	No	No	Yes	No	No	Yes	Yes	placental abruption cord prolapse	No	No	No	Yes	mg/dl	4	No			No	No	No	Yes		2016-06-25	3	CRP: 3.91 mg/dl blood transfusion due to postpartum anemia
582	212	Spontaneous	No	No	No	No	No	No	No	No	No	No	No	No	No		Yes	Yes	No	Yes		7	No			No	No	No	Yes	400	2017-10-29	3	noted as pyrexia in labour ? highest temp; offensive liquor. NN Badgernet indicated MagSulph in <24 hrs but this is not on Medchart
386	213	Induced		No	No	No	No	No	No	No	No	No	No	Yes	No		No	Yes	No	No			Yes	Mil/mmcc	20	No	No	No	No		2017-12-08	3	WCC: 19.9 Mil/mmcc Blood transfusion 07/12/2017
403	214	Spontaneous	No	No	No	No	No	No	No	No	No	No	No	No	No		No	No	No	No			No			No	No	No	No		2017-09-09	2
407	215	Induced		No	No	No	No	No	No	No	No	No	No	No	Yes	cholestasis	No	No	No	No			No			No	No	No	No		2017-11-10	2
426	216	Spontaneous	No	No	No	No	No	No	No	No	No	No	No	No	No		No	Yes	No	No			No			No	No	No	No		2017-09-20	2
427	217	Spontaneous	No	No	No	No	No	No	No	No	No	No	No	No	No		No	Yes	No	No			Yes	Mil/mmcc	18	No	No	No	No		2017-06-11	2	WCC: 17.7 Mil/mmcc
634	218	Induced		No	No	No	No	No	No	No	No	No	No	Yes	No		No	Yes	No	Yes	mg/dl	2	Yes	Mil/mmcc	14	No	No	No	No		2017-08-18	2
604	219	Spontaneous	No	No	No	No	No	No	No	No	No	No	No	No	No		No	Yes	No	No			No			Yes	Yes	No	No		2018-03-20	1
700	220	Spontaneous	No	No	No	No	No	No	No	No	No	No	No	No	No		No	Yes	No	Yes	mg/dl	4	Yes	Mil/mmcc	17	No	No	No	Yes		2017-09-12	2
769	221	Spontaneous	No	No	No	No	No	No	No	No	No	No	No	No	No		No	No	No	No			No			No	No	No	No	700	2018-02-24	4
574	222	Pre-labour caesarean		No	No	No	No	No	No	No	No	No	No	No	Yes	previous CS	No	No	No	No			No			No	No	No	No	900	2017-12-07	2
591	223	Induced		No	No	No	No	No	No	No	No	No	No	No	Yes	unknown														350	2018-01-18	6	Badgernet notes pyrexia in labour - ? highest temp
540	224	Spontaneous	No	No	No	No	No	No	No	No	No	No	No	No	No		No	No	No	No			No			No	No	No	No	800	2018-01-22	2
443	225	Spontaneous		No	No	No	No	No	No	No	No	No	No	No	No															535	2017-12-28	4
406	226	Spontaneous	No	No	No	No	No	No	No	No	No	No	No	No	No		No	Yes	No	No			No			No	No	No	No		2017-09-18	2
605	227	Induced		No	No	No	No	No	No	No	No	Yes	No	No	No		No	No	No	No			No			No	No	No	No		2018-04-06	2
666	228	Spontaneous	No	No	No	No	No	No	No	No	No	No	No	No	No		No	No	No	Yes	mg/dl	16	Yes	Mil/mmcc	2	Yes	No	No	No		2017-10-16	2	MSU: WBC+ CRP: 2.16 mg/dl WCC: 16.4 Mil/mmcc
1218	229	Induced		No	No	No	No	No	No	No	No	No	No	Yes	No		No	Yes	No	No			Yes	Mil/mmcc	17	No	No	No	No		2017-10-03	2	WCC: 17 Mil/mmcc
595	230	Induced		No	No	No	No	No	No	No	No	No	No	No	No		No	Yes	No	No			No			No	No	No	No		2018-03-16	3
592	231	Induced		No	No	No	No	No	No	No	No	No	No	No	Yes	monoamine oxidase	No	No	No	No			No			No	No	No	No		2018-03-14	0
1418	232	Induced		No	No	No	No	No	No	Yes	No	No	No	No	No		No	No	No	No			No			No	No	No	No		2018-03-30	2
1415	233	Pre-labour caesarean		No	No	No	No	No	No	No	No	No	Yes	Yes	No		No	Yes	No	No			No			No	No	No	No		2018-03-11	3
1408	234	Induced		No	No	No	No	No	No	No	No	No	No	No	Yes	Small for gestational age	No	No	No	No			No			No	No	No	No		2018-01-18	2
737	235	Induced		No	No	No	No	No	No	No	No	No	No	No	Yes	worsening of rheumatoid arthritis	No	Yes	No	No			No			No	Yes	No	No		2018-03-27	2
724	236	Pre-labour caesarean		No	No	No	No	No	No	No	No	No	Yes	No	No		No	No	No	No			No			No	No	No	No		2018-03-28	3
1214	237	Induced		No	No	No	No	No	No	No	No	No	No	No	Yes	Bad obstetric history	No	Yes	No	No			No			No	Yes	No	No		2018-01-26	2
1215	238	Spontaneous	No	No	No	No	No	No	No	No	No	No	No	No	No		No	No	No	No			No			No	No	No	No		2018-04-06	2
1208	239	Spontaneous	No	No	No	No	No	No	No	No	No	No	No	No	No		No	Yes	No	Yes		3	No			No	No	No	Yes		2017-09-16	3	The case is oriented as suspicion of chorioamnionitis. But the culture of the amniotic fluid is negative. In contrast, placental culture is positive for E.coli and for E.coli producing tar (maternal and fetal side)
1209	240	Induced		No	No	No	No	No	No	No	No	No	No	No	Yes	Macrosomia	No	No	No	No			No			No	No	No	No		2018-01-09	2
1210	241	Spontaneous	No	No	No	No	No	No	No	No	No	No	No	No	No		Yes	Yes	No	No			Yes	Mil/mmcc	22	No	No	No	No		2017-05-09	2	WCC: 22,0 Mil/mmcc
1212	242	Spontaneous	Yes	No	No	No	No	No	No	No	No	No	No	No	No		No	No	No	No			No			No	No	No	No		2017-10-28	1
1126	243	Spontaneous	No	No	No	No	No	No	No	No	No	No	No	No	No		No	Yes	No	No			No			No	No	No	No		2018-03-31	5
723	244	Pre-labour caesarean		No	No	No	No	No	No	No	No	No	Yes	No	No		No	Yes	No	No			No			No	No	No	No		2018-03-31	3
721	245	Spontaneous	Yes	No	No	No	No	No	No	No	No	No	No	No	No		No	No	No	No			No			No	No	No	No		2018-04-01	2
722	246	Spontaneous	No	No	No	No	No	No	No	No	No	No	No	No	No		Yes	Yes	No	No			Yes	10^9/l	21	No	No	No	No		2018-02-08	2	WBC: 21.00 10^9/L
1409	247	Induced		No	No	No	No	No	No	No	No	Yes	No	No	No		No	No	No	No			No			No	No	No	No		2018-04-03	3
1704	248	Induced		No	No	No	No	No	No	No	No	No	No	No	Yes	Previous 20 week loss (twins)	No	No	No	No			No			No	No	No	No	200	2016-04-14
1219	249	Spontaneous	No	No	No	No	No	No	No	No	No	No	No	No	No		No	No	No	No			No			No	No	No	No		2018-01-15	3
1254	250	Pre-labour caesarean		No	No	No	No	No	No	No	No	No	Yes	Yes	No		No	No	No	No			No			No	No	No	No		2018-03-16	3
1387	251	Spontaneous	No	No	No	No	No	No	No	No	No	No	No	No	No		No	No	No	No			No			No	No	No	No		2018-04-02	3
1419	252	Induced		No	No	No	No	No	Yes	No	No	Yes	No	No	No		No	No	No	No			No			No	No	No	No		2018-01-08	2
1410	253	Spontaneous	Yes	No	No	No	No	No	No	No	No	No	No	No	No		No	No	No	No			Yes	10^9/l	14	No	No	No	No		2018-03-30	3	WBC: 14.27*10^9/L
1411	254	Spontaneous	Yes	No	No	No	No	No	No	No	No	No	No	No	No		Yes	Yes	No	No			No			No	No	No	No		2018-01-02	3	Positive endocervical culture
1425	255	Induced		No	No	No	No	No	No	No	No	No	No	No	Yes	Termination of pregnancy	No	Yes	No	No			No			No	No	No	No		2017-10-10	0
1428	256	Spontaneous	Yes	No	No	No	No	No	No	No	No	No	No	No	No		Yes	Yes	No	No			No			No	No	No	No		2017-07-22	3
1476	257	Spontaneous	No	No	No	No	No	No	No	No	No	No	No	No	No		No	No	No	No			No			No	No	No	No		2018-04-07	3
751	258	Other surgical		Yes	No	Yes	No	No	No	No	No	No	No	No	No		No	No	No	No			No			No	No	No	No	500	2018-04-05	1
942	259	Pre-labour caesarean		No	No	No	No	No	No	No	No	No	No	No	Yes	Previous caesarean Short intergenic period	No	Yes	No	No			No			No	No	No	No		2018-04-23	3
939	260	Pre-labour caesarean		No	No	No	No	No	No	No	No	No	No	No	Yes	placental abruption	No	Yes	No	No			Yes	10^9/l	15	No	No	No	No		2018-03-28	3	WBC: 15.12*10^9/L
948	261	Induced		No	No	No	No	No	No	No	No	No	No	No	Yes	Maternal age	No	No	No	No			No			No	No	No	No		2018-04-27	2
1745	262	Induced		No	No	No	No	No	No	No	No	No	No	Yes	No		Yes	Yes	No	No			No			No	Yes	No	No		2018-04-30	1
1413	263	Pre-labour caesarean		No	No	No	No	No	No	No	No	No	Yes	Yes	No		Yes	Yes	No	No			Yes	10^9/l	17	No	No	No	No		2018-04-05	4	WBC: 17.03*10^9/L
1416	264	Induced		No	No	No	No	No	No	No	No	No	No	No	Yes	PROM>12h, SGB positive, gestational diabetes	No	Yes	No	No			Yes	10^9/l	11	No	Yes	No	No		2018-04-30	2	WBC: 11.36*10^9/L Uterine atony
1417	265	Spontaneous	Yes	No	No	No	No	No	No	No	No	No	No	No	No		Yes	Yes	No	Yes	mg/dl	2	Yes	10^9/l	13	No	No	No	No		2018-04-18	2	CRP: 2.16 mg/dl WBC: 13.51*10^9/L
742	266	Spontaneous	No	No	No	No	No	No	No	No	No	No	No	No	No		No	No	No	No			No			No	Yes	No	No		2018-04-30	2
1122	267	Pre-labour caesarean		No	No	No	No	No	Yes	No	No	No	No	No	No		No	Yes	No	No			No			No	No	No	No		2018-04-30	3
1256	268	Induced		No	No	No	No	No	No	No	No	No	No	No	Yes	Obstetric history	No	No	No	No			No			No	No	No	No		2018-04-13	2
932	269	Pre-labour caesarean		No	No	Yes	No	No	No	Yes	No	No	Yes	No	No		No	No	No	No			No			No	No	No	No		2018-05-21	3
941	270	Induced		No	No	No	No	No	No	No	No	No	No	No	Yes	oligohydramnios hypertension	No	No	No	No			No			No	No	No	No		2018-05-10	5
1429	271	Induced		No	No	No	No	No	No	No	No	No	No	No	Yes	Previous C-section, suspicious of malformation, SGB positive	No	Yes	No	No			No			Yes	Yes	No	No		2017-11-26	2
1423	272	Induced		No	No	No	No	No	No	No	No	No	No	Yes	No		No	Yes	No	No			No			No	No	No	No		2018-04-24	2
2001	273	Induced		No	No	No	No	No	No	No	No	No	No	No	Yes	Chorioamnionitis	Yes	Yes	No	No			No			No	No	No	Yes		2018-05-08	3
933	274	Induced		No	No	No	No	Yes	No	No	No	No	No	Yes	No		Yes	Yes	No	No			Yes	10^9/l	13	Yes	No	No	Yes		2018-03-15	3	WCC: 13.06*10^9/L
940	275	Spontaneous	Yes	No	No	No	No	No	No	No	No	No	No	No	No		No	No	No	No			No			No	No	No	No		2018-05-28	2
1427	276	Spontaneous	Yes	No	No	No	No	No	No	No	No	No	No	No	No		No	No	No	No			No			No	No	No	No		2018-06-01	2
823	277	Pre-labour caesarean		No	No	No	No	No	No	No	No	No	Yes	No	Yes	Previous 3rd degree tear	No	No	No	No			No			No	No	No	No	550	2018-03-24
215	278	Induced		No	No	No	No	No	No	No	No	No	No	No	Yes	Maternal age	No	No	No	No			No			No	No	No	No	800
216	279	Induced		No	No	No	No	No	Yes	No	No	No	No	No	No		No	No	No	No			No			No	No	No	No	300
217	280	Pre-labour caesarean		No	No	No	No	No	No	No	No	No	No	No	Yes	elective CS for previous	No	No	No	No			No			No	No	No	No	700	2017-09-16
218	281	Spontaneous	No	No	No	No	No	No	No	No	No	No	No	No	No		No	No	No	No			No			No	No	No	No
258	282	Induced		No	No	No	No	Yes	No	No	No	No	No	Yes	No		No	Yes	Yes	Yes		66	Yes		22	No	Yes	No	Yes	300
467	283	Spontaneous	No	No	No	No	No	No	No	No	No	No	No	No	No		No	No	No	No			No			No	No	No	No	350	2017-12-23	2
273	284	Spontaneous	No	No	No	No	No	No	No	No	No	No	No	No	No		No	No	No	No			No			No	No	No	No
274	285	Spontaneous	No	No	No	No	No	No	No	No	No	No	No	No	No		No	No	No	No			No			No	No	No	No	700
313	286	Induced		No	No	No	No	No	No	Yes	No	No	No	No	No		No	No	Yes	No			No			No	No	No	No	1500
593	287	Spontaneous	Yes	No	No	No	No	No	No	No	No	No	No	No	No		No	Yes	No	No			No			No	Yes	No	No		2017-11-05
934	288	Spontaneous	Yes	No	No	No	No	No	No	No	No	No	No	No	No		No	Yes	No	No			No			No	No	No	No		2018-05-31	2
935	289	Induced		No	No	No	No	No	No	No	No	No	Yes	No	No		No	Yes	No	No			No			No	No	No	No		2018-06-30	3
937	290	Spontaneous	Yes	No	No	No	No	No	No	No	No	No	No	No	No		Yes	Yes	No	No			Yes	10^9/l	18	No	No	No	No		2018-05-09	3	WBC: 17.92*10^9/l
944	291	Spontaneous	Yes	No	No	No	No	No	No	No	No	No	No	No	No		No	No	No	No			Yes	10^9/l	13	No	No	No	No		2018-06-23	3	WBC: 12.5*10^9/l
1412	292	Induced		No	No	No	No	No	No	No	No	No	No	No	Yes	macrosoma	No	No	No	No			No			No	No	No	No		2018-06-01	3
1810	293	Spontaneous	Yes	No	No	No	No	No	No	No	No	No	No	No	No		Yes	Yes	No	No			Yes	10^9/l	14	Yes	Yes	No	No		2018-06-07	3	WBC: 13.87*10^9/l
2400	294	Spontaneous	Yes	No	No	No	No	No	No	No	No	No	No	No	No		No	Yes	No	Yes	mg/dl	2	Yes	10^9/l	17	No	No	No	Yes		2018-06-15	3	WBC. 16.83*10^9/l CRP: 1.87 mg/dl
812	295	Spontaneous	No	No	No	No	No	No	No	No	No	No	No	No	No		No	Yes	No	Yes		5	Yes		14.9	No	No	No	No	300	2017-12-27	7
931	296	Spontaneous	Yes	No	No	No	No	No	No	No	No	No	No	No	No		No	Yes	No	No			No			No	No	No	No		2018-07-12	3
1414	297	Spontaneous	Yes	No	No	No	No	No	No	No	No	No	No	No	No		No	No	No	No			No			No	No	No	No		2018-07-15	2
938	298	Pre-labour caesarean		No	No	No	No	No	No	No	No	No	Yes	No	No		No	Yes	No	No			No			No	No	No	No		2018-07-02	3
1220	299	Induced		No	No	No	No	No	No	Yes	No	No	No	No	No		No	No	No	No			No			Yes	No	No	No		2018-06-13	2
1213	300	Induced		No	No	No	No	No	No	No	No	Yes	No	No	No		No	No	No	No			No			No	No	No	No		2018-06-09	2
1860	301	Spontaneous	No	No	No	No	No	No	No	No	No	No	No	No	No		No	Yes	No	No			No			No	Yes	No	No		2018-07-11	3
1660	302	Spontaneous	No	No	No	No	No	No	No	No	No	No	No	No	No		No	No	No	No			No			No	No	No	No		2018-07-15	3
2143	303	Spontaneous	No	No	No	No	No	No	No	No	No	No	No	No	No		No	Yes	No	No			No			No	No	No	No		2018-04-13	2
1420	304	Pre-labour caesarean		No	No	No	No	No	No	No	No	No	Yes	No	No		No	Yes	No	No			No			No	Yes	No	No		2018-07-28	3
1475	305	Induced		No	No	No	No	No	No	No	No	Yes	No	No	No		No	No	No	No			Yes	Mil/mmcc	15.9	No	No	No	No		2018-07-15	1
1975	306	Induced		No	No	No	No	No	No	No	No	No	No	No	Yes	Small for gestational age. Hypertensive state of pregnancy	No	No	No	No			No			No	No	No	No		2018-06-22	2
1123	307	Spontaneous	No	No	No	No	No	No	No	No	No	No	No	No	No		No	Yes	No	No			No			No	Yes	No	No		2018-07-31
1199	308	Spontaneous	No	No	No	No	No	No	No	No	No	No	No	No	No		No	No	No	No			No			No	No	No	No		2018-07-22	1
1861	309	Induced		Yes	No	No	No	No	No	No	No	No	No	No	No		Yes	No	No	No			No			No	No	No	No		2018-07-30
2131	310	Spontaneous	No	No	No	No	No	No	No	No	No	No	No	No	No		No	No	No							No	No	No	No
1962	311	Spontaneous	No	No	No	No	No	No	No	No	No	No	No	No	No		No	No	No							No	No	No	No
3170	312	Induced	Yes	No	No	No	No	No	No	No	No	No	No	Yes	No		No	No	No	Yes	118	118	Yes	28.1	28.1	Yes	Yes	Yes	No	550	2017-02-16		enterococcus in blood cultures and suture
3172	313	Spontaneous	No	No	No	No	No	No	No	No	No	No	No	No	No		No	No								No	No	No	No	200	2017-03-14
3173	314	Spontaneous	Yes	No	No	No	No	No	No	No	No	No	No	No	No		No	No	No				Yes	18	18	No	No	No	No	700	2017-01-19	1
3330	315	Induced		No	No	No	No	No	No	No	No	No	No	No	Yes	Ruptured membranes before viability	No	No	No	Yes	mg/L	37	Yes		11.9	No	Yes		No	100	2017-01-01	0
3331	316	Spontaneous	No	No	No	No	No	No	No	No	No	No	No	No	No		No	No	No										No	150	2017-04-01	6
3332	317	Induced		No	No	No	No	No	No	No	No	No	No	No	Yes	previous obstetric history	No	No	No				Yes		13.3	No	No	No	No	600	2017-04-15
3333	318	Spontaneous	No	No	No	No	No	No	No	No	No	No	No	No	No		No	No	No	Yes		47	Yes		17.3	Yes	Yes	No	Yes	200	2017-01-04
315	319	Spontaneous	No	No	No	No	No	No	No	No	No	No	No	No	No		No	No	No							No	No	No	No	200	2017-10-28	1
350	320	Spontaneous	No	No	No	No	No	No	No	No	No	No	No	No	No		No	No	No							No	No	No	No	300	2017-11-07
419	321	Spontaneous	No	No	No	No	No	No	No	No	No	No	No	No	No		No	No	No							No	No	No	No	500	2017-12-20
444	322	Spontaneous		No	No	No	No	No	No	No	No	No	No	No	No		No	No	Yes	Yes	mg/L	18.3		x10^9/L	135	No	No	No		400	2017-10-03	4
3434	323	Spontaneous	Yes	No	No	No	No	No	No	No	No	No	No	No	No		No	No	No				Yes		16.4	No	No		No	300	2017-01-29
3435	324	Spontaneous	No	No	No	No	No	No	No	No	No	No	No	No	No		No	No	No				Yes		13.8	No	No	No	No	800	2017-05-06		Obstetric cholestasis
3437	325	Spontaneous	No	No	No	No	No	No	No	No	No	No	No	No	No		No	No	No				Yes		11.1	No	Yes	No	No	600	2017-05-10	3
3438	326	Spontaneous	No	No	No	No	No	No	No	No	No	No	No	No	No		Yes	Yes	No				Yes		16.7	No	No	No	Yes		2017-02-11	5	09/02/2017 CRP 96, WCC normal 07/02 leucocytes on HVS 08/02 blood cultures contained staph hominis admitted to HDU with sepsis post-delivery cervical stitch grew e.coli
3445	327	Spontaneous		No	No	No	No	No	No	No	No	No	No	No	No		No	Yes	No				Yes	11.5		No	No	No	No	300	2016-12-31
501	328	Spontaneous	No	No	No	No	No	No	No	No	No	No	No	No	No		No	No	No							No	No	No	No	350	2017-12-30
504	329	Induced		No	No	No	No	No	No	No	No	No	No	No	Yes	Previous obstetric history	No	No	No				No			No	No	No	No	250	2018-01-17
505	330	Pre-labour caesarean		No	No	No	No	No	No	No	No	No	No	No	No		No	No	No							No	Yes	No	No	600	2018-01-15	2	GBS x2 HVS, prev baby RIP GBS
506	331	Induced		No	Yes	No	No	No	No	No	No	No	No	No	Yes	raised BP (no proteinuria)	No	No	No							No	No	No	No	500	2017-11-19	3
542	332	Pre-labour caesarean		No	No	No	No	No	No	No	No	No	No	No	No		No	No	No	No			Yes	x10^9	20	Yes	No	No	No	300	2018-10-07	368	E.Coli MSU UTI on 1/10/17
544	333	Pre-labour caesarean		No	No	No	No	No	No	No	No	No	No	No	No		No	No	No							No	No	No	No	400	2018-01-14	4	Suture removed at time of Caesarean section
3576	334	Unknown		No	No	No	No	No	No	No	No	No	No	No	No
2874	335	Spontaneous	No	No	No	No	No	No	No	No	No	No	No	No	No		No	No	No							No	No	No	No	200
545	336	Spontaneous		No	No	No	No	No	No	No	No	No	No	No	No		No	No	No			30			13.2	No	Yes	No	Yes	300	2018-10-13		Placenta histology Diagnosis: Placenta - Chorioamnionitis, funisitis, decidual blood needing clinical correlation. Placenta swab ++ Streptococcus constellatus
577	337	Pre-labour caesarean		No	No	No	No	No	No	No	No	No	No	No	No		No	No	No							No	No	No	No	400	2018-02-03
579	338	Pre-labour caesarean		No	No	No	No	No	No	No	No	No	No	No	No		No	No	No							No		No	No	600	2018-02-13
598	339	Spontaneous	No	No	No	No	No	No	No	No	No	No	No	No	No		No	No	No							No	No	No	No	400	2018-02-01
600	340	Spontaneous	No	No	No	No	No	No	No	No	No	No	No	No	No		No	No	No							No	No	No	No	400	2017-12-31
601	341	Spontaneous	No	No	No	No	No	No	No	No	No	No	No	No	No		Yes	Yes	No							No				200	2017-11-30
602	342	Spontaneous	No	No	No	No	No	No	No	No	No	No	No	No	No		No	No	No							No	Yes	No	No	1700	2018-01-09		HVS anaerobes sensitive to metronidazole
626	343	Induced		No	No	No	No	No	No	No	No	Yes	No	No	Yes	Previous CS	No	No	No							No	No	No	No	950	2018-02-10	3
627	344	Spontaneous	No	No	No	No	No	No	No	No	No	No	No	No	No		No	No	No							No				300	2018-02-07
628	345	Spontaneous	No	No	No	No	No	No	No	No	No	No	No	No	No		No	No	No	Yes	mg/L	127	Yes	x10^9/L	27.9	Yes	No		Yes	400	2017-11-22		MSU positive for E.Coli 20/11/17 reported 23/11/2017 Placenta histology: Diagnosis Placenta - Chorioamnionitis, funisitis
629	346	Pre-labour caesarean		No	No	No	No	No	No	No	No	No	No	No	No		No	No	No										No	300	2018-02-08
630	347	Spontaneous	No	No	No	No	No	No	No	No	No	No	No	No	No		No	No	No							No	No			450	2018-01-12
468	348	Spontaneous	No	No	No	No	No	No	No	No	No	No	No	No	No		No	Yes	No	Yes		140	Yes		17	No	No	No	No	700	2017-08-16
3483	349	Induced		No	No	No	No	No	No	No	Yes	No	No	No	No		No	No	No							No	No	No	No	500	2017-05-25
3880	350	Spontaneous	No	No	No	No	No	No	No	No	No	No	No	No	No		Yes	Yes	No	Yes	24		Yes	22		Yes	No	No	No	400	2017-04-13
3966	351	Induced		No	No	Yes	No	No	No	No	No	No	No	No	No		No	No	No							No	No	No	No	300	2017-03-25	1
3967	352	Spontaneous	No	No	No	No	No	No	No	No	No	No	No	No	No		No	No	No							No	No	No	No	250	2017-05-04
3968	353	Induced		No	No	No	No	No	No	No	No	No	No	Yes	Yes	Oligohydramnios	No	Yes	No							No	Yes	No	No	700	2017-05-04
3971	354	Induced		No	No	No	No	No	No	No	Yes	No	No	No	No		No	No	No							No	No	No	No	950	2017-07-03
3972	355	Spontaneous		No	No	No	No	No	No	No	No	No	No	No	No
3973	356	Spontaneous	No	No	No	No	No	No	No	No	No	No	No	No	No		No	No	No							No	No	No	No	200	2017-05-08
3980	357	Spontaneous		No	No	No	No	No	No	No	No	No	No	No	No		No	No	No					13.1		No	No	No	No	250	2017-02-03
3985	358	Spontaneous		No	No	No	No	No	No	No	No	No	No	No	No		No	No	No							No	No	No	No	700	2017-06-24
3981	359	Pre-labour caesarean		No	No	No	No	No	No	No	No	No	No	Yes	No		No	No	No	Yes	mg/L	7	Yes	10^9/L	13	No	No		No	400	2017-04-10
3996	360	Spontaneous	No	No	No	No	No	No	No	No	No	No	No	No	No		No	No	No							No	No	No	No	600	2017-07-06	4
3995	361	Spontaneous	No	No	No	No	No	No	No	No	No	No	No	No	No		No	No	No	Yes	mg/L	6	No						No	500	2017-07-29
1796	362	Spontaneous	Yes	No	No	No	No	No	No	No	No	No	No	No	No		No													850	2018-09-22	4
4184	363	Pre-labour caesarean		No	No	No	No	No	No	No	No	No	No	No	Yes	maternal request	No	No	No							No	No	No	No	750	2017-06-08		bowel defect repaired by general surgeons during C/s
4185	364	Spontaneous	No	No	No	No	No	No	No	No	No	No	No	No	No		No	No	No							No	No	No	No	1300	2017-06-18
4186	365	Other surgical		No	No	No	No	No	No	No	No	No	No	Yes	No		No	No	No							No	No	No	No	500	2017-05-31
4187	366	Spontaneous	Yes	No	No	No	No	No	No	No	No	No	No	No	No		No	No	No					9.8		No	No	No	No	300	2017-07-22
4188	367	Pre-labour caesarean		No	No	No	No	No	No	No	No	No	No	No	No		No		No							No	No	No	No	700	2017-08-18
4207	368	Spontaneous		No	No	No	No	No	No	No	No	No	No	No	No		No	No	No							No	No	No	No	1800	2017-06-06
2503	369	Spontaneous	No	No	No	No	No	No	No	No	No	No	No	No	No		No	No	No							No	No	No	No	400	2018-09-17
2133	370	Spontaneous	No	No	No	No	No	No	No	No	No	No	No	No	No		No	Yes	No							No	No	No	Yes	300	2018-09-12	3
1749	371	Pre-labour caesarean		No	No	No	No	No	No	No	No	Yes	No	No	Yes	History indicated	No	Yes	No							No	No	No	No		2018-09-20	3
1430	372	Spontaneous	No	No	No	No	No	No	No	No	No	No	No	No	No		No	No	No							No	No	No	No		2018-08-07	3
1748	373	Induced		No	No	No	No	No	No	No	No	No	No	Yes	No		No	Yes	No	No			No			No	No	No	No		2018-09-20	3	Abruptio placentae
1747	374	Spontaneous	No	No	No	No	No	No	No	No	No	No	No	No	No		No	Yes	No	No			No			No	No	No	No		2018-08-14	2
1999	375	Spontaneous	No	No	No	No	No	No	No	No	No	No	No	No	No		No	No	No	No			No			No	No	No	No		2018-10-06
2224	376	Spontaneous	No	No	No	No	No	No	No	No	No	No	No	No	No		No	No	No	No			No			No	No	No	No		2018-11-24
2396	377	Pre-labour caesarean		No	No	No	No	No	No	Yes	No	No	No	No	Yes	previous myomectomy	No	Yes	No	No			No			No	Yes	No	No		2018-08-09	3
2615	378	Spontaneous	No	No	No	No	No	No	No	No	No	No	No	No	No		No	No	No	No			No			No	No	No	No		2018-12-06	2
1422	379	Spontaneous	No	No	No	No	No	No	No	No	No	No	No	No	No		No	No	No	No			No			No	No	No	No		2018-08-20	1
2770	380	Spontaneous	No	No	No	No	No	No	No	No	No	No	No	No	No		No	No	No	No			No			No	Yes	No	No		2018-09-30	2
1198	381	Induced		No	No	No	No	No	No	No	No	Yes	No	No	No		No		No	No			No			No	No	No	No		2018-08-25	2
1255	382	Spontaneous	No	No	No	No	No	No	No	No	No	No	No	No	No		No	Yes	No	No			No			No	Yes	No	No		2018-10-09	2
1257	383	Spontaneous	No	No	No	No	No	No	No	No	No	No	No	No	No		No	No	No	No			No			No	No	No	No		2018-08-24	3
1385	384	Spontaneous	No	No	No	No	No	No	No	No	No	No	No	No	No		No	Yes	No	No			No			Yes	Yes	No	No		2018-08-22	3
2398	385	Spontaneous	No	No	No	No	No	No	No	No	No	No	No	No	No		No	No	No	No			No			No	No	No	No		2018-10-20
2617	386	Spontaneous	No	No	No	No	No	No	No	No	No	No	No	No	No		No	Yes	No	No			No			No	Yes	No	No		2018-11-07	3
819	387	Pre-labour caesarean		No	No	No	No	No	No	No	No	No	No	No	No		No	No	No							No	No	No	No	600	2018-04-04
825	388	Spontaneous	No	No	No	No	No	No	No	No	No	No	No	No	No		No	No	No							No	No	No	No	1350	2018-04-28
828	389	Spontaneous	No	No	No	No	No	No	No	No	No	No	No	No	No		No	No	No							No	No	No	No	2200	2018-05-08	1
1421	390	Spontaneous	No	No	No	No	No	No	No	No	No	No	No	No	No		No	No	No	No			No			Yes	No	No	No		2018-08-05	2	MSU: Klebsiella pneumoniae
1426	391	Induced		No	No	No	No	No	No	No	No	Yes	No	Yes	No		No	Yes	No	No			No			No	No	No	No		2018-08-15	2
2616	392	Spontaneous	No	No	No	No	No	No	No	No	No	No	No	No	No		No	No	No	No			No			No	No	No	No		2018-08-11
4256	393	Pre-labour caesarean		No	No	No	No	No	Yes	No	No	No	No	No	No		No	No	No	No			No			No	No	No	No		2018-11-01	3	Transfusion of 2 packed red blood cells
4253	394	Spontaneous	No	No	No	No	No	No	No	No	No	No	No	No	No		Yes	Yes	No	Yes	mg/dl		No			No	No	No	No		2018-11-27	3	CRP: 1.44 mg/dl
4250	395	Spontaneous	No	No	No	No	No	No	No	No	No	No	No	No	No		No	Yes	No	Yes	mg/dl		Yes	10^9/l		No	No	No	No		2018-12-10	8	CRP: 1.34 mg/dl WBC: 11.25*10^9/l Suspicious of chorioamnionitis
2222	396	Induced		No	No	No	No	No	No	No	No	No	No	No	Yes	Moderate metrorrhagia	No	No	No	No			No			No	No	No	No		2018-10-20	3
936	397	Induced		No	No	No	No	No	Yes	No	No	No	No	No	Yes	Maternal age + panic disorder	No	Yes	No	No			No			No	Yes	No	No		2018-08-29	2
2220	398	Pre-labour caesarean		No	No	No	No	No	No	No	No	No	No	No	Yes	Multiple admissions due to PTL	No	Yes	No	No			No			No	Yes	No	No		2018-08-30
4249	399	Spontaneous	No	No	No	No	No	No	No	No	No	No	No	No	No		Yes	Yes	No	No			Yes	10^9/l	14	No	No	No	No		2018-11-01		WBC: 13.76*10^9/l
2399	400	Spontaneous	No	No	No	No	No	No	No	No	No	No	No	No	No		No	Yes	No	No			No			Yes	No	No	No		2018-08-04	2
2947	401	Pre-labour caesarean		No	No	No	No	No	No	No	No	No	No	No	No		No	No	No							No	No	No	No	1200	2018-11-16
2397	402	Pre-labour caesarean		No	No	No	No	No	No	No	No	No	No	No	Yes	Eclampsia	Yes	No	No	No			Yes	10^9/l	17	Yes	No	No	No		2018-08-22	14	WBC: 17.02*10^9/l
2561	403	Spontaneous	No	No	No	No	No	No	No	No	No	No	No	No	No		No	Yes	No	No			No			No	Yes	No	No		2018-12-14	2
2560	404	Spontaneous	No	No	No	No	No	No	No	No	No	No	No	No	No		No	No	No	No			No			No	Yes	No	No		2018-09-08
2192	405	Induced		No	No	No	No	No	No	Yes	No	No	No	No	No		No	No	No	No			No			No	No	No	No		2018-08-20	4
2368	406	Pre-labour caesarean		No	No	No	No	No	No	No	No	No	No	No	No		No	No	No	No			No			No	No	No	No		2019-01-06
2145	407	Spontaneous	No	No	No	No	No	No	No	No	No	No	No	No	No		No	Yes	No	No			No			No	No	No	No		2018-11-16	2
2144	408	Pre-labour caesarean		No	No	No	No	No	No	No	No	No	Yes	No	No		No	No	No	No			No			No	No	No	No		2018-12-14	3
1974	409	Induced		No	No	No	No	No	No	No	No	No	No	No	Yes	Obesity	No	Yes	No	No			No			No	No	No	No		2018-10-10	3
2858	410	Pre-labour caesarean		No	No	No	No	No	No	No	No	No	No	No	No		No	No	No											250	2018-12-14
2675	411	Induced		No	No	No	No	No	No	No	No	No	No	No	Yes	Low PAPPA	No	No	No							No	No	No	No	300	2018-12-21
2671	412	Induced		No	No	No	No	No	No	No	No	Yes	No	No	No		No	No	No							No	No	No	No	300	2018-12-20
2780	413	Spontaneous	Yes	No	No	No	No	No	No	No	No	No	No	No	No		No	No								No	No	No	No	500	2018-12-08
2500	414	Spontaneous	No	No	No	No	No	No	No	No	No	No	No	No	No		No	No	No											2000	2018-12-09
2484	415	Pre-labour caesarean		No	No	Yes	No	No	No	No	No	No	No	No	No		No	No												400	2018-11-03	3
2672	416	Spontaneous	No	No	No	No	No	No	No	No	No	No	No	No	No		No	No	No							No	No	No	No	1500	2018-10-22
2670	417	Spontaneous	Yes	No	No	No	No	No	No	No	No	No	No	No	No		No	No												400	2018-11-25
2513	418	Spontaneous	No	No	No	No	No	No	No	No	No	No	No	No	No		No	No	No								No	No	No	400	2018-11-27	1
2674	419	Spontaneous	No	No	No	No	No	No	No	No	No	No	No	No	No		No	No	No											400	2018-12-02
2486	420	Pre-labour caesarean		No	No	No	No	No	No	No	No	No	No	No	No		No	No	No							No	No	No		650	2018-11-18	3
3347	421	Spontaneous	No	No	No	No	No	No	No	No	No	No	No	No	No		No	No	No							No	No	No	No	300	2018-12-23
3613	422	Pre-labour caesarean		No	No	No	No	No	No	No	Yes	No	No	No	No		No	No	No							No	No		No	600	2019-01-03
3091	423	Pre-labour caesarean		No	No	No	No	No	No	No	No	No	No	No	No		No	No	No							No	No	No	No	1000	2018-12-20	1
2487	424	Pre-labour caesarean		No	No	No	No	No	No	No	No	No	No	No	No
3089	425	Spontaneous	No	No	No	No	No	No	No	No	No	No	No	No	No		No	No	No
4257	426	Induced		No	No	No	No	No	No	No	No	Yes	No	No	Yes	obesity	No	No	No	No			No			No	No	No	No		2019-01-05	2
4260	427	Pre-labour caesarean		No	No	No	No	No	No	Yes	No	No	No	No	No		Yes	Yes	No	No			No			No	No	No	No		2018-11-12	3
2426	428	Spontaneous	No	No	No	No	No	No	No	No	No	No	No	No	No		No	No	No							No	No	No	No	100	2018-11-21
4245	429	Induced		No	No	No	No	No	No	No	No	No	No	Yes	No		No	Yes	No	Yes	mg/dl	6	Yes	10^9/l	17	No	Yes	No	No		2019-01-13		CRP 6.19 mg/dl WBC 17.06 10^9/l
4672	430	Pre-labour caesarean		No	No	No	No	No	No	No	No	No	No	No	No
4671	431	Spontaneous	No	No	No	No	No	No	No	No	No	No	No	No	No		No	No	No	No			No			No	No	No	No	600	2017-05-31	1
3910	432	Spontaneous	Yes	No	No	No	No	No	No	No	No	No	No	No	No		No	Yes	No	No			No			No	No	No	No		2019-01-10	3
1976	433	Spontaneous	No	No	No	No	No	No	No	No	No	No	No	No	No		No	No	No	No			No			No	No	No	No		2018-10-16	4
1972	434	Spontaneous	Yes	No	No	No	No	No	No	No	No	No	No	No	No		No	Yes	No	No			No			No	No	No	No		2018-09-16	2
1386	435	Spontaneous	No	No	No	No	No	No	No	No	No	No	No	No	No		No	No	No	No			No			No	No	No	No		2018-10-09	4
1863	436	Spontaneous	No	No	No	No	No	No	No	No	No	No	No	No	No		No	No	No	No			No			No	No	No	No		2018-10-22
1862	437	Spontaneous	No	No	No	No	No	No	No	No	No	No	No	No	No		No	No	No	No			No			No	No	No	No		2018-09-12
1662	438	Induced		No	No	No	No	No	No	No	No	Yes	No	No	No		No	No	No	No			No			No	Yes	No	No		2018-08-06	3
1661	439	Induced		No	No	No	No	No	No	No	No	Yes	No	No	No		No	No	No	No			No			No	No	No	No		2018-08-30
1723	440	Induced		No	No	No	No	No	Yes	No	No	No	No	No	No		No	No	No	No			No			No	No	No	No		2018-09-30
3667	441	Spontaneous	No	No	No	No	No	No	No	No	No	No	No	No	No		No	No	No	No			No			No	No	No	No		2018-11-17	1
4736	442	Pre-labour caesarean		No	No	No	No	No	No	No	No	No	No	No	No
4738	443	Spontaneous		No	No	No	No	No	No	No	No	No	No	No	No
1965	444	Spontaneous	No	No	No	No	No	No	No	No	No	No	No	No	No		No	No	No							No	No	No	No	350	2018-09-02
2125	445	Induced		No	No	No	No	No	No	No	No	No	No	No	Yes	Maternal ant D and Anti Fya antibodies	No	No	No							No	No	No	No	550	2018-09-11
1964	446	Spontaneous	No	No	No	No	No	No	No	No	No	No	No	No	No		No	No	No											200	2018-09-12
2124	447	Pre-labour caesarean		No	No	No	No	No	No	No	No	No	No	No	No		No
2126	448	Spontaneous	No	No	No	No	No	No	No	No	No	No	No	No	No		No	No	No											500	2018-09-26
4243	449	Induced		No	No	No	No	No	No	No	No	No	No	No	Yes	Obstetrical history	No	No	No	No			No			No	No	No	No		2019-01-26	2
4259	450	Induced		No	No	No	No	No	No	No	No	No	No	No	No		No	Yes	No	No			No			No	No	No	No		2019-01-23	2
4263	451	Spontaneous	No	No	No	No	No	No	No	No	No	No	No	No	No		No	Yes	No	Yes	mg/dl	3.7	Yes	10^9/l	17.7	No	No	No	No		2019-02-08	3
4174	452	Induced		No	No	No	No	No	No	No	No	No	No	No	Yes	Termination for t21	No	No	No							No	No	No	No
2128	453	Spontaneous	No	No	No	No	No	No	No	No	No	No	No	No	No		No	No	No							No	No	No	No	500	2018-09-24
1963	454	Induced		No	No	No	No	No	No	No	No	Yes	No	No	Yes	maternal age	No	No	No							No	No	No	No	500	2018-09-26
2545	455	Spontaneous	No	No	No	No	No	No	No	No	No	No	No	No	No		No	No	No							No	No	No	No	300	2018-10-04
2506	456	Spontaneous	No	No	No	No	No	No	No	No	No	No	No	No	No		No	No								No	No	No		200	2018-10-06
2842	457	Spontaneous	No	No	No	No	No	No	No	No	No	No	No	No	No		No	No	No							No	No	No	No	300	2018-12-31		readmitted with jaundice day 5
2494	458	Induced		No	No	No	No	No	No	No	No	No	No	No	Yes	previous IUD at 42 weeks	No									No		No	No	350	2018-10-05	1
4938	459	Pre-labour caesarean		No	No	No	No	No	No	No	No	No	No	No	No		No	No	No	No			No			No	No	No	No	700	2017-05-16
2130	460	Induced		No	No	No	No	No	No	No	Yes	No	No	No	Yes	raised AC	No	No								No		No	No	900	2018-10-08
2623	461	Induced		No	No	No	No	No	No	No	No	No	No	No	Yes	PGP	No	No	No						11	No	No	No	No	1250	2018-11-09	1
2850	462	Spontaneous	No	No	No	No	No	No	No	No	No	No	No	No	No		No	No	No											300	2018-11-07
5026	463	Induced		No	No	No	No	No	Yes	No	No	No	No	No	Yes	Ulcerative Colitis Type 1 diabetic	No	No	No							No	No	No	No	250	2017-04-27
4247	464	Pre-labour caesarean		No	No	No	No	No	No	No	No	No	No	No	Yes	Previous caesarean	No	Yes	No	No			No			No	No	No	No		2019-02-14	2
4262	465	Pre-labour caesarean		No	No	No	No	No	No	No	No	No	No	No	Yes	Previous caesarean	No	Yes	No	No			No			No	No	No	No		2019-02-07
4826	466	Spontaneous	No	No	No	No	No	No	No	No	No	No	No	No	No		Yes	No	No	No			No			No	No	No	No		2019-02-08	1
4261	467	Spontaneous	No	No	No	No	No	No	No	No	No	No	No	No	No		No	No	No	No			No			No	No	No	No		2019-02-09	2
4254	468	Spontaneous	No	No	No	No	No	No	No	No	No	No	No	No	No		No	No	No	No			No			No	No	No	No		2019-02-19	1
2132	469	Induced		No	No	No	No	No	No	No	No	No	No	No	No		No	No	No							No	No	No	No	650	2018-10-09
2129	470	Induced		No	No	No	No	No	No	No	No	No	No	No	No				Yes	Yes						No	No	No	No	2500	2018-10-16
4603	471	Spontaneous	No	No	No	No	No	No	No	No	No	No	No	No	No		Yes	Yes	No	No			No			No	No	No	No		2019-03-10	1
4252	472	Induced		No	No	No	No	No	No	No	No	No	No	No	No		No	No	No	No			No			No	No	No	No		2019-03-02	2
4248	473	Spontaneous	No	No	No	No	No	No	No	No	No	No	No	No	No		No	No	No	No			No			No	No	No	No		2019-02-20
4251	474	Spontaneous	No	No	No	No	No	No	No	No	No	No	No	No	No		No	Yes	No	No			No			No	No	No	No		2019-03-09	2
975	475	Spontaneous	No	No	No	No	No	No	No	No	No	No	No	No	No		No	No	No							No	No	No	No	300	2018-07-03	1
4570	476	Spontaneous	Yes	No	No	No	No	No	No	No	No	No	No	No	No		No	No	No											400	2019-03-23
4258	477	Spontaneous	No	No	No	No	No	No	No	No	No	No	No	No	No		No	Yes	No	No			No			No	No	No	No		2019-03-16
5216	478	Spontaneous	No	No	No	No	No	No	No	No	No	No	No	No	No		No	No	No	No			No			No	No	No	No		2019-03-23	2
4748	479	Spontaneous	No	No	No	No	No	No	No	No	No	No	No	No	No		No	No	No											440	2019-02-28
2509	480	Induced		No	No	Yes	No	No	No	No	No	No	No	No	No		No	No	No											350	2018-10-23
2490	481	Spontaneous	No	No	No	No	No	No	No	No	No	No	No	No	No		No	No	No											1200	2018-10-24
2511	482	Induced		No	No	No	No	No	No	No	Yes	No	No	No	Yes	SRM mec liquor	No	No	No							No	No	No		1000	2018-10-25
2127	483	Spontaneous		No	No	No	No	No	No	No	No	No	No	No	No		No	No	No							No	No	No	No	200	2018-10-28
2485	484	Induced		No	No	No	No	No	No	No	No	No	No	No	No			No	No							No	No	No	No	250	2018-10-31
2498	485	Spontaneous	No	No	No	No	No	No	No	No	No	No	No	No	No		No	No	No							No	No	No	No	400	2018-10-31
2546	486	Spontaneous		No	No	No	No	No	No	No	No	No	No	No	No		No	No	No							No	No	No	No	250	2018-11-06
3314	487	Spontaneous	Yes	No	No	No	No	No	No	No	No	No	No	No	No			No	No											400
2016	488	Pre-labour caesarean		No	No	No	No	No	No	No	No	No	No	No	Yes	Previous 3rd degree tear and previous traumatic delivery														300	2018-10-05	1
2532	489	Spontaneous		No	No	No	No	No	No	No	No	No	No	No	No															500	2018-10-25	10
2529	490	Spontaneous		No	No	No	No	No	No	No	No	No	No	No	No															400	2018-11-27	5
2405	491	Pre-labour caesarean		No	No	No	No	No	No	No	Yes	No	No	No	Yes	Abnormal CTG on antenatal ward														1200	2018-10-03	5
2404	492	Spontaneous		No	No	No	No	No	No	No	No	No	No	No	No															1200	2018-11-22	3
2013	493	Induced		No	No	No	No	No	No	No	No	No	No	Yes	Yes	Reduced fetal movements			No											2800	2018-10-03	4
2679	494	Spontaneous	No	No	No	No	No	No	No	No	No	No	No	No	No		No	Yes	No									No	No	450	2018-11-30	3
2327	495	Spontaneous	No	No	No	No	No	No	No	No	No	No	No	No	No															600	2018-10-21	0
2883	496	Induced		No	No	No	No	No	No	No	No	No	No	No	No															500	2018-12-31	3
2884	497	Pre-labour caesarean		No	No	No	No	No	No	No	No	No	No	No	No															1000	2018-12-11	1
2885	498	Spontaneous	No	No	No	No	No	No	No	No	No	No	No	No	No															200	2018-12-31	1
3478	499	Spontaneous		No	No	No	No	No	No	No	No	No	No	No	No			Yes												300	2019-01-15	3
3479	500	Induced		No	No	No	No	No	No	No	No	No	No	No	No															300	2018-10-27	0
3481	501	Pre-labour caesarean		No	No	No	No	No	No	No	No	No	No	No	No															750	2019-03-06	1
3656	502	Spontaneous		No	No	No	No	No	No	No	No	No	No	No	No															200	2019-03-27	0
3482	503	Induced		No	No	No	No	No	No	No	No	No	No	No	No															500	2019-03-14	1
1132	505	Pre-labour caesarean		No	No	Yes	No	No	No	No	No	No	No	No	Yes	previous c-section	No	No	No							No	No	No	No	400	2018-07-27	2
3619	506	Induced		No	No	No	No	No	No	No	No	No	No	No	No		No	No	No							No	No	No	No	100	2019-03-13
4083	507	Pre-labour caesarean		No	No	No	No	No	No	No	No	No	No	No	No															350	2019-02-27
3620	508	Spontaneous	No	No	No	No	No	No	No	No	No	No	No	No	No															620	2019-03-08
2512	509	Spontaneous	Yes	No	No	No	No	No	No	No	No	No	No	No	No															300	2018-11-04
2492	510	Induced		No	No	No	No	No	No	No	No	No	No	No	No															200	2018-11-09
2495	511	Spontaneous		No	No	No	No	No	No	No	No	No	No	No	No															200	2018-11-11
2496	512	Spontaneous		No	No	No	No	No	No	No	No	No	No	No	No															100	2018-11-11
2932	513	Induced		No	No	No	No	No	No	No	No	No	No	No	No															1000	2018-12-04
3348	514	Spontaneous		No	No	No	No	No	No	No	No	No	No	No	No		No	No	No							No		No	No	450	2019-01-05	2
2922	515	Pre-labour caesarean		No	No	No	No	No	No	No	No	No	No	No	No		No	No	No							No	No	No	No	350	2019-01-01
3657	516	Induced		No	No	No	No	No	No	No	No	No	No	No	No															350	2019-04-07	1
3659	517	Spontaneous		No	No	No	No	No	No	No	No	No	No	No	No															300	2019-02-17	0
3953	518	Pre-labour caesarean		No	No	No	No	No	No	No	No	No	No	No	No															500	2019-04-03	1
4053	519	Spontaneous	Yes	No	No	No	No	No	No	No	No	No	No	No	No		No	No	No											300	2019-04-02	2
4129	520	Spontaneous		No	No	No	No	No	No	No	No	No	No	No	No															200	2019-03-20	0
4613	521	Spontaneous		No	No	No	No	No	No	No	No	No	No	No	No		No													900	2019-05-24	3
4809	522	Pre-labour caesarean		No	No	No	Yes	No	No	No	No	No	No	No	No		No													4000	2019-05-03	12
2544	523	Pre-labour caesarean		No	No	No	No	No	No	No	No	No	No	No	Yes	Previous CS	No	No	No	No			No			No	No	No	No	2100	2018-10-23	4
1941	524	Pre-labour caesarean		No	No	No	No	No	No	No	Yes	No	No	No	No		Yes		No	No			No			No	No	No	No	450	2018-08-17	4	? PROM - there was no evidence on speculum examination, however continued to be recorded as ? PROM in notes.
2423	525	Spontaneous		No	No	No	No	No	No	No	No	No	No	No	No		No			Yes	mg/L	18	Yes		18.2	No	No	No	No	1250	2018-10-13	5
2547	526	Pre-labour caesarean		No	No	No	No	No	No	No	No	No	No	No	No		No	No	No							No	No	No	No	1500	2018-10-28	2
2678	527	Pre-labour caesarean		No	No	No	No	No	No	No	No	No	No	No	No		No	No	No							No	No	No	No	400	2018-11-24	4
3133	528	Induced		No	No	No	No	No	No	No	No	No	No	No	No		No													500	2019-02-01	0
3669	529	Spontaneous	No	No	No	No	No	No	No	No	No	No	No	No	No		No		No							No	No	No	No	800	2019-02-26	1
2857	530	Spontaneous	No	No	No	No	No	No	No	No	No	No	No	No	No		No		No										No	900	2018-11-09
2786	531	Pre-labour caesarean		No	No	No	No	No	No	No	No	No	No	No	No															1200	2019-01-01
3094	532	Spontaneous	No	No	No	No	No	No	No	No	No	No	No	No	No															100	2018-12-25
2777	533	Spontaneous	No	No	No	No	No	No	No	No	No	No	No	No	No															200	2019-01-05	0
3352	534	Induced		No	No	No	No	No	No	Yes	No	No	No	No	No				No											250	2019-01-10
2784	535	Induced		No	No	Yes	No	No	No	No	No	No	No	No	Yes	Polyhydramnios		Yes												370	2019-01-10
2860	536	Pre-labour caesarean		No	No	No	No	No	No	No	No	No	No	No	Yes	Failed Induction of Labour.		No	No											1200	2019-01-11
3344	537	Spontaneous	No	No	No	No	No	No	No	No	No	No	No	No	No		No	No	No											850	2019-01-10
5469	538	Other surgical		No	No	No	No	No	No	No	No	No	No	No	Yes	IUD	No	No	No							No	No	No	No	600			Confirmed IUD at 16+2 weeks
3092	539	Induced		No	No	No	No	No	No	No	No	No	No	No	Yes	Reduced amniotic fluid. Reduced fetal movements.	No	Yes												450	2019-01-11
2859	540	Spontaneous	No	No	No	No	No	No	No	No	No	No	No	No	No		No	No	No											250	2019-01-14
3353	541	Spontaneous		No	No	No	No	No	No	No	No	No	No	No	No			Yes	No											200	2019-01-16
3349	542	Induced		No	No	No	No	No	No	No	No	No	No	Yes	No		No	Yes												400	2019-01-20		Patient had Emergency C/S after prolonged second stage of labour from Induction.
3350	543	Induced		No	No	No	No	No	No	No	No	No	No	No	Yes	Oligohydramnios Low PAPP-A	No	No	No											500	2019-01-18
3346	544	Spontaneous	No	No	No	No	No	No	No	No	No	No	No	No	No		No	No	No											1000	2019-01-20
3343	545	Spontaneous	No	No	No	No	No	No	No	No	No	No	No	No	No		No	No	No											300	2019-01-21
3354	546	Spontaneous	No	No	No	No	No	No	No	No	No	No	No	No	No		No	No	No											500	2019-01-24
4418	547	Pre-labour caesarean		No	No	No	No	No	No	No	No	No	No	No	No															450	2019-04-20
3345	548	Induced		No	No	No	No	No	No	No	No	No	No	No	Yes	Maternal Request.	No	No	No											350	2019-01-30
3887	549	Spontaneous	No	No	No	No	No	No	No	No	No	No	No	No	No															300
4230	550	Induced		No	No	No	No	No	No	No	No	No	No	No	No															350
5298	551	Induced		No	No	No	No	No	No	No	No	No	No	No	No															150
5040	552	Induced		No	No	No	No	No	No	No	No	No	No	No	Yes	Previous big baby.														600	2019-04-30	2
4843	553	Pre-labour caesarean		No	No	No	No	No	No	No	No	No	No	No	No		No	No	No							No	No	No	No	1800	2019-04-13
3224	554	Induced		No	No	No	No	No	No	No	Yes	No	No	No	No		No	No	No							No	No	No	No	500	2019-02-13
4165	555	Spontaneous		No	No	No	No	No	No	No	No	No	No	No	No		No		No							No	No	No	No	300	2019-05-02
821	556	Spontaneous	No	No	No	No	No	No	No	No	No	No	No	No	No		No	Yes	No	Yes	mg/l	17	Yes	x10^9	13.8	No	Yes	No	No	750	2018-03-06	3	Highest temperature 38.0C. HVS from 03/03/18 SUGGESTIVE of bacterial vaginosis.
3521	557	Pre-labour caesarean		No	No	No	No	No	No	No	No	No	No	No	Yes	2x previous CS	No	No	No	No			No			No	No	No	No	700	2019-04-07	2
4825	558	Induced		No	No	No	No	No	No	No	No	No	No	No	Yes	Maternal age	No	Yes	No	No			Yes	10^9/l	20.5	No	Yes	No	No		2019-04-19	3
4244	559	Induced		No	No	No	Yes	No	No	No	No	No	No	No	No		No	Yes	No	No			No			No	No	No	No		2019-04-11	3
4246	560	Spontaneous	No	No	No	No	No	No	No	No	No	No	No	No	No		No	No	No	No			No			No	No	No	No		2019-04-12	2
5260	561	Spontaneous	No	No	No	No	No	No	No	No	No	No	No	No	No		No	No	No	No			No			No	No	No	No		2019-04-27	2
5188	562	Spontaneous	No	No	No	No	No	No	No	No	No	No	No	No	No		No	No	No	No			No			No	No	No	No		2019-05-08	2
4829	563	Induced		No	No	No	No	No	No	No	No	No	No	No	Yes	Maternal age	No	No	No	No			No			No	No	No	No		2019-04-19	2
4078	564	Pre-labour caesarean		No	No	No	No	No	No	No	No	No	No	No	Yes	PREVIOUS MATERNAL PRENIEAL INJURY	No	No	No							No	No	No	No	500	2019-03-07	2
4182	565	Spontaneous	No	No	No	No	No	No	No	No	No	No	No	No	No		No	Yes												200	2019-03-19	2
3165	566	Pre-labour caesarean		No	No	No	Yes	No	No	No	Yes	No	No	No	No		Yes	No	No							No	No	No	No	850	2018-11-25
3495	567	Spontaneous	No	No	No	No	No	No	No	No	No	No	No	No	No		No	No	No							No	No	No	No	800	2019-02-14
3486	568	Induced		No	No	No	No	No	No	No	No	Yes	No	No	No		No	No	No							No	No	No	No	700	2019-03-12
3677	569	Induced		No	No	No	No	No	No	No	No	No	No	Yes	No		No
3222	570	Pre-labour caesarean		No	No	No	No	No	No	No	No	No	No	No	Yes	breech	No	No	No							No	No	No	No	1700	2019-03-02
4450	571	Induced		No	No	No	No	No	No	No	No	No	No	Yes	No		No	No	No							No	No	No	No	700
4425	572	Induced		No	No	Yes	No	No	No	No	No	No	No	No	No		No	No	No											180	2019-05-04	1
3351	573	Induced		No	No	No	No	No	No	No	No	No	No	No	Yes	Reduced fetal movements.
3618	574	Pre-labour caesarean		No	No	No	No	No	No	No	No	No	Yes	No	No		No	No
3896	575	Pre-labour caesarean		No	No	No	No	No	No	No	No	No	No	No	Yes	Previous traumatic delivery.	No	No												250
3617	576	Spontaneous	No	No	No	No	No	No	No	No	No	No	No	No	No															1255
3615	577	Spontaneous	No	No	No	No	No	No	No	No	No	No	No	No	No															400
4081	578	Spontaneous	No	No	No	No	No	No	No	No	No	No	No	No	No
4414	579	Spontaneous	No	No	No	No	No	No	No	No	No	No	No	No	No		Yes	Yes												300
5655	580	Induced		No	No	No	No	No	No	No	No	No	No	Yes	No		No	No		Yes	mg/L	30	No			No	No	No	No	900	2018-12-25	2
4313	581	Pre-labour caesarean		No	No	No	No	No	No	No	No	No	Yes	No	No		No	No	No											500	2019-06-02	2	Suture removed at time of LSCS
4453	582	Induced		No	No	No	No	No	No	No	No	No	No	No	No		Yes													600	2019-06-04	2
5242	583	Induced		No	No	No	No	No	No	No	No	No	No	No	Yes	Bulging membranes NO FHR	No	No													2019-03-28	3
3125	584	Induced		No	No	No	No	No	No	No	No	No	No	Yes	No		No	Yes	No	No						No	No	No	No	1500	2019-01-15
4181	585	Induced		No	No	No	No	No	No	No	No	No	No	No	Yes	poor obstetric history	No	No	No							No	No	No		650	2019-06-04
3076	586	Spontaneous		No	No	No	No	No	No	No	No	No	No	No	No		No	No	No							No	No	No	No	700	2019-02-11
3223	587	Spontaneous	No	No	No	No	No	No	No	No	No	No	No	No	No		No	No	No							No	No	No	No	1200	2019-02-11
2995	588	Induced		No	No	No	No	No	No	No	No	No	No	No	Yes	meconium, not in labour	No	No	No							No	No	No	No	300	2019-02-06
3077	589	Induced		No	No	No	No	No	No	No	Yes	No	No	No	No		No	No	No							No	No	No	No	500	2019-02-21
3430	590	Spontaneous	No	No	No	No	No	No	No	No	No	No	No	No	No		No	Yes	No	Yes		6	No			Yes	No	No	No	200	2019-02-24
3879	591	Spontaneous	No	No	No	No	No	No	No	No	No	No	No	No	No		No	No	No							No	No	No	No	300	2019-03-17		secondary PPH and Raised BP
4056	592	Induced		No	No	No	No	No	No	No	No	No	No	No	No		No	No	No							No	No	No	No	350	2019-05-23
3317	593	Induced		No	No	No	No	No	No	Yes	Yes	No	No	No	No		No	No	No							No	No	No	No	300	2019-02-24
3166	594	Spontaneous	No	No	No	No	No	No	No	No	No	No	No	No	No		No	No	No							No	No	No	No	400	2019-03-22
3316	595	Induced		No	No	No	No	No	No	No	Yes	No	No	No	No		No	No	No							No	No	No	No	250	2019-03-11
4895	596	Induced		No	No	No	No	No	No	No	No	No	No	No	Yes	Epigastric pain and raised BP	No	No	No							No	No	No	No	550	2019-06-18
3877	597	Spontaneous	No	No	No	No	No	No	No	No	No	No	No	No	No		No	No	No							No	No	No	No	500	2019-03-11	2
4897	598	Spontaneous	No	No	No	No	No	No	No	No	No	No	No	No	No		No	No	No							No	No	No	No	600	2019-06-07
4232	600	Pre-labour caesarean		No	No	No	No	No	No	No	No	No	No	No	Yes	Maternal Request
4085	601	Pre-labour caesarean		No	No	No	No	No	No	No	No	No	No	No	Yes	Maternal Request
4082	602	Induced		No	No	No	No	No	No	No	No	Yes	No	No	No
3892	603	Pre-labour caesarean		No	No	No	No	No	No	No	No	No	No	No	Yes	Previous caesarean section.
3889	604	Spontaneous	No	No	No	No	No	No	No	No	No	No	No	No	No
4231	605	Spontaneous	No	No	No	No	No	No	No	No	No	No	No	No	No															200
4086	606	Pre-labour caesarean		No	No	No	No	No	No	No	No	No	Yes	No	No															190
3886	607	Pre-labour caesarean		No	No	No	No	No	No	No	No	No	No	No	Yes	Previous caesarean section.
4393	608	Spontaneous		No	No	No	No	No	No	No	No	No	No	No	No		No	No	No							No	No	No	No	350	2019-05-24
4329	609	Spontaneous		No	No	No	No	No	No	No	No	No	No	No	No		No	No	No							No	No	No	No	500	2019-05-18
4909	611	Induced		No	No	No	No	No	No	No	No	No	No	No	Yes	suspected macrosome	No	No		No			No			No	No	No	No		2019-06-22
5189	612	Spontaneous		No	No	No	No	No	No	No	No	No	No	No	No		No	No	No	No			No			No	No	No	No		2019-06-23
4830	613	Pre-labour caesarean		No	No	No	No	No	No	No	No	No	No	No	No		No	No		No			No			No	No	No	No		2019-05-25
5094	614	Pre-labour caesarean		No	No	No	No	No	No	No	No	No	No	Yes	No		No	Yes	No	Yes	1,43		No			No	No	No	No		2019-05-26
4401	615	Spontaneous	No	No	No	No	No	No	No	No	No	No	No	No	No		No	No	No							No	No	No	No	400	2019-05-21
3321	616	Spontaneous	No	No	No	No	No	No	No	No	No	No	No	No	No		No	No	No							No	No	No	No		2019-02-09	1
4344	617	Pre-labour caesarean		No	No	No	No	No	No	No	No	No	Yes	No	No		No	No	No							No	No	No	No	600	2019-05-25
4415	618	Spontaneous	Yes	No	No	No	No	No	No	No	No	No	No	No	No		No	No	No							No	No	No	No	450	2019-05-18
4847	619	Pre-labour caesarean		No	No	No	No	No	No	No	No	No	No	No	No		No		No
4680	620	Pre-labour caesarean		No	No	No	No	No	No	No	No	No	No	No	No
4482	621	Spontaneous	No	No	No	No	No	No	No	No	No	No	No	No	No															700
4846	622	Spontaneous	No	No	No	No	No	No	No	No	No	No	No	No	No		No	No	No
4481	623	Spontaneous		No	No	No	No	No	No	No	No	No	No	No	No
4483	624	Spontaneous	No	No	No	No	No	No	No	No	No	No	No	No	No		No	No	No											700
4852	625	Induced		No	No	No	No	No	No	No	No	No	No	No	No
4681	626	Spontaneous		No	No	No	No	No	No	No	No	No	No	No	No
4595	627	Induced		No	No	No	No	No	No	No	No	No	No	No	No
4419	628	Spontaneous		No	No	No	No	No	No	No	No	No	No	No	No
4760	629	Pre-labour caesarean		No	No	No	No	No	No	No	No	No	No	No	No
4934	630	Pre-labour caesarean		No	No	No	No	No	No	No	No	No	No	No	No
4420	631	Pre-labour caesarean		No	No	No	No	No	No	No	No	No	No	No	No
5218	632	Spontaneous		No	No	No	No	No	No	No	No	No	No	No	No		No	No	No	No			No			No	No	No	No		2019-05-19
3313	633	Spontaneous		No	No	No	No	No	No	No	No	No	No	No	No															300	2019-02-13	1
5180	634	Spontaneous		No	No	No	No	No	No	No	No	No	No	No	No															200	2019-06-30	0
5181	635	Spontaneous		No	No	No	No	No	No	No	No	No	No	No	No															450
