# Supplementary material for: Evaluating the use of the QUiPP app and its impact on the management of threatened preterm labour: A cluster randomised trial
Source: PLoS Med. 2021 Jul 6;18(7):e1003689. doi: 10.1371/journal.pmed.1003689 (PMC8291648; doi:10.1371/journal.pmed.1003689)
Supplement: S3 Dataset — ACS, antenatal corticosteroid. (XLSX) [file pmed.1003689.s006.xlsx]

## Sheet: Sheet1
PCNNO	ID	ANTENAT - Steroid	ANTENAT - GA given (w)	ANTENAT - GA given (d)	ANTENAT - Full course
8	7	Dexamethasone	33	3	Yes
2	8	Dexamethasone
35	9	Betamethasone	24	3	Yes
36	10	Betamethasone	31	6	Yes
63	11	Betamethasone	28	1	Yes
63	12	Betamethasone	34	2	Yes
34	13	Betamethasone	26	2	Yes
66	14	Betamethasone	32	5	Yes
73	15	Betamethasone	27	1	Yes
69	16	Betamethasone	23	6	Yes
205	17	Betamethasone	25	4	Yes
205	18	Betamethasone	31	4	No
74	19	Betamethasone	31	4	No
257	20	Betamethasone	28		Yes
112	21	Betamethasone	30	1	No
56	22	Betamethasone	23	5	Yes
56	23	Betamethasone	27	4	Yes
108	24	Betamethasone	29	0	Yes
110	25	Betamethasone	25	1	Yes
109	26	Betamethasone	28	0	Yes
147	27	Betamethasone	28	1	Yes
263	28	Betamethasone	33	1	Yes
233	29	Dexamethasone	23	4	Yes
96	30	Betamethasone	26	6	Yes
96	111	Betamethasone	32	4	Yes
97	31	Betamethasone	25	0	Yes
262	32	Betamethasone	24	2	Yes
271	33	Betamethasone	25	2	Yes
271	50	Betamethasone	26	4	No
272	34	Betamethasone	32	3	Yes
399	35	Betamethasone	24	6	Yes
399	36	Betamethasone	33	2	Yes
357	37	Betamethasone	28	4	Yes
79	38	Dexamethasone	37	1
246	39	Dexamethasone	29	1	No
329	40	Dexamethasone	27	6	No
698	41	Betamethasone	31	1	Yes
633	42	Betamethasone	32	2	Yes
632	43	Betamethasone	32	0	Yes
561	119	Betamethasone	33	4	No
494	44	Betamethasone	30	3	Yes
181	45	Dexamethasone	23	3	Yes
178	46	Betamethasone	27	5	Yes
178	47	Betamethasone	30	3	Yes
255	48	Betamethasone	22	6	Yes
255	49	Betamethasone	24	6	No
398	51	Betamethasone	26	6	Yes
398	52	Betamethasone	33	5	Yes
428	53	Betamethasone	28	4	Yes
699	54	Betamethasone	27	3	Yes
495	55	Betamethasone	28	1	Yes
457	56	Betamethasone	25	4	Yes
404	57	Betamethasone	26	3	Yes
389	58	Betamethasone	31	0	Yes
387	59	Betamethasone	30	3	Yes
276	60	Betamethasone	30	3	Yes
188	61	Betamethasone	28	4	Yes
188	62	Betamethasone	33	0	Yes
408	63	Betamethasone	25	0	Yes
408	64	Betamethasone	26	1	No
408	65	Betamethasone	28	6	Yes
408	118	Betamethasone	30	2	No
240	66	Betamethasone	23	5	Yes
240	67	Betamethasone	26	1	Yes
240	68	Betamethasone	28	4	Yes
264	69	Betamethasone	24	2	Yes
264	70	Betamethasone	26	2	No
264	71	Betamethasone	29	1	Yes
590	72	Betamethasone	32	4	Yes
593	73	Betamethasone	24	3	Yes
736	74	Betamethasone	28	2	Yes
947	75	Betamethasone	33	3	Yes
493	76	Betamethasone	31	1	Yes
493	77	Betamethasone	34	1	Yes
943	78	Betamethasone	28	0	Yes
582	79	Dexamethasone	28	1	Yes
403	80	Betamethasone	24	4	Yes
427	81	Betamethasone	27	6	Yes
634	82	Betamethasone	33	5	Yes
700	83	Betamethasone	23	2	No
406	84	Betamethasone	32	6	No
666	85	Betamethasone	33	6	Yes
666	86	Betamethasone	34	6	No
1218	87	Betamethasone	33	6	Yes
1208	88	Betamethasone	32	6	No
1210	89	Betamethasone	24	2	No
1126	90	Betamethasone	26	0	Yes
722	91	Betamethasone	29	5	Yes
1219	92	Betamethasone	31	0	Yes
1254	93	Betamethasone	31	6	Yes
1387	94	Betamethasone	24	1	Yes
1411	95	Betamethasone	27	0	Yes
1428	96	Betamethasone	24	2	Yes
1428	97	Betamethasone	27	4	Yes
1745	98	Betamethasone	28	4	Yes
1745	99	Betamethasone	33	5	Yes
1413	100	Betamethasone	30	6	Yes
1416	101	Betamethasone	28	4	No
1417	102	Betamethasone	30	3	Yes
1429	103	Betamethasone	28	5	Yes
1429	104	Betamethasone	33	4	Yes
1423	107	Betamethasone	33	5	Yes
2001	108	Betamethasone	28	4	Yes
933	109	Betamethasone	23	5	Yes
933	110	Betamethasone	27	1	Yes
937	112	Betamethasone	28	5	Yes
937	113	Betamethasone	30	0	Yes
1810	114	Betamethasone	26	0	Yes
2400	115	Betamethasone	25	4	Yes
2400	116	Betamethasone	31	1	Yes
2400	117	Betamethasone	33	1	No
2143	120	Betamethasone	32	3	No
1975	121	Betamethasone	29	6	Yes
3333	122	Dexamethasone	25	3	Yes
444	123	Dexamethasone	27	2	Yes
3445	124	Dexamethasone	31	2	Yes
542	125	Dexamethasone	29	3	Yes
2874	126	Dexamethasone	27	4	No
601	127	Dexamethasone	29	2	No
602	128	Dexamethasone	33	2	Yes
2857	129	Betamethasone	33	6	Yes
3483	135	Betamethasone	28	1	Yes
3880	130	Other/Unsure	31	4	Yes
3966	131	Dexamethasone	33	3	Yes
3981	132	Dexamethasone	27	3	Yes
3995	133	Other/Unsure
3996	134	Other/Unsure
4207	136	Other/Unsure
1421	137	Betamethasone	27	2	Yes
1426	138	Betamethasone	24	0	Yes
2616	139	Betamethasone	31	4	Yes
2616	140	Betamethasone	33	4	Yes
4256	141	Betamethasone	28	6	Yes
4253	142	Betamethasone	27	3	No
4250	143	Betamethasone	28	5	Yes
4250	144	Betamethasone	34	1	No
2220	145	Betamethasone	29	2	Yes
2220	146	Betamethasone	33	0	Yes
4249	147	Betamethasone	26	5	Yes
4249	148	Betamethasone	29	4	Yes
2399	149	Betamethasone	28	0	Yes
2397	150	Betamethasone	25	3	Yes
2397	151	Betamethasone	26	4	No
2192	152	Betamethasone	24	6	Yes
2145	153	Betamethasone	34	5	Yes
1973	154	Betamethasone	32	1	Yes
2503	155	Betamethasone	29	1	Yes
2487	156	Betamethasone	36	2	Yes
3089	157	Betamethasone	31	4	Yes
4260	158	Betamethasone	27	4	Yes
4260	159	Betamethasone	32	6	No
4245	160	Betamethasone	32	5	Yes
3909	161	Betamethasone	26	2	Yes
3667	162	Betamethasone	29	5	No
3667	163	Betamethasone	34	1	Yes
4826	164	Betamethasone	23	5	Yes
4826	165	Betamethasone	26	4	Yes
4826	166	Betamethasone	30	5	No
4414	167	Betamethasone	24	1	Yes
4603	168	Betamethasone	30	4	No
4252	169	Betamethasone	29	6	Yes
975	170	Dexamethasone	30	2	Yes
5216	171	Betamethasone	28	4	Yes
2532	188	Betamethasone
2679	173	Dexamethasone	27	6	No
3481	174	Betamethasone	37	5
4613	175	Betamethasone	23	4	Yes
4428	176	Betamethasone	29	4	Yes
1941	177	Other/Unsure	28	4	No
4843	178	Other/Unsure	37	4
4165	179	Dexamethasone	30	6	Yes
5188	180	Betamethasone	28	2	Yes
3165	181	Other/Unsure	26
4182	182	Other/Unsure	33	0	Yes
5655	184	Dexamethasone	25		Yes
4453	185	Other/Unsure
3321	186	Dexamethasone	33	5	Yes
