# Supplementary material for: Evaluating the use of the QUiPP app and its impact on the management of threatened preterm labour: A cluster randomised trial
Source: PLoS Med. 2021 Jul 6;18(7):e1003689. doi: 10.1371/journal.pmed.1003689 (PMC8291648; doi:10.1371/journal.pmed.1003689)
Supplement: S4 Dataset — (XLSX) [file pmed.1003689.s007.xlsx]

## Sheet: Sheet1
PCNNO	ID	NEONATOUTC - Baby No.	NEONATOUTC - Onset of labour	NEONATOUTC - Time of delivery	NEONATOUTC - Gestation at delivery (w)	NEONATOUTC - Gestation at delivery (d)	NEONATOUTC - Date of ruptured membranes	NEONATOUTC - Time of ruptured membranes	NEONATOUTC - Mode of delivery	NEONATOUTC - Pregnancy Outcome	NEONATOUTC - Gender	NEONATOUTC - Birthweight (g)	NEONATOUTC - Customised birthweight centiles	NEONATOUTC - Apgar Score at 1 min	NEONATOUTC - Apgar Score at 5 mins	NEONATOUTC - Major congenital abnormality	NEONATOUTC - Major congenital abnormality (details)	NEONATOUTC - Admission to SCBU or NICU	NEONATOUTC - Respiratory Distress Syndrome	NEONATOUTC - Thrombocytopenia	NEONATOUTC - Pulmonary Hypertension of the Newborn	NEONATOUTC - Necrotising Enterocolitis	NEONATOUTC - Meconium Aspiration Syndrome	NEONATOUTC - Pneumothorax	NEONATOUTC - Retinopathy of Prematurity	NEONATOUTC - Hypoxic Ischemic Encephalopathy	NEONATOUTC - Intraventricular Haemorrhage	NEONATOUTC - USS abnormality of brain	NEONATOUTC - Oxygen at 28 days	NEONATOUTC - Neonatal Unit at 28 days	NEONATOUTC - Positive Kleihauer	NEONATOUTC - Ex-utero transfer (that should have been IUT)	NEONATOUTC - Receiving hospital	NEONATOUTC - Neonatal death	NEONATOUTC - Positive culture of infection in first 48 hours	NEONATOUTC - Date of discharge from hospital	NEONATOUTC - Number of inpatient nights	NEONATOUTC - Neonatal death date	NEONATOUTC - Comments
8	8	1	Spontaneous		34	0			Emergency caesarean in labour	Live birth		2630						Yes	No	No	No	No	No	No	No	No	No	No	No	No	No	No		No
17	9	1																	No	No	No	No	No	No	No	No	No	No	No	No	No	No		No					Booked at Luton and Dunstable hospital no. 61263311
31	10	1	Spontaneous	05:20	37	5	2017-03-04	11:30	Spontaneous vaginal	Live birth	Male	2910		9	10	No		No	No	No	No	No	No	No	No	No	No	No	No	No	No	No		No	No	2017-03-07	2
32	11	1	Iatrogenic	01:32	38	3	2017-05-18	01:08	Spontaneous vaginal	Live birth	Male	3160		8	10	No		No	No	No	No	No	No	No	No	No	No	No	No	No	No	No		No	No	2017-05-20	2
35	12	1	Spontaneous	18:21	24	5	2016-11-26	22:00	Spontaneous vaginal	Live birth	Female	660		5	7	No		Yes	No	Yes	No	No	No	No	No	Yes	Yes	Yes	No	No	No	No		Yes	Yes	2016-12-05	6	2016-12-05
33	13	1	Iatrogenic	17:15	35	3	2016-12-25	08:00	Spontaneous vaginal	Live birth	Female	2090		9	10	No		No	No	No	No	No	No	No	No	No	No	No	No	No	No	No		No	No	2016-11-30	3
36	14	1	Spontaneous	05:05	39	1	2017-03-26	04:50	Spontaneous vaginal	Live birth	Male	3086		9	10	No		No	No	No	No	No	No	No	No	No	No	No	No	No	No	No		No	No	2017-03-28	2
67	15	1	Spontaneous	14:36	22	2	2016-11-26	14:35	Spontaneous vaginal	Stillbirth	Female	425		0	0	No		No	No	No	No	No	No	No	No	No	No	No	No	No	No	No		No	Yes	2016-11-27	1
63	16	1	Iatrogenic	21:00	34	5	2017-02-01	07:00	Emergency caesarean in labour	Live birth	Female	1352		9	10	No		Yes	No	No	No	No	No	No	No	No	No	No	No	No	No	No		No	No	2017-04-13	25		Conjunctivitis: S.viridans
34	17	1	Spontaneous	19:10	27	4	2017-02-03	00:00	Emergency caesarean in labour	Live birth	Male	1070		6	8	No		Yes	Yes	No	No	No	No	No	Yes	No	No	No	Yes	No	No	No		No	No	2017-04-21	68		Neonatal complications: -Hyaline membrane disease with evolution to bronchopulmonary dysplasia -Metabolic acidosis with hypernatremic dehydration. Secondary Hyponatremia to renal immaturity and diuretic treatment -Hyperbilirubinemia -Conjunctivitis by Serratia marescens
64	18	1	Spontaneous	07:48	40	2	2017-04-02	05:30	Spontaneous vaginal	Live birth	Female	3310		9	10	No		No	No	No	No	No	No	No	No	No	No	No	No	No	No	No		No	No	2017-04-05	3
66	19	1	Iatrogenic	04:05	21	3	2016-11-24	00:00	Spontaneous vaginal	Live birth	Male	2346		10	10	No		Yes	No	No	No	No	No	No	No	No	No	No	No	No	No	No		No	No	2016-12-07	5		Neonatal complications: -Hyperbilirubinemia due to prematurity -transient tachypnea
68	20	1	Iatrogenic	23:29	22	5	2016-12-01	12:00	Spontaneous vaginal	Termination of Pregnancy	Female			0	0	No		No	No	No	No	No	No	No	No	No	No	No	No	No	No	No		No	No
75	21	1	Spontaneous	16:22	22	1	2017-01-30	00:00	Instrumental vaginal	Termination of Pregnancy	Male	512		0	0	No		No	No	No	No	No	No	No	No	No	No	No	No	No	No	No		No	No
73	22	1	Spontaneous	09:14	34	0	2017-02-03	00:00	Elective caesarean	Live birth	Female	2696		9	10	No		Yes	No	No	No	No	No	No	No	No	No	No	No	No	No	No		No	No	2017-03-29	7		Prematurity hyperbilirubinemia
69	23	1	Iatrogenic	22:07	24	1	2017-01-15	00:00	Emergency caesarean prior to onset of labour	Stillbirth	Male	598		0	0	No		No	No	No	No	No	No	No	No	No	No	No	No	No	No	No		No	No
205	24	1	Spontaneous	06:56	31	5	2017-04-27	01:30	Emergency caesarean in labour	Live birth	Male	1766		5	6	No		Yes	No	No	No	No	No	No	No	No	No	No	No	No	No	No		No	Yes	2017-05-24	26		Positive blood culture: Escherichia coli Gram staining: Gram-negative bacilli observed Neonatal complications: -Transient tachypnea. Treatment with caffeine is initiated at regular doses, which can be withdrawn after six days of life -Early sepsis to E. coli -Congenital heart disease
57	25	1	Iatrogenic	12:42	38	5	2017-05-10	12:40	Emergency caesarean in labour	Live birth	Male	2460		8	9	No		No	No	No	No	No	No	No	No	No	No	No	No	No	No	No		No	No	2017-05-13	3
52	26	1	Iatrogenic	09:47	35	5	2017-05-05	09:46	Elective caesarean	Live birth	Male	2426		9	10	No		Yes	No	No	No	No	No	No	No	No	No	No	No	No	No	No		No	No	2017-05-10	5		Admisson by mild respiratory distress and clinical and analytical data of polygllobulia. Resolved.
71	27	1	Iatrogenic	11:45	37	0	2017-05-05	11:43	Elective caesarean	Live birth	Female	2726		9	10	No		No	No	No	No	No	No	No	No	No	No	No	No	No	No	No		No	No	2017-05-08	3
74	28	1	Spontaneous	09:26	31	6	2017-01-06	09:08	Spontaneous vaginal	Live birth	Male	1790		7	10	No		Yes	No	No	No	No	No	No	No	No	No	No	No	No	No	No		No	No	2017-01-31	25		Apneas in the context of prematurity. Umbilical hernia of 0.8 cm, redutible. . Hyperbilirubinemia in the context of prematurity. Neurosensory risk due to extreme prematurity, without signs of alert at the present time. Eye fund without signs of retinopathy
257	29	1	Iatrogenic	13:13	28	4	2017-03-06	23:30	Emergency caesarean prior to onset of labour	Live birth	Male	750		6	7	No		Yes	No	Yes	No	No	No	No	Yes	No	No	No	No	Yes	No	No		No	No	2017-08-03	80		Moderate bronchopulmonary displasia Non-isoimmune hyperbilirubinemia Multifactorial anemia Conjunctivitis K. pneumoniae
54	30	1	Spontaneous	13:45	39	0	2017-05-16	13:00	Spontaneous vaginal	Live birth	Male	3704		9	10	No		No	No	No	No	No	No	No	No	No	No	No	No	No	No	No		No	No	2017-05-19	3
112	31	1	Spontaneous	22:15	39	6	2017-05-19	17:22	Spontaneous vaginal	Live birth	Male	3440		9	10	No		No	No	No	No	No	No	No	No	No	No	No	No	No	No	No		No	No	2017-05-21	2
60	32	1	Iatrogenic	04:32	40	5	2017-05-03	02:40	Spontaneous vaginal	Live birth	Male	3410		9	10	No		No	No	No	No	No	No	No	No	No	No	No	No	No	No	No		No	No	2017-05-05	2
56	33	1	Spontaneous	06:00	32	4	2017-02-24	12:00	Spontaneous vaginal	Live birth	Female	2065		9	9	No		Yes	No	No	No	No	No	No	No	No	No	No	No	No	No	No		No	No	2017-03-09	13		Neonatal jaundice
61	34	1	Spontaneous	00:54	38	1	2017-06-01	23:51	Spontaneous vaginal	Live birth	Male	2916		9	10	No		No	No	No	No	No	No	No	No	No	No	No	No	No	No	No		No	No	2017-06-04	2
108	35	1	Iatrogenic	00:55	29	1	2017-02-06	19:15	Spontaneous vaginal	Live birth	Male	1250		7	9	No		Yes	Yes	No	No	No	No	No	No	No	No	No	No	No	No	No		No	No	2017-03-23	44		-moderate ductus arteriosus -Mild hyaline membrane disease -Megacisterna magna, Blake cyst can not be ruled out, to be assessed in NMR -Immature retina at discharge, without signs of retinopathy of prematurity -slight decrease in the fluency of movements in the lower extremities, with acceptable variability and complexity.
110	36	1	Iatrogenic	12:50	33	2	2017-01-31	12:48	Emergency caesarean in labour	Live birth	Female	1700		9	10	No		Yes	No	No	No	No	No	No	No	No	No	No	No	No	No	No		No	No	2017-02-16	16		-Conjunctival smear positive for H. influenzae -Primary hypoapnea -auditory evoked potentials failed twice
42	37	1	Iatrogenic	10:25	41	3	2017-05-16	08:00	Elective caesarean	Live birth	Female	3470		8	10	No		No	No	No	No	No	No	No	No	No	No	No	No	No	No	No		No	No	2017-05-19	3
377	38	1	Spontaneous		36	5			Emergency caesarean in labour	Live birth	Female	2806							No	No	No	No	No	No	No	No	No	No	No	No	No	No		No					2013- delivery of Emergency Caesarean Section performed at 9cm
138	39	1		22:58	38	3	2017-04-28	22:58	Emergency caesarean in labour	Live birth	Male	3525		9	10	No		No	No	No	No	No	No	No	No	No	No	No	No	No	No	No		No	No
412	40	1		03:45	40	5	2017-06-01	00:00	Spontaneous vaginal	Live birth	Male	3500		9	10	No		No	No	No	No	No	No	No	No	No	No	No	No	No	No	No		No	No	2017-06-02	1		time of rupture membranes is not recorded in the notes or on Badgernet.
329	41	1	Spontaneous	17:56	28	2	2017-07-05	04:30	Emergency caesarean in labour	Live birth	Female	860		3	4	No		Yes	Yes	No	No	No	No	No	No	No	No	No	No	No	No	No		No	No	2017-07-13	7
111	42	1	Iatrogenic	18:03	37	5	2017-05-03	16:00	Spontaneous vaginal	Live birth	Male	3270		9	10	No		No	No	No	No	No	No	No	No	No	No	No	No	No	No	No		No	No	2017-05-05	2
109	43	1	Spontaneous		38	2			Spontaneous vaginal	Live birth	Female	2800		9	9	No		Yes	No	No	No	No	No	No	No	No	No	No	No	No	No	No		No	No	2017-04-28	2		Transient tachypnea
43	44	1	Spontaneous	07:35	41	0	2017-08-05	06:30	Spontaneous vaginal	Live birth	Female	3290		9	9	No		No	No	No	No	No	No	No	No	No	No	No	No	No	No	No		No	No	2017-08-07	2
137	45	1	Spontaneous	04:53	37	1	2017-06-12	15:10	Spontaneous vaginal	Live birth	Male	2680		9	10	No		No	No	No	No	No	No	No	No	No	No	No	No	No	No	No		No	No	2017-06-15	2
140	46	1	Spontaneous	12:42	37	4	2017-05-12	01:30	Instrumental vaginal	Live birth	Male	3390		9	10	No		No	No	No	No	No	No	No	No	No	No	No	No	No	No	No		No	No	2017-05-14	2
141	47	1	Iatrogenic	00:48	37	3	2017-04-20	17:45	Spontaneous vaginal	Live birth	Male	2150		10	10	No		No	No	No	No	No	No	No	No	No	No	No	No	No	No	No		No	No	2017-04-25	4
142	48	1	Spontaneous	22:42	35	1	2017-04-14	22:40	Elective caesarean	Live birth	Female	2800		8	9	No		No	No	No	No	No	No	No	No	No	No	No	No	No	No	No		No	No	2017-04-18	4
143	49	1	Spontaneous	11:22	38	4	2017-05-13	01:00	Elective caesarean	Live birth	Female	2550		9	10	No		No	No	No	No	No	No	No	No	No	No	No	No	No	No	No		No	No	2017-05-16	3
144	50	1	Iatrogenic	09:59	38	3	2017-07-21	09:57	Elective caesarean	Live birth	Male	2950		9	10	No		No	No	No	No	No	No	No	No	No	No	No	No	No	No	No		No	No	2017-07-24	3
146	51	1	Iatrogenic	11:45	38	2	2017-07-10	11:44	Elective caesarean	Live birth	Female	3380		9	10	No		No	No	No	No	No	No	No	No	No	No	No	No	No	No	No		No	No	2017-07-13	3
147	52	1	Spontaneous	03:54	28	6	2017-03-24	00:00	Spontaneous vaginal	Live birth	Male	1095		6	9	No		Yes	No	No	No	No	No	No	No	No	No	No	No	No	No	No		No	No	2017-06-06	74		Neonatal complications: -Bronchopulmonary dysplasia. Apnea of prematurity. -Conjunctivitis: Pseudomonas -Hyponatremia due to renal immaturity -Multifactorial anemia -Neurosensory risk -Upper pathway catarrh
148	53	1	Iatrogenic	22:00	20	5	2017-02-23		Spontaneous vaginal	Termination of Pregnancy	Female	310		0	0	No		No	No	No	No	No	No	No	No	No	No	No	No	No	No	No		No	No
173	54	1	Spontaneous	15:52	40	1	2017-07-22	12:30	Spontaneous vaginal	Live birth	Male	3690		9	10	No		No	No	No	No	No	No	No	No	No	No	No	No	No	No	No		No	No	2017-07-24	2
263	55	1	Spontaneous	01:03	33	2	2017-03-17	10:00	Spontaneous vaginal	Live birth	Female	1910		8	8	No		Yes	No	No	No	No	No	No	No	No	No	No	No	Yes	No	No		No	No	2017-05-12	55		Cholestasis in the context of hepatosplenomegaly in study and intermittent alterations of the hematologic series. Moderate exocrine pancreatic insufficiency in study. Nosocomial sepsis without microbiological confirmation. Heart murmur probably due to anemia.
239	56	1	Spontaneous	03:43	39	5	2017-05-30	02:45	Spontaneous vaginal	Live birth	Male	3060		9	10	No		No	No	No	No	No	No	No	No	No	No	No	No	No	No	No		No	No	2017-05-31	1
343	57	1		01:01	40	6	2017-07-05	16:10	Instrumental vaginal	Live birth	Female	3780				No		Yes	No	No	No	No	No	No	No	No	No	No	No	No	No	No		No	Yes
346	58	1		09:34	38	0	2017-06-16	09:33	Elective caesarean	Live birth	Male	3395				No		No	No	No	No	No	No	No	No	No	No	No	No	No	No	No		No	No
344	59	1		21:12	41	3	2017-07-29	18:50	Emergency caesarean in labour	Live birth	Female	2465				No		No	No	No	No	No	No	No	No	No	No	No	No	No	No	No		No	No
347	60	1		12:55	38	3	2017-07-10	07:00	Spontaneous vaginal	Live birth	Female	3190				Yes	Cardiac	Yes	No	No	No	No	No	No	No	No	No	No	No	No	No	No		No	No
159	61	1		19:36	40	1	2017-06-11	09:00	Emergency caesarean in labour	Live birth	Male	3250		9	10	No		No	No	No	No	No	No	No	No	No	No	No	No	No	No	No		No		2017-06-13	1
243	62	1		14:51	41	0	2017-07-23	14:00	Emergency caesarean in labour	Live birth	Female	2980		9	10	No		No	No	No	No	No	No	No	No	No	No	No	No	No	No	No		No	No	2017-07-27	2
162	63	1		19:41	38	1	2017-08-12	14:00	Spontaneous vaginal	Live birth	Male	3600				No		No	No	No	No	No	No	No	No	No	No	No	No	No	No	No		No		2017-08-14	2
307	64	1		09:16	39	2	2017-08-03	09:16	Elective caesarean	Live birth	Male	3090		9	10	No		No	No	No	No	No	No	No	No	No	No	No	No	No	No	No		No	No	2017-08-04	1
174	65	1		09:44	39	0	2017-07-24	09:44	Elective caesarean	Live birth	Male	4450		9	10	No		No	No	No	No	No	No	No	No	No	No	No	No	No	No	No		No		2017-07-25	1
302	66	1		11:47	38	6	2017-07-02	08:30	Spontaneous vaginal	Live birth	Female	3280		9	10	No		No	No	No	No	No	No	No	No	No	No	No	No	No	No	No		No	No	2017-07-03	1
85	67	1		02:43	21	4	2017-04-14	02:43		Late miscarriage	Indeterminate	140							No	No	No	No	No	No	No	No	No	No	No	No	No	No		No
158	68	1		13:31	37	0	2017-06-06	13:31	Elective caesarean	Live birth	Female	2490		9	10	No			No	No	No	No	No	No	No	No	No	No	No	No	No	No		No		2017-06-07	1
95	69	1		20:10	35	0	2017-07-15	11:00	Elective caesarean	Live birth	Male	2610		9	10	No		Yes	Yes	No	No	No	No	No	No	No	No	No	No	No	No	No		No		2017-07-31	12
298	70	1		02:06	39	1	2017-08-04	03:30	Emergency caesarean in labour	Live birth	Male	2990		10	10			No	No	No	No	No	No	No	No	No	No	No	No	No	No	No		No		2017-08-06	1
81	71	1	Spontaneous	02:34	40	0	2017-07-27	14:00	Instrumental vaginal	Live birth	Male	3238		9	9	No		No	No	No	No	No	No	No	No	No	No	No	No	No	No	No		No	No	2017-08-02	4
186	72	1		03:13	37	3	2017-06-30	03:13	Emergency caesarean in labour	Live birth	Female	3090		9	10	No		No	No	No	No	No	No	No	No	No	No	No	No	No	No	No		No	No	2017-06-30	0
82	73	1	Spontaneous	06:45	38	4	2017-06-20	05:37	Instrumental vaginal	Live birth	Female	3000		8	9	No		No	No	No	No	No	No	No	No	No	No	No	No	No	No	No		No	No	2017-06-20	0
202	74	1		10:23	39	1	2017-07-21	10:23	Elective caesarean	Live birth	Female	3100		9	10	No		No	No	No	No	No	No	No	No	No	No	No	No	No	No	No		No		2017-07-22	1
164	75	1		05:04	39	5	2017-06-13	11:10	Spontaneous vaginal	Live birth	Male	3080		9	10	No		No	No	No	No	No	No	No	No	No	No	No	No	No	No	No		No		2017-06-16	1
89	76	1	Iatrogenic	12:03	40	6	2017-06-05	01:50	Instrumental vaginal	Live birth	Female	4010		9	10	No		No	No	No	No	No	No	No	No	No	No	No	No	No	No	No		No	No	2017-06-06	1
157	77	1		12:40	39	3	2017-07-08	12:34	Spontaneous vaginal	Live birth	Male	3170		9	10	No		No	No	No	No	No	No	No	No	No	No	No	No	No	No	No		No		2017-07-09	1
39	78	1		01:00	38	3	2017-03-18	01:00	Elective caesarean	Live birth	Female	2960				No		No	No	No	No	No	No	No	No	No	No	No	No	No	No	No		No	No	2017-03-21	3
165	79	1		09:46	39	1	2017-07-20	06:15	Spontaneous vaginal	Live birth	Female	3130		10	10	No		No	No	No	No	No	No	No	No	No	No	No	No	No	No	No		No	No	2017-07-20	0
163	80	1		17:53	41	0	2017-06-23	13:00	Instrumental vaginal	Live birth	Female	3100		9	10	No		No	No	No	No	No	No	No	No	No	No	No	No	No	No	No		No	No	2017-06-24	1
166	81	1		23:59	38	5	2017-07-19	23:33	Spontaneous vaginal	Live birth	Female	3090							No	No	No	No	No	No	No	No	No	No	No	No	No	No		No
177	82	1		02:01	39	1	2017-06-28	07:00	Instrumental vaginal	Live birth	Male	3840		3	9	No		No	No	No	No	No	No	No	No	No	No	No	No	No	No	No		No		2017-06-29	0
191	83	1		23:44	39	5			Instrumental vaginal	Live birth	Female	3060		8	10	No		No	No	No	No	No	No	No	No	No	No	No	No	No	No	No		No		2017-07-19	2
180	84	1	Spontaneous	11:13	16	2	2017-03-17	11:13	Spontaneous vaginal	Late miscarriage						No		No	No	No	No	No	No	No	No	No	No	No	No	No	No	No		No	No
183	85	1		19:38	37	1	2017-08-11	16:30	Spontaneous vaginal	Live birth	Male	2710		8	9	No		No	No	No	No	No	No	No	No	No	No	No	No	No	No	No		No		2017-08-12	1
254	86	1		09:21	39	4	2017-08-07	09:21	Elective caesarean	Live birth	Male	3680		9	10	No		No	No	No	No	No	No	No	No	No	No	No	No	No	No	No		No	No	2017-08-07	0
184	87	1		10:45	37	4	2017-08-09	10:45	Elective caesarean	Live birth	Male	2630		8	10	No		No	No	No	No	No	No	No	No	No	No	No	No	No	No	No		No	No	2017-08-12	3
155	88	1		09:36	40	4	2017-07-08	21:50	Emergency caesarean in labour	Live birth	Male	3620		9	10	No		No	No	No	No	No	No	No	No	No	No	No	No	No	No	No		No	No	2017-07-10	1
156	89	1		14:31	40	4	2017-07-24	13:50	Spontaneous vaginal	Live birth	Male	3060		9	9	No		No	No	No	No	No	No	No	No	No	No	No	No	No	No	No		No	No	2017-07-25	1
90	90	1	Iatrogenic	21:39	36	2	2017-06-09	21:38	Emergency caesarean prior to onset of labour	Live birth	Female	3040		9	10	No		No	No	No	No	No	No	No	No	No	No	No	No	No	No	No		No	No	2017-06-10	1
92	91	1		15:35	40	2	2017-07-10	15:35	Elective caesarean	Live birth	Male	3200							No	No	No	No	No	No	No	No	No	No	No	No	No	No		No
78	92	1		07:10	40	1	2017-07-05	06:07	Spontaneous vaginal	Live birth	Male	3600		9	10	No		No	No	No	No	No	No	No	No	No	No	No	No	No	No	No		No	No	2017-07-06	1
233	93	1		01:20	26	1			Spontaneous vaginal	Live birth	Female	875						Yes	No	No	No	No	No	No	No	No	No	No	No	No	No	No		No
72	94	1	Iatrogenic	20:10	39	6	2017-08-16	16:57	Spontaneous vaginal	Live birth	Male	3180		9	10	No		No	No	No	No	No	No	No	No	No	No	No	No	No	No	No		No	No	2017-08-18	2
234	95	1		02:05	38	0	2017-09-05	13:00	Emergency caesarean prior to onset of labour	Live birth	Female	3010		9	10	No		No	No	No	No	No	No	No	No	No	No	No	No	No	No	No		No	No	2017-09-07	1
333	96	1	Iatrogenic	16:24	39	0	2017-09-10	16:24	Elective caesarean	Live birth	Female	3910		9	10	No		No	No	No	No	No	No	No	No	No	No	No	No	No	No	No		No		2017-09-13	3
185	97	1	Spontaneous	21:26	28	1	2017-04-27	12:00	Spontaneous vaginal	Live birth	Female	1300		7	9	Yes	Duplex kidney Patent ductus arteriosus	Yes	Yes	No	No	No	No	No	No	No	No	No	No	No	No	No		No	No	2017-05-23	26
84	98	1	Spontaneous	18:07	35	2	2017-06-21	03:00	Spontaneous vaginal	Live birth	Male	2574		9	10			Yes	Yes	No	No	No	No	No	No	No	No	No	No	No	No	No		No		2017-06-25	4
96	99	1	Iatrogenic	07:43	34	4	2017-06-15	03:30	Instrumental vaginal	Live birth	Female	2118		9	10	No		Yes	No	No	No	No	No	No	No	No	No	No	No	No	No	No		No	No	2017-08-16	8		Jaundice
97	100	1	Spontaneous	03:56	35	2	2017-08-01	01:00	Spontaneous vaginal	Live birth	Male	2700		6	9	No		No	No	No	No	No	No	No	No	No	No	No	No	No	No	No		No	No	2017-08-04	3
98	101	1	Spontaneous	09:25	39	6	2017-07-08	08:40	Spontaneous vaginal	Live birth	Female	3900		9	10	No		No	No	No	No	No	No	No	No	No	No	No	No	No	No	No		No	No	2017-07-09	1
128	102	1	Spontaneous	23:56	39	1	2017-09-14	22:30	Spontaneous vaginal	Live birth	Female	3450		9	10	No		No	No	No	No	No	No	No	No	No	No	No	No	No	No	No		No	No	2017-09-17	3
241	103	1	Spontaneous	12:40	37	0	2017-09-24	07:00	Elective caesarean	Live birth	Female	2916		9	10	No		No	No	No	No	No	No	No	No	No	No	No	No	No	No	No		No	No	2017-09-27	3
271	104	1	Spontaneous	02:24	27	2	2017-07-14	02:15	Spontaneous vaginal	Live birth	Female	850		5	9	No		Yes	No	No	No	No	No	No	No	No	No	No	No	Yes	No	No		No	No	2017-09-15	63		Small hepatic angioma Apneas
100	105	1		04:30	35	1	2017-04-20	04:12	Spontaneous vaginal	Live birth	Male	2500		9	9	No		Yes	Yes	No	No	No	No	No	No	No	No	No	No	No	No	No		No	No	2017-04-23	3
272	106	1	Spontaneous	14:00	32	5	2017-03-26	12:00	Elective caesarean	Live birth	Female	2066		6	9	No		Yes	No	No	No	No	No	No	No	No	No	No	No	No	No	No		No	No	2017-06-22	6		Transitory tachypnea of newborn Transfer to another hospital
282	107	1	Spontaneous	11:35	37	2	2017-09-23	14:00	Spontaneous vaginal	Live birth	Male	2600		9	10	No		No	No	No	No	No	No	No	No	No	No	No	No	No	No	No		No	No	2017-09-26	2
322	108	1	Spontaneous	16:01	38	5	2017-09-28	07:30	Spontaneous vaginal	Live birth	Male	3188		8	10	No		No	No	No	No	No	No	No	No	No	No	No	No	No	No	No		No	No	2017-09-30	2
15	109	1	Spontaneous	04:47	38	5	2017-06-16	02:30	Spontaneous vaginal	Live birth	Male	3300		9	10	No		No	No	No	No	No	No	No	No	No	No	No	No	No	No	No		No	No	2017-06-16	0
735	110	1	Spontaneous	09:15	38	1	2017-03-06	08:30	Spontaneous vaginal	Live birth	Male	2950		9	9	No		No	No	No	No	No	No	No	No	No	No	No	No	No	No	No		No	No	2017-03-07	1
399	111	1	Spontaneous	15:53	33	2	2017-07-08	15:00	Instrumental vaginal	Live birth	Female	2034		9	10	No		Yes	No	No	No	No	No	No	No	No	No	No	No	No	No	No		No	No	2017-07-20	12		Neonatal complications: early sepsis, anemia, connatal cist
357	112	1	Spontaneous	14:51	35	5	2017-06-25	13:00	Spontaneous vaginal	Live birth	Male	2442		9	10	No		Yes	No	No	No	No	No	No	No	No	No	No	No	No	No	No		No	No	2017-06-30	3
79	113	1		11:04	37	4	2017-08-17	11:04	Elective caesarean	Live birth	Female	2900		8	9	No		No	No	No	No	No	No	No	No	No	No	No	No	No	No	No		No		2017-08-18	1
246	114	1		19:02	29	0	2017-07-11	19:00	Spontaneous vaginal	Live birth	Male	1330		6	9			Yes	Yes	No	No	No	No	No	No	No	No	No	No	No	No	No		No		2017-07-18	7
283	115	1		21:40	20	4	2017-05-09	21:40	Spontaneous vaginal	Late miscarriage	Male	340				No		No	No	No	No	No	No	No	No	No	No	No	No	No	No	No		No	No
349	116	1	Spontaneous	19:35	26	6	2017-08-12	15:00	Spontaneous vaginal	Late miscarriage								No	No	No	No	No	No	No	No	No	No	No	No	No	No	No		No	No
308	117	1	Spontaneous	13:51	36	0	2017-08-06	03:00	Emergency caesarean in labour	Live birth	Female	2340		9	10				No	No	No	No	No	No	No	No	No	No	No	No	No	No		No		2017-08-07	1
249	118	1	Spontaneous	19:00	41	5	2017-09-18	11:05	Spontaneous vaginal	Live birth	Female	3560		9	10	No		No	No	No	No	No	No	No	No	No	No	No	No	No	No	No		No	No	2017-09-19	1
309	119	1		16:48	39	1	2017-10-18	16:48	Elective caesarean	Live birth	Female	2892						No	No	No	No	No	No	No	No	No	No	No	No	No	No	No		No	No	2017-10-19	1
221	120	1	Iatrogenic	14:51	40	5	2017-09-28	14:51	Elective caesarean	Live birth	Male	3710		9	10	No		No	No	No	No	No	No	No	No	No	No	No	No	No	No	No		No	No	2017-09-30	2
199	121	1	Spontaneous	11:35	41	1	2017-09-21	05:50	Emergency caesarean in labour	Live birth	Female	3990		8	6			Yes	No	No	No	No	No	No	No	No	No	No	No	No	No	No		No	No	2017-09-28	7
253	122	1	Iatrogenic	20:16	36	3	2017-07-24	13:40	Spontaneous vaginal	Live birth	Male	2450		9	9	No		No	No	No	No	No	No	No	No	No	No	No	No	No	No	No		No	No
698	123	1	Iatrogenic	02:03	34	1	2017-10-05	00:00	Spontaneous vaginal	Live birth	Female	1680		8	9	No		Yes	No	No	No	No	No	No	No	No	No	No	No	No	No	No		No	No	2017-11-11	16		apneas
633	124	1	Iatrogenic	21:41	34	1	2017-08-14	07:00	Emergency caesarean in labour	Live birth	Male	2050		9	10	No		Yes	No	No	No	No	No	No	No	No	No	No	No	No	No	No		No	No	2017-09-06	10		Non-isoimmune neonatal hyperbilirubinemia in context of prematurity Longitudinal cutaneous fold over the coxigeal region Neonate does not pass auditory screening
632	125	1	Iatrogenic	05:15	32	1	2017-08-23	05:14	Emergency caesarean prior to onset of labour	Live birth	Male	2100		7	8	No		Yes	No	No	No	No	No	No	No	No	No	No	No	No	No	No		No	No	2017-09-26	34		Neonatal complications: -bronchiolitis -sepsis -anemia -atelectasis -conjunctivitis due to S.viridans
561	126	1	Spontaneous	01:25	33	4	2017-07-27	23:00	Spontaneous vaginal	Live birth	Female	2080		8	9	No		Yes	No	No	No	No	No	No	No	No	No	No	No	No	No	No		No	No	2017-08-07	10
494	127	1	Spontaneous	06:48	30	6	2017-07-07	01:00	Spontaneous vaginal	Live birth	Male	1550		9	10	No		Yes	No	No	No	No	No	No	No	No	Yes	No	No	Yes	No	No		No	No	2017-08-05	29		Neonatal complications: -Intraventicular Haemorrhage grade I. No clinical impact. -transient tachypnea resolved at discharge -Neonatal hypoglycemia resolved -hyponatremia due to renal immaturity. Resolved. -jaundice in context of prematurity
94	128	1	Spontaneous	09:26	37	5	2017-08-04	08:35	Spontaneous vaginal	Live birth	Male	2730		8	9	No		No	No	No	No	No	No	No	No	No	No	No	No	No	No	No		No	No	2017-08-04	0
93	129	1	Spontaneous	10:33	37	2	2017-08-13	10:32	Emergency caesarean in labour	Live birth	Female	2660		9	10	No		No	No	No	No	No	No	No	No	No	No	No	No	No	No	No		No	No	2017-08-17	4
181	130	1	Iatrogenic	22:18	23	3	2017-03-30	12:30	Spontaneous vaginal	Live birth	Male	500		2	7	No		Yes	Yes	No	No	Yes	No	No	No	No	Yes	No	No	No	No	No		Yes	Yes	2017-05-30	51	2017-10-30	Discharged to Great Ormond Street 30 May 2017 00:00 Corrected gestation at discharge 30+5. Transfer to assess for possible structure or other pathology to account for feed intolerance. Admitted 19 Jun 2017 18:15 from Great Ormond Street. Local unit id: 87218132 Admitted 19 Jun 2017 18:15 from Great Ormond Street.Discharged to Whittington 20 Jul 17 at 12:00 Corrected gestation at discharge 38
178	131	1	Spontaneous	06:16			2017-03-23	12:00	Spontaneous vaginal	Live birth	Male	1632		9	9	No		Yes	No	No	No	No	No	No	No	No	No	No	No	No	No	No		No	No	2017-05-16	32		periventricular hyperechogenicity primary apneas
335	132	1	Spontaneous	09:41	40	3	2017-11-07	05:30	Spontaneous vaginal	Live birth	Female	3950		1	10	No		No	No	No	No	No	No	No	No	No	No	No	No	No	No	No		No	No	2017-11-07	0
400	133	1	Spontaneous	05:21	37	2	2017-10-14	05:21	Spontaneous vaginal	Live birth	Female	2640		9	10	No		No	No	No	No	No	No	No	No	No	No	No	No	No	No	No		No	No	2017-10-20	6
286	134	1	Spontaneous	17:41	40	6	2017-10-15	23:00	Instrumental vaginal	Live birth	Male	3900		9	10	No		No	No	No	No	No	No	No	No	No	No	No	No	No	No	No		No	No	2017-10-18	1
284	135	1		10:57	37	5	2017-10-09	10:57	Elective caesarean	Live birth	Male	2800		9	10	No		No	No	No	No	No	No	No	No	No	No	No	No	No	No	No		No	No	2017-10-11	2
513	136	1			24	6			Spontaneous vaginal	Live birth	Female	630						Yes	No	No	No	No	No	No	No	No	No	No	No	No	No	No		No
176	137	1	Iatrogenic	12:28	38	0	2017-08-15	12:28	Elective caesarean	Live birth	Male	3230		9	10	No		No	No	No	No	No	No	No	No	No	No	No	No	No	No	No		No	No	2017-08-16	1
220	138	1	Spontaneous	07:46	42	0	2017-08-23	04:50	Emergency caesarean prior to onset of labour	Live birth	Male	3626		9	9	No		No	No	No	No	No	No	No	No	No	No	No	No	No	No	No		No	No	2017-08-25	2
336	139	1	Spontaneous	07:09	39	0	2017-11-09	02:30	Emergency caesarean in labour	Live birth	Female	2880		9	10	No		No	No	No	No	No	No	No	No	No	No	No	No	No	No	No		No	No	2017-11-11	2
368	140	1	Iatrogenic	21:41	38	2	2017-11-10	07:25	Emergency caesarean in labour	Live birth	Female	2990							No	No	No	No	No	No	No	No	No	No	No	No	No	No		No
295	141	1	Spontaneous	22:34	39	0	2017-10-30	21:00	Spontaneous vaginal	Live birth	Male	2730		9	10	No		No	No	No	No	No	No	No	No	No	No	No	No	No	No	No		No	No	2017-11-01	2
438	142	1	Spontaneous	10:34	39	3	2017-11-06	03:30	Instrumental vaginal	Live birth	Male	4120		9	10	No		No	No	No	No	No	No	No	No	No	No	No	No	No	No	No		No	No	2017-11-07	1
331	143	1	Iatrogenic	17:51	41	3	2017-11-12	17:51	Emergency caesarean prior to onset of labour	Live birth	Male	5090		9	10	No		No	No	No	No	No	No	No	No	No	No	No	No	No	No	No		No	No	2017-11-13	1
340	144	1	Spontaneous	01:46	37	5	2017-10-09	04:00	Emergency caesarean in labour	Live birth	Male			9	10	No		No	No	No	No	No	No	No	No	No	No	No	No	No	No	No		No	No	2017-10-14	3
324	145	1	Iatrogenic	12:59	39	0	2017-10-13	12:59	Emergency caesarean prior to onset of labour	Live birth	Female	2850		9	10	No		No	No	No	No	No	No	No	No	No	No	No	No	No	No	No		No	No	2017-10-14	1
300	146	1	Spontaneous	22:03	38	2	2017-09-27	13:35	Emergency caesarean in labour	Live birth	Male	3100		9	10	No		No	No	No	No	No	No	No	No	No	No	No	No	No	No	No		No	No	2017-09-30	2
341	147	1	Iatrogenic	13:49	39	6	2017-10-04	13:49	Elective caesarean	Live birth	Male	3590		9	10	No		No	No	No	No	No	No	No	No	No	No	No	No	No	No	No		No	No	2017-10-05	1
219	148	1	Spontaneous	02:27	38	4	2017-09-23	01:35	Spontaneous vaginal	Live birth	Female	3590		8	10	No		No	No	No	No	No	No	No	No	No	No	No	No	No	No	No		No	No	2017-09-24	1
87	149	1	Spontaneous	23:37	39	3	2017-07-25	18:08	Spontaneous vaginal	Live birth	Female	2920		9	10				No	No	No	No	No	No	No	No	No	No	No	No	No	No		No		2017-07-26	1
255	150	1	Spontaneous	00:32	25	0	2017-06-21	07:00	Elective caesarean	Live birth	Male	720		3	8	No		Yes	Yes	No	Yes	No	No	No	Yes	No	No	No	No	Yes	No	No		No	No	2017-09-28	93		Hyaline membrane disease Arterial hypotension Clinical conjunctivitis without germ Multifactor anemia Osteopenia of prematurity Right inguinal hernia pending surgical intervention Bilateral nephrocalcinosis
312	151	1	Iatrogenic	12:26	40	0	2017-10-25	06:00	Spontaneous vaginal	Live birth	Male	2840		9	10	No		No	No	No	No	No	No	No	No	No	No	No	No	No	No	No		No	No	2017-10-27	2
235	152	1	Spontaneous	06:46	23	6	2017-05-29	06:46	Spontaneous vaginal	Live birth	Male	705		7	7	Yes	Patent ductus arteriosus	Yes	Yes	No	No	No	No	No	No	No	No	No	No	No	No	No		No	No	2017-08-08	71
242	153	1	Iatrogenic	16:34	38	5	2017-09-27	16:34	Elective caesarean	Live birth	Female	3180		9	9	No		No	No	No	No	No	No	No	No	No	No	No	No	No	No	No		No	No	2017-09-28	1
285	154	1	Spontaneous	19:31	41	3	2017-10-20	00:30	Emergency caesarean in labour	Live birth	Male	4120		9	10	No		No	No	No	No	No	No	No	No	No	No	No	No	No	No	No		No	No	2017-10-23	3
248	155	1	Iatrogenic	10:09	39	0	2017-09-22	10:09	Elective caesarean	Live birth	Female	2940		9	10	No		No	No	No	No	No	No	No	No	No	No	No	No	No	No	No		No	No	2017-09-23	1
327	156	1	Iatrogenic	22:17	38	5	2017-10-23	22:17	Emergency caesarean prior to onset of labour	Live birth	Male	2520		5	7	No		No	No	No	No	No	No	No	No	No	No	No	No	No	No	No		No	No	2017-10-24	1
398	157	1	Iatrogenic	12:06	34	4	2017-05-07	12:00	Elective caesarean	Live birth	Female	2030		6	7	No		Yes	Yes	No	No	No	No	No	No	No	No	No	No	No	No	No		No	No	2017-09-25	12		hyaline membrane disease, pulmonary pseudohypoplasia abstinence syndrome associated with treatment with opiates conjunctivitis: Serratia m
397	158	1	Iatrogenic	12:12	37	1	2017-11-20	08:00	Elective caesarean	Live birth	Male	3262		9	10	No		No	No	No	No	No	No	No	No	No	No	No	No	No	No	No		No	No	2017-11-23	3
428	159	1	Spontaneous	19:24	38	1	2017-08-28	19:13	Spontaneous vaginal	Live birth	Female	2950		9	10	No		No	No	No	No	No	No	No	No	No	No	No	No	No	No	No		No	No	2017-08-30	2
359	160	1	Iatrogenic	02:16	40	6	2017-08-10	13:50	Emergency caesarean in labour	Live birth	Male	3815				No		No	No	No	No	No	No	No	No	No	No	No	No	No	No	No		No	No
348	161	1	Iatrogenic	23:24	37	2	2017-10-11	20:45	Emergency caesarean in labour	Live birth	Female	2595				No		Yes	No	No	No	No	No	No	No	No	No	No	No	No	No	No		No	No
345	162	1	Iatrogenic	00:49	38	2	2017-07-11	04:00	Emergency caesarean prior to onset of labour	Live birth	Male	3160				No		No	No	No	No	No	No	No	No	No	No	No	No	No	No	No		No	No
479	163	1	Iatrogenic	04:48	41	6	2017-10-26	18:45	Spontaneous vaginal	Live birth	Male	4465				No		No	No	No	No	No	No	No	No	No	No	No	No	No	No	No		No	No
134	164	1	Spontaneous	10:58	39	5	2017-08-28	10:57	Emergency caesarean in labour	Live birth	Female	3060		9	10	No		No	No	No	No	No	No	No	No	No	No	No	No	No	No	No		No	No	2017-08-31	3
139	165	1	Spontaneous	16:12	38	2	2017-09-04	15:00	Emergency caesarean in labour	Live birth	Male	2610		3	8	No		No	No	No	No	No	No	No	No	No	No	No	No	No	No	No		No	No	2017-09-07	3
699	166	1	Spontaneous	09:26	33	5	2017-10-03	06:45	Spontaneous vaginal	Live birth	Male	2510		7	9	No		Yes	No	No	No	No	No	Yes	No	No	No	No	No	No	No	No		No	No	2017-12-04	18
495	167	1	Spontaneous	11:16	39	0	2017-09-16	02:00	Spontaneous vaginal	Live birth	Male	3190				No		No	No	No	No	No	No	No	No	No	No	No	No	No	No	No		No	No	2017-09-18	2
498	168	1	Iatrogenic	10:34	39	0	2017-09-28	10:32	Elective caesarean	Live birth	Female	3070		9	10	No		No	No	No	No	No	No	No	No	No	No	No	No	No	No	No		No	No	2017-10-01	3
457	169	1	Spontaneous	12:54	26	1	2017-05-25	08:00	Spontaneous vaginal	Live birth	Male	730		6	8	No		Yes	No	No	No	No	No	No	Yes	No	No	No	No	No	No	No		No	No	2017-11-29	154		-immature lung -nosocomial sepsis with bacteriological confirmation -vascular ring due to double aortic arch of prenatal diagnosis -mild bronchopulmonary dysplasia -bilateral cryptorchidism at birth -rectal bleeding -suspected cow's milk protein allergy
425	170	1	Spontaneous	10:50	38	0	2017-11-24	01:00	Spontaneous vaginal	Live birth	Female	3150		9	10	No		No	No	No	No	No	No	No	No	No	No	No	No	No	No	No		No	No	2017-11-25	1
424	171	1	Iatrogenic	07:18	38	6	2017-09-30	17:00	Spontaneous vaginal	Live birth	Male	3130		9	10	No		No	No	No	No	No	No	No	No	No	No	No	No	No	No	No		No	No	2017-10-03	2
404	172	1	Spontaneous	00:47	36	3	2017-07-27	00:00	Emergency caesarean in labour	Live birth	Female	2650		9	10	No		No	No	No	No	No	No	No	No	No	No	No	No	No	No	No		No	No	2017-07-30	3
389	173	1	Spontaneous	18:45	33	6	2017-06-20	06:00	Spontaneous vaginal	Live birth	Female	2430		9	10	No		Yes	No	No	No	No	No	No	No	No	No	No	No	No	No	No		No	No	2017-07-22	12		-mild hypoglycemia -Clinical suspicion of sepsis with meningeal involvement not confirmed microbiologically
387	174	1	Spontaneous	00:43	39	3	2017-08-28	23:00	Spontaneous vaginal	Live birth	Male	2990		9	10	No		No	No	No	No	No	No	No	No	No	No	No	No	No	No	No		No	No	2017-08-31	2
388	175	1	Spontaneous	07:53	39	3	2017-09-28	07:52	Elective caesarean	Live birth	Female	3930		9	10	No		No	No	No	No	No	No	No	No	No	No	No	No	No	No	No		No	No	2017-10-01	3		angioma in lumbosacral region
332	176	1	Iatrogenic	00:46	41	0	2017-10-28	17:30	Spontaneous vaginal	Live birth	Female	3830		9	10	No		No	No	No	No	No	No	No	No	No	No	No	No	No	No	No		No	No	2017-10-31	2
319	177	1	Spontaneous	11:45	40	1	2017-12-01	07:20	Spontaneous vaginal	Live birth	Female	3660		9	10	No		No	No	No	No	No	No	No	No	No	No	No	No	No	No	No		No	No	2017-12-04	3
385	178	1	Spontaneous	23:12	40	2	2017-12-10	21:10	Spontaneous vaginal	Live birth	Female	3380		9	10	No		No	No	No	No	No	No	No	No	No	No	No	No	No	No	No		No	No	2017-12-13	3
318	179	1	Iatrogenic	18:01	38	6	2017-08-06	11:00	Spontaneous vaginal	Live birth	Female	3690		8	10	No		No	No	No	No	No	No	No	No	No	No	No	No	No	No	No		No	No	2017-08-08	2
311	180	1	Spontaneous	11:22	22	4	2017-04-03	11:22	Spontaneous vaginal	Late miscarriage	Male	400		2	2	No		No	No	No	No	No	No	No	No	No	No	No	No	No	No	No		No	No				Intrapartum exitus
304	181	1	Spontaneous	18:03	37	6	2017-10-11	14:50	Spontaneous vaginal	Live birth	Male	2710		9	10	No		No	No	No	No	No	No	No	No	No	No	No	No	No	No	No		No	No	2017-10-13	2
276	182	1	Spontaneous	13:06	30	6	2017-04-29	13:00	Spontaneous vaginal	Live birth	Female	1800		8	9	No		Yes	No	No	No	No	No	No	No	No	No	No	No	Yes	No	No		No	No	2017-05-30	31		Cavum vergae cyst Mild-moderate periventricular hyperechogenicities that are not pathological
701	183	1	Iatrogenic	04:51	24	1	2018-01-04	04:49	Spontaneous vaginal	Stillbirth	Female	430				No	unknown. No postmortem.	No	No	No	No	No	No	No	No	No	No	No	No	No	No	No		No	No
423	184	1	Iatrogenic	09:35	36	5	2017-12-13	08:00	Spontaneous vaginal	Live birth	Female	2860		8	10	No		No	No	No	No	No	No	No	No	No	No	No	No	No	No	No		No	No	2017-12-15	2
408	185	1	Spontaneous	10:30	26	4	2017-04-27	11:00	Instrumental vaginal	Live birth	Male	575		6	7	No		Yes	Yes	No	No	No	No	No	No	No	Yes	No	No	No	No	No		Yes	Yes			2017-05-26	Neonatal complications fetus 1: sepsis Fetus 2: 04/06/2017 03:20h. Female 1450gr. Apgar 7/9. Admission to NICU. Posthemorrhagic hydrocephalus. Discharge: 20/07/2017
240	186	1	Spontaneous	11:30			2017-07-11	10:00	Spontaneous vaginal	Live birth	Male	1200		8	9	No		Yes	No	No	No	No	No	No	No	No	No	No	No	Yes	No	No		No	No	2017-10-02	76		Complications: -apneas of prematurity -acute conjunctivitis: Pseudomona aeurginosa and Serratia marescens
264	187	1	Iatrogenic	19:40	30	3	2017-03-14	12:00	Elective caesarean	Live birth	Female	1490		6	7	No		Yes	Yes	Yes	No	No	No	Yes	No	No	No	No	No	Yes	No	No		No	No	2017-08-03	42		minor malformations functional heart murmur
262	188	1	Spontaneous	19:16	39	0	2017-08-05	18:00	Spontaneous vaginal	Live birth	Male	3180		8	9	No		No	No	No	No	No	No	No	No	No	No	No	No	No	No	No		No	No	2017-08-07	2
358	189	1	Iatrogenic	22:33	38	5	2017-12-28	21:00	Elective caesarean	Live birth	Male	3130		9	10	No		No	No	No	No	No	No	No	No	No	No	No	No	No	No	No		No	No	2017-12-31	3
590	190	1	Spontaneous	03:51	39	5	2017-12-28	00:00	Spontaneous vaginal	Live birth	Male	3390		9	10	No		No	No	No	No	No	No	No	No	No	No	No	No	No	No	No		No	No	2017-12-31	3
261	191	1	Iatrogenic	21:52	40	4	2017-09-16	19:00	Emergency caesarean in labour	Live birth	Female	3270		9	10	No		No	No	No	No	No	No	No	No	No	No	No	No	No	No	No		No	No	2017-09-20	4
594	192	1	Spontaneous	17:48	38	6	2018-01-27	15:00	Spontaneous vaginal	Live birth	Female	3028		9	10	No		No	No	No	No	No	No	No	No	No	No	No	No	No	No	No		No	No	2018-01-29	2
597	193	1	Spontaneous	04:09	39	4	2018-01-21	04:01	Spontaneous vaginal	Live birth	Male	3040		9	10	No		No	No	No	No	No	No	No	No	No	No	No	No	No	No	No		No	No	2018-01-23	2
945	194	1	Iatrogenic	09:48	39	3	2018-01-08	09:40	Elective caesarean	Live birth	Male	3198		9	10	No		No	No	No	No	No	No	No	No	No	No	No	No	No	No	No		No	No	2018-01-11	3
946	195	1	Iatrogenic	20:55	38	2	2018-01-08	13:15	Instrumental vaginal	Live birth	Female	3000		9	10	No		No	No	No	No	No	No	No	No	No	No	No	No	No	No	No		No	No	2018-01-10	2
947	196	1	Spontaneous	02:30	34	1	2017-12-30	02:25	Instrumental vaginal	Live birth	Male	2030		9	10	No		Yes	No	No	No	No	No	No	No	No	No	No	No	No	No	No		No	No	2018-01-03	4
965	197	1	Spontaneous	22:30	16	6			Spontaneous vaginal	Late miscarriage	Male					No	unsure of date / time of SROM	No	No	No	No	No	No	No	No	No	No	No	No	No	No	No		No	Yes	2018-02-03	3
525	198	1	Spontaneous	01:12	40	0	2018-01-29	18:00	Spontaneous vaginal	Live birth	Female	3674		9	10	No		No	No	No	No	No	No	No	No	No	No	No	No	No	No	No		No	No	2018-02-01	2
496	199	1	Iatrogenic	21:29	40	4	2018-02-07	21:20	Emergency caesarean in labour	Live birth	Female	3150		9	10	No		No	No	No	No	No	No	No	No	No	No	No	No	No	No	No		No	No	2018-02-10	3
405	200	1	Spontaneous	08:35	40	3	2018-01-11	03:30	Instrumental vaginal	Live birth	Male	3750		9	10	No		No	No	No	No	No	No	No	No	No	No	No	No	No	No	No		No	No	2018-01-13	2
497	201	1	Spontaneous	04:38	40	2	2018-02-08	23:00	Spontaneous vaginal	Live birth	Female	3340		9	10	No		No	No	No	No	No	No	No	No	No	No	No	No	No	No	No		No	No	2018-02-10	1
493	202	1	Spontaneous	05:25	37	5	2018-01-10	02:40	Spontaneous vaginal	Live birth	Female	2730		9	10	No		No	No	No	No	No	No	No	No	No	No	No	No	No	No	No		No	No	2018-01-12	2
260	203	1	Spontaneous	09:04	39	0	2017-09-20	09:04	Elective caesarean	Live birth	Female	3160		7	9	No		No	No	No	No	No	No	No	No	No	No	No	No	No	No	No		No	No	2017-09-23	3
259	204	1	Spontaneous	10:32	38	1	2017-10-13	10:30	Elective caesarean	Live birth	Male	3410		9	10	No		No	No	No	No	No	No	No	No	No	No	No	No	No	No	No		No	No	2017-10-16	3
1015	205	1	Spontaneous	05:04	40	1	2018-06-03	04:30	Spontaneous vaginal	Live birth	Female	3030		9	10	No		No	No	No	No	No	No	No	No	No	No	No	No	No	No	No		No	No	2018-06-03	0		se10 0gt - mothers postcode
1130	206	1	Iatrogenic	15:50	27	2	2018-02-28	12:00	Emergency caesarean prior to onset of labour	Live birth	Male	1135		7	10	No		Yes	Yes	No	No	No	No	No	No	No	No	No	No	No	No	No		No	No	2018-04-19	49
1137	207	1			39	0			Elective caesarean	Live birth		3510				No		No	No	No	No	No	No	No	No	No	No	No	No	No	No	No		No	No
1139	208	1	Spontaneous		27	5	2013-06-22		Emergency caesarean in labour	Live birth	Unknown	1050				No		Yes	No	No	No	No	No	No	No	No	No	No	No	No	No	No		No	No
1140	209	1	Spontaneous		38	0			Spontaneous vaginal	Live birth		4280				No		No	No	No	No	No	No	No	No	No	No	No	No	No	No	No		No	No
1141	210	1	Spontaneous	18:37	40	0	2012-11-24	17:00	Spontaneous vaginal	Live birth	Female	3460	34.9	9	9	No		No	No	No	No	No	No	No	No	No	No	No	No	No	No	No		No	No	2012-11-25	1
1142	211	1	Spontaneous	07:03	38	0	2015-02-09	01:45	Emergency caesarean in labour	Live birth	Male	3210		9	10	No		No	No	No	No	No	No	No	No	No	No	No	No	No	No	No		No	No	2015-02-11	2
1143	212	1	Iatrogenic	17:08	36	6	2011-09-06	06:00	Spontaneous vaginal	Live birth	Female	2720	21.1	9	10	No		No	No	No	No	No	No	No	No	No	No	No	No	No	No	No		No	No	2011-09-10	3		PPROM with no contractions >24hrs, so augmented into labour.
1144	213	1	Spontaneous	20:46	38	3	2013-11-21	20:46	Emergency caesarean in labour	Live birth	Female	2820	29.2	10	10	No		No	No	No	No	No	No	No	No	No	No	No	No	No	No	No		No	No	2013-11-25	4
1146	214	1	Iatrogenic	09:18	38	3	2012-05-08	09:18	Emergency caesarean prior to onset of labour	Live birth	Male	2900	18.8	9	10	No		No	No	No	No	No	No	No	No	No	No	No	No	No	No	No		No	No	2012-05-14	6		Crash Caesarean Section due to anaesthetist mistakenly giving 5 mls synto I/V
1147	215	1	Iatrogenic	11:34	39	5	2012-07-25	11:33	Elective caesarean	Live birth	Female	3020	9.8	9	10	No		No	No	No	No	No	No	No	No	No	No	No	No	No	No	No		No	No	2012-07-28	3
1148	216	1		10:41	36	4			Emergency caesarean prior to onset of labour	Live birth	Male	2655		6	6	No	admitted to SCBU for hypoglycaemia and CRP 48	Yes	No	No	No	No	No	No	No	No	No	No	No	No	No	No		No	No	2014-10-31	4
1149	217	1	Spontaneous	09:57	33	5	2011-07-29	16:00	Spontaneous vaginal	Live birth	Male	2140	10.9	10	10	No	admitted to NNU due to respiratory distress syndrome, for which he had short-lasting CPAP. Prophylactic antibiotics were commenced but discontinued at 48 hours as blood cultures were negative. Physiological jaundice was noted on day 4 and phototherapy was commenced and continued for 5 days. Discharged from GSTT to Lewisham NNU (local hospital) on 3rd August, discharged home 11th August.	Yes	Yes	No	No	No	No	No	No	No	No	No	No	No	No	No		No	No	2011-08-11	12
1008	218	1	Iatrogenic	10:04	36	1	2018-03-02	10:03	Elective caesarean	Live birth	Male	2800		9	10	No		No	No	No	No	No	No	No	No	No	No	No	No	No	No	No		No	No	2018-03-03	1		Was admitted 15/2/18 as was found to have Vasa praevia on USS. Remained inpatient until date of ELCS
1151	219	1			38	1			Elective caesarean	Live birth		3034				No			No	No	No	No	No	No	No	No	No	No	No	No	No	No		No
1152	220	1	Iatrogenic	23:05	36	6	2015-04-03	16:30	Spontaneous vaginal	Live birth	Female	2800		9	10	No		No	No	No	No	No	No	No	No	No	No	No	No	No	No	No		No	No	2015-04-09	3
1153	221	1	Iatrogenic	12:03	38	3	2012-12-11	12:03	Elective caesarean	Live birth	Female	3100	23.9	10	10	No		No	No	No	No	No	No	No	No	No	No	No	No	No	No	No		No	No	2012-12-13	2
943	222	1	Iatrogenic	09:50	39	6	2018-03-02	09:49	Elective caesarean	Live birth	Female	2794		9	10	No		Yes	No	No	No	No	No	No	No	No	No	No	No	No	No	No		No	No	2018-03-10	8		Admission due to clonic movements of upper extremities
1155	223	1	Iatrogenic	12:13	39	1	2015-02-06	12:13	Elective caesarean	Live birth	Female	3220		9	10	No		No	No	No	No	No	No	No	No	No	No	No	No	No	No	No		No	No	2015-02-09	3
1156	224	1	Spontaneous	15:33	39	0	2014-02-11	23:30	Spontaneous vaginal	Live birth	Female	3215	29	9	10	No		No	No	No	No	No	No	No	No	No	No	No	No	No	No	No		No	No	2014-02-14	2
1157	225	1	Spontaneous	07:35	28	4	2015-11-08	20:00	Spontaneous vaginal	Live birth	Male	1120				No		Yes	Yes	No	No	No	No	No	No	No	No	No	No	No	No	No		No	No	2015-12-29	48
1162	226	1	Spontaneous		35	5			Emergency caesarean in labour	Live birth		2350				No		No	No	No	No	No	No	No	No	No	No	No	No	No	No	No		No	No				EMCS at 4cm due to pathological CTG - A+W
1163	227	1	Iatrogenic	02:58	31	1	2012-02-05	10:00	Spontaneous vaginal	Live birth	Female	1660	31.5	7	8	No		Yes	Yes	No	No	No	No	No	No	No	No	No	No	No	No	No		No	No	2012-02-29	22		PPROM at 30+6
1166	228	1	Spontaneous	02:20	33	1	2012-10-01	00:00	Spontaneous vaginal	Live birth	Female	1800	9.6	8	8	No		Yes	Yes	No	No	No	No	No	No	No	No	No	No	No	No	No		No	No	2012-10-28	14
1168	229	1	Iatrogenic	11:36	41	2	2016-07-06	11:36	Elective caesarean	Live birth	Female	3250				No		No	No	No	No	No	No	No	No	No	No	No	No	No	No	No		No	No	2016-07-09	3
1170	230	1	Spontaneous	07:45	37	5	2014-10-28	22:30	Instrumental vaginal	Live birth	Female	2600		9	10	No		No	No	No	No	No	No	No	No	No	No	No	No	No	No	No		No	No	2014-11-06	8
1172	231	1	Iatrogenic	05:45	41	1	2015-04-17	23:15	Spontaneous vaginal	Live birth	Female	2920		4	7	No		No	No	No	No	No	No	No	No	No	No	No	No	No	No	No		No	No	2015-04-20	2
1174	232	1	Iatrogenic	18:00	25	2	2012-07-03	23:45	Emergency caesarean prior to onset of labour	Live birth	Female	745	41.4	6	9	No	patent ductus arteriosus - did not require treatment	Yes	Yes	No	No	No	No	No	Yes	No	Yes	No	Yes	No	No	No		No	No	2012-09-24	82
1177	233	1	Iatrogenic	11:02	41	0	2012-12-03	11:02	Elective caesarean	Live birth	Male	3750	28	10	10	No		No	No	No	No	No	No	No	No	No	No	No	No	No	No	No		No	No	2012-12-07	4
1178	234	1	Spontaneous	12:31	26	6	2012-08-08	05:40	Emergency caesarean in labour	Live birth	Male	1110	75	7	9	No		Yes	Yes	No	No	No	No	No	No	No	No	No	No	Yes	No	No		No	No	2012-10-07	60
1179	235	1	Iatrogenic	04:39	21	0	2012-07-01	00:30	Spontaneous vaginal	Termination of Pregnancy	Male	350	0.1	0	0	No	PPROM with poor prognosis, TOP performed. Autopsy performed: Non-macerated but autolysed fetus; oligohydramnios. Vasular congestion of intraabdominal organs (including focal intraparenchymal haemorrhages in both kidneys) and signs of very early changes of pulmonary hypoplasia. Placenta shows early acute chorioamnionitis, with maternal response grade 1 stage 1, but no fetal response (likely the ch…	No	No	No	No	No	No	No	No	No	No	No	No	No	No	No		No	No
1180	236	1	Iatrogenic	10:43	39	0	2011-10-05	10:43	Elective caesarean	Live birth	Female	3480	45.4	9	10	No		No	No	No	No	No	No	No	No	No	No	No	No	No	No	No		No	No	2011-10-07	2
1181	237	1	Spontaneous	10:24	29	4	2013-01-20	10:24	Emergency caesarean in labour	Live birth	Female	1820	99.2	4	6	No	gastro-oesophageal reflux	Yes	Yes	No	No	No	No	No	No	No	No	No	No	Yes	No	No		No	No	2013-03-08	47
1182	238	1	Spontaneous	19:43	24	6	2012-04-06	17:15	Spontaneous vaginal	Live birth	Female	655	8.7			Yes	APGAR scores not given as transferred directly to NICU. Not given in NICU either - not recorded on Healthware or on neonatal.net Patent Ductus Arteriosus	Yes	Yes	No	No	Yes	No	No	No	No	No	No	Yes	Yes	No	No		No	No	2012-06-28	83
1183	239	1	Iatrogenic	15:34	39	0	2011-07-19	15:34	Elective caesarean	Live birth	Male	2800	3.8	9	10	No		No	No	No	No	No	No	No	No	No	No	No	No	No	No	No		No	No	2011-08-03	5
1184	240	1	Spontaneous	00:12	38	6	2012-09-02	22:00	Spontaneous vaginal	Live birth	Female	3610	62.6	9	10	No		No	No	No	No	No	No	No	No	No	No	No	No	No	No	No		No	No	2012-09-03	0
1185	241	1	Iatrogenic	09:33	39	0	2012-09-20	09:33	Elective caesarean	Live birth	Male	3360	36.4	10	10	No		No	No	No	No	No	No	No	No	No	No	No	No	No	No	No		No	No	2012-09-23	3
1186	242	1	Iatrogenic	12:19	38	0	2014-07-21	12:19	Elective caesarean	Live birth	Female	4300		9	10	No		No	No	No	No	No	No	No	No	No	No	No	No	No	No	No		No	No	2014-07-27	6
1187	243	1	Iatrogenic	11:26	39	0	2015-04-16	11:26	Elective caesarean	Live birth	Female	3105		10	10	No		No	No	No	No	No	No	No	No	No	No	No	No	No	No	No		No	No	2015-04-18	2
1188	244	1	Spontaneous		32	1			Emergency caesarean in labour	Stillbirth		1900							No	No	No	No	No	No	No	No	No	No	No	No	No	No		No
1194	245	1			11	4													No	No	No	No	No	No	No	No	No	No	No	No	No	No		No					Early miscarriage
1196	246	1	Iatrogenic		38	4	2016-08-10		Elective caesarean	Live birth		3435				No		No	No	No	No	No	No	No	No	No	No	No	No	No	No	No		No	No
1197	247	1	Spontaneous		21	0			Spontaneous vaginal	Late miscarriage									No	No	No	No	No	No	No	No	No	No	No	No	No	No		No
1201	248	1	Spontaneous	06:48	39	6	2013-02-09	01:10	Emergency caesarean in labour	Live birth	Male	3730	36.1	7	10	No		No	No	No	No	No	No	No	No	No	No	No	No	No	No	No		No	No	2013-02-12	2
1202	249	1	Spontaneous	15:34	33	1	2014-06-10	15:33	Emergency caesarean in labour	Live birth	Female	2154		0		No	baby took a while to begin breathing (mother couldn't remember) but not intubated and once started breathing was fine. On Nicu due to prematurity - no treatment	Yes	No	No	No	No	No	No	No	No	No	No	No	No	No	No		No	No	2014-07-02	22
1203	250	1	Spontaneous	12:20	35	5	2016-06-10	05:30	Emergency caesarean in labour	Live birth	Female	3000		10	10	No		No	No	No	No	No	No	No	No	No	No	No	No	No	No	No		No	No	2016-06-13	3
1204	251	1	Iatrogenic	13:23	37	5	2016-05-23	13:23	Elective caesarean	Live birth	Female	3295		9	9	No		No	No	No	No	No	No	No	No	No	No	No	No	No	No	No		No	No	2016-05-25	2
1205	252	1	Iatrogenic	10:07	36	0	2011-11-21	10:07	Elective caesarean	Live birth	Female	2850	16.9	10	10	No		No	No	No	No	No	No	No	No	No	No	No	No	No	No	No		No	No	2011-11-25	4
1216	253	1	Spontaneous	06:38	26	2	2011-06-06	02:55	Spontaneous vaginal	Live birth	Female	800	9.4	9	10	No	The baby was transferred to the parent's local neonatal unit on the fifth day of life (16/06/2011). This baby is suffering Chronic Lung Disease at 28 days of age (BPD, bronchopulmonary dysplasia, CLD). As of 19/08/2011, the baby is still receiving care in the neonatal unit as an inpatient.	Yes	Yes	No	No	No	No	No	No	No	No	No	Yes	Yes	No	No		No	Yes	2011-08-16	66
1221	254	1	Spontaneous	02:06	35	4	2012-06-23	10:00	Emergency caesarean in labour	Live birth	Male	2520	29.3	9	10	No		No	No	No	No	No	No	No	No	No	No	No	No	No	No	No		No	No	2012-07-06	3
1222	255	1	Iatrogenic	06:54	19	2	2015-03-08	08:00	Spontaneous vaginal	Termination of Pregnancy	Unknown	240		0	0	No	Termination of pregnancy due to risk of sepsis.	No	No	No	No	No	No	No	No	No	No	No	No	No	No	No		No	No
1094	256	1	Iatrogenic	01:13	34	0	2018-03-02	17:00	Emergency caesarean prior to onset of labour	Live birth	Female	2770		9	10	No		Yes	Yes	No	No	No	No	No	No	No	No	No	No	No	No	No		No	No	2018-03-13	9
1223	257	1	Spontaneous	20:12	24	4	2011-02-25	20:05	Spontaneous vaginal	Live birth	Female	760	61.1	5	7	No		Yes	Yes	No	No	No	No	No	Yes	No	Yes	No	Yes	Yes	No	No		No	No	2011-05-11	106
1224	258	1	Iatrogenic	19:21	38	0	2014-08-07	19:30	Emergency caesarean in labour	Live birth	Male	3215		5	10	No		No	No	No	No	No	No	No	No	No	No	No	No	No	No	No		No	No	2014-08-11	2		PPROM
1225	259	1	Iatrogenic	09:52	29	1	2015-03-26	05:25	Emergency caesarean prior to onset of labour	Live birth	Female	1300		8	9	No		Yes	Yes	No	No	Yes	No	No	No	No	No	No	No	Yes	No	No		No	No				transverse lie; suboptimal CTG; PPROM chorioamnioitis
1228	260	1	Iatrogenic	01:14	37	2	2018-03-03	23:15	Instrumental vaginal	Live birth	Male	2920	52.5	9	9	No		No	No	No	No	No	No	No	No	No	No	No	No	No	No	No		No	No	2018-03-08	2
878	261	1	Spontaneous	00:32	30	5	2018-03-07	00:25	Spontaneous vaginal	Live birth	Male	1570		9	10	No		Yes	Yes	No	No	No	No	No	No	No	No	No	No	No	No	No		No	No
1259	262	1	Spontaneous		16	2			Spontaneous vaginal	Late miscarriage									No	No	No	No	No	No	No	No	No	No	No	No	No	No		No
1260	263	1	Iatrogenic	12:36	39	2	2012-05-14	12:36	Elective caesarean	Live birth	Female	2880	21.3	9	10	No		No	No	No	No	No	No	No	No	No	No	No	No	No	No	No		No	No	2012-05-20	6
1264	264	1	Iatrogenic		26	4			Emergency caesarean prior to onset of labour	Live birth		765						Yes	No	No	No	No	No	No	No	No	No	No	No	No	No	No		No
1269	265	1			39	0			Elective caesarean	Live birth		3105							No	No	No	No	No	No	No	No	No	No	No	No	No	No		No
1270	266	1	Iatrogenic		37	6			Elective caesarean	Live birth		3250						Yes	No	No	No	No	No	No	No	No	No	No	No	No	No	No		No		2016-11-14	7
1271	267	1			9	1													No	No	No	No	No	No	No	No	No	No	No	No	No	No		No					Early miscarriage - ERPC
1272	268	1	Spontaneous		30	0			Emergency caesarean in labour	Live birth		1210				Yes	VSD	Yes	No	No	No	No	No	No	No	No	No	No	No	No	No	No		No
1273	269	1	Spontaneous		39	2			Spontaneous vaginal			2890				No		No	No	No	No	No	No	No	No	No	No	No	No	No	No	No		No
1274	270	1	Spontaneous		38	3			Emergency caesarean in labour	Live birth		3560				No		No	No	No	No	No	No	No	No	No	No	No	No	No	No	No		No
1275	271	1	Iatrogenic		38	6			Elective caesarean	Live birth		3040							No	No	No	No	No	No	No	No	No	No	No	No	No	No		No
1276	272	1	Spontaneous		40	3			Spontaneous vaginal	Live birth		3130							No	No	No	No	No	No	No	No	No	No	No	No	No	No		No
1277	273	1	Spontaneous		27	0			Emergency caesarean in labour	Live birth									No	No	No	No	No	No	No	No	No	No	No	No	No	No		No					Phoned mother for outcomes - didn't get all the details. Also had another pregnancy after this in 2016: 27 weeks, EMCS, spontaneous onset of labour. Both (2015 and 2016) are A+W.
1278	274	1	Iatrogenic		39	1			Elective caesarean	Live birth		3445							No	No	No	No	No	No	No	No	No	No	No	No	No	No		No
1279	275	1	Spontaneous		32	4			Spontaneous vaginal	Live birth		2220							No	No	No	No	No	No	No	No	No	No	No	No	No	No		No
1280	276	1	Spontaneous		35	2			Emergency caesarean in labour										No	No	No	No	No	No	No	No	No	No	No	No	No	No		No					Lack of info on pregnancy outcomes
1281	277	1	Iatrogenic		38	0			Elective caesarean	Live birth									No	No	No	No	No	No	No	No	No	No	No	No	No	No		No
1282	278	1	Spontaneous		36	5			Spontaneous vaginal	Live birth		2740							No	No	No	No	No	No	No	No	No	No	No	No	No	No		No
1283	279	1	Spontaneous		19	1				Late miscarriage									No	No	No	No	No	No	No	No	No	No	No	No	No	No		No
1284	280	1	Spontaneous		32	6			Spontaneous vaginal	Live birth									No	No	No	No	No	No	No	No	No	No	No	No	No	No		No
1285	281	1			35	5			Emergency caesarean in labour	Live birth	Female	2310							No	No	No	No	No	No	No	No	No	No	No	No	No	No		No
1286	282	1	Spontaneous		33	4			Emergency caesarean in labour	Live birth									No	No	No	No	No	No	No	No	No	No	No	No	No	No		No
1286	283	2	Spontaneous		33	4			Emergency caesarean in labour	Live birth									No	No	No	No	No	No	No	No	No	No	No	No	No	No		No
1287	284	1	Spontaneous		40	2			Instrumental vaginal	Live birth		3020							No	No	No	No	No	No	No	No	No	No	No	No	No	No		No					ventouse
1288	285	1	Spontaneous		40	5			Emergency caesarean in labour	Live birth		3190							No	No	No	No	No	No	No	No	No	No	No	No	No	No		No
1289	286	1			37	0			Unknown	Live birth		2600							No	No	No	No	No	No	No	No	No	No	No	No	No	No		No					Caesarean section but unknown type
1290	287	1	Spontaneous		38	5			Instrumental vaginal	Live birth		3300							No	No	No	No	No	No	No	No	No	No	No	No	No	No		No					Ventouse
1291	288	1	Iatrogenic		30	4			Emergency caesarean prior to onset of labour	Live birth		1200						Yes	No	No	No	No	No	No	No	No	No	No	No	No	No	No		No					EMCS due to Eclampsia
1292	289	1	Iatrogenic		37	3			Elective caesarean	Live birth		2855							No	No	No	No	No	No	No	No	No	No	No	No	No	No		No
1293	290	1	Iatrogenic		38	5			Elective caesarean	Live birth		3400							No	No	No	No	No	No	No	No	No	No	No	No	No	No		No
1294	291	1	Spontaneous		29	4			Spontaneous vaginal	Live birth								Yes	No	No	No	No	No	No	No	No	No	No	No	No	No	No		No					PPROM
1295	292	1	Spontaneous		24	4			Spontaneous vaginal	Live birth		610						Yes	No	No	No	No	No	No	No	No	No	No	No	No	No	No		No
1296	293	1	Spontaneous		28	5			Emergency caesarean in labour	Live birth		1410						Yes	No	No	No	No	No	No	No	No	No	No	No	No	No	No		No					EMCS, cervix 5cm dilated.
1297	294	1	Iatrogenic		39	0			Elective caesarean	Live birth		3015							No	No	No	No	No	No	No	No	No	No	No	No	No	No		No
1298	295	1	Spontaneous		38	2			Instrumental vaginal	Live birth		3080							No	No	No	No	No	No	No	No	No	No	No	No	No	No		No					ventouse
1299	296	1	Spontaneous		39	5			Spontaneous vaginal	Live birth		3140							No	No	No	No	No	No	No	No	No	No	No	No	No	No		No
1300	297	1	Spontaneous		36	5			Emergency caesarean in labour	Live birth		2960							No	No	No	No	No	No	No	No	No	No	No	No	No	No		No
1300	298	2	Spontaneous		36	5			Emergency caesarean in labour	Live birth		2660							No	No	No	No	No	No	No	No	No	No	No	No	No	No		No
1301	299	1	Spontaneous		32	6			Emergency caesarean in labour	Live birth		2370						Yes	No	No	No	No	No	No	No	No	No	No	No	No	No	No		No
1302	300	1	Spontaneous		37	6			Emergency caesarean in labour	Live birth		3540							No	No	No	No	No	No	No	No	No	No	No	No	No	No		No
1303	301	1	Spontaneous		38	1			Spontaneous vaginal	Live birth		3150				No		No	No	No	No	No	No	No	No	No	No	No	No	No	No	No		No
1304	302	1	Iatrogenic		40	0			Elective caesarean	Live birth		3030							No	No	No	No	No	No	No	No	No	No	No	No	No	No		No
1305	303	1	Spontaneous		35	2			Emergency caesarean in labour	Live birth		2360						No	No	No	No	No	No	No	No	No	No	No	No	No	No	No		No					PPROM
1306	304	1	Spontaneous		26	0			Emergency caesarean in labour	Live birth	Female	963				No		Yes	No	No	No	No	No	No	No	No	No	No	No	No	No	No		No					Also had another pregnancy since this: 2016: 32 weeks, EMCS, uterine rupture, boy 1900g.
1307	305	1	Iatrogenic		38	3			Elective caesarean	Live birth		2920						Yes	No	No	No	No	No	No	No	No	No	No	No	No	No	No		No
1309	306	1	Spontaneous		34	5			Spontaneous vaginal	Live birth		2060							No	No	No	No	No	No	No	No	No	No	No	No	No	No		No
1311	307	1	Spontaneous		28	3			Emergency caesarean in labour	Live birth								Yes	No	No	No	No	No	No	No	No	No	No	No	No	No	No		No
1312	308	1	Spontaneous		41	1			Emergency caesarean in labour	Live birth		4105						No	No	No	No	No	No	No	No	No	No	No	No	No	No	No		No
1313	309	1	Spontaneous		38	4			Instrumental vaginal	Live birth		2780							No	No	No	No	No	No	No	No	No	No	No	No	No	No		No					Kiwi
1315	310	1			16	1			Spontaneous vaginal	Late miscarriage									No	No	No	No	No	No	No	No	No	No	No	No	No	No		No
1317	311	1	Iatrogenic		39	0			Elective caesarean	Live birth		3220				No		No	No	No	No	No	No	No	No	No	No	No	No	No	No	No		No
1318	312	1	Spontaneous		38	3			Emergency caesarean in labour	Live birth		3920				No		No	No	No	No	No	No	No	No	No	No	No	No	No	No	No		No
1320	313	1	Spontaneous		35	3			Emergency caesarean in labour	Live birth		2940							No	No	No	No	No	No	No	No	No	No	No	No	No	No		No
1322	314	1	Iatrogenic		37	6			Emergency caesarean prior to onset of labour	Live birth		3260							No	No	No	No	No	No	No	No	No	No	No	No	No	No		No					Induced because of PROM
1323	315	1	Spontaneous		36	0			Instrumental vaginal	Live birth		2760							No	No	No	No	No	No	No	No	No	No	No	No	No	No		No					forceps
1324	316	1	Iatrogenic		38	0			Elective caesarean	Live birth		3660						No	No	No	No	No	No	No	No	No	No	No	No	No	No	No		No
1326	317	1	Spontaneous		20	1			Spontaneous vaginal	Late miscarriage									No	No	No	No	No	No	No	No	No	No	No	No	No	No		No
1327	318	1	Spontaneous		39	4			Emergency caesarean in labour	Live birth		2790							No	No	No	No	No	No	No	No	No	No	No	No	No	No		Yes					Neonatal death - unknown date
1329	319	1	Spontaneous		36	4			Emergency caesarean in labour	Live birth		2550							No	No	No	No	No	No	No	No	No	No	No	No	No	No		No
1329	320	2	Spontaneous		36	4			Emergency caesarean in labour	Live birth		2450							No	No	No	No	No	No	No	No	No	No	No	No	No	No		No
1330	321	1	Iatrogenic		38	6			Elective caesarean	Live birth		3465						No	No	No	No	No	No	No	No	No	No	No	No	No	No	No		No
1331	322	1	Spontaneous		25	3			Emergency caesarean in labour	Live birth									No	No	No	No	No	No	No	No	No	No	No	No	No	No		Yes					Neonatal death
1333	323	1	Iatrogenic		35	2			Elective caesarean	Live birth		2020							No	No	No	No	No	No	No	No	No	No	No	No	No	No		No
1333	324	2	Iatrogenic		35	2			Elective caesarean	Live birth		2020							No	No	No	No	No	No	No	No	No	No	No	No	No	No		No
1335	325	1	Spontaneous		35	1			Spontaneous vaginal	Live birth		2460							No	No	No	No	No	No	No	No	No	No	No	No	No	No		No
1337	326	1	Iatrogenic		37	6			Elective caesarean	Live birth		2900						No	No	No	No	No	No	No	No	No	No	No	No	No	No	No		No
1338	327	1	Spontaneous		29	4			Spontaneous vaginal	Live birth									No	No	No	No	No	No	No	No	No	No	No	No	No	No		No					Unsure of exact dates in 2014 but was definitely 29 weeks. A+W.
1339	328	1	Spontaneous		38	4			Emergency caesarean in labour	Live birth		3230						No	No	No	No	No	No	No	No	No	No	No	No	No	No	No		No
1340	329	1	Iatrogenic		38	0			Elective caesarean	Live birth		3180						No	No	No	No	No	No	No	No	No	No	No	No	No	No	No		No
1341	330	1	Iatrogenic		38	6			Elective caesarean	Live birth		3380							No	No	No	No	No	No	No	No	No	No	No	No	No	No		No
1343	331	1	Iatrogenic		38	0			Elective caesarean	Live birth		4040							No	No	No	No	No	No	No	No	No	No	No	No	No	No		No
1344	332	1	Spontaneous		17	0	2003-01-16		Spontaneous vaginal	Late miscarriage									No	No	No	No	No	No	No	No	No	No	No	No	No	No		No
1345	333	1	Iatrogenic		38	4			Elective caesarean	Live birth		2775						No	No	No	No	No	No	No	No	No	No	No	No	No	No	No		No
1346	334	1	Iatrogenic		37	3			Elective caesarean	Live birth	Male	3090							No	No	No	No	No	No	No	No	No	No	No	No	No	No		No
1347	335	1	Spontaneous		37	1			Spontaneous vaginal	Live birth		3415						No	No	No	No	No	No	No	No	No	No	No	No	No	No	No		No
1348	336	1	Iatrogenic		37	0			Elective caesarean	Live birth		3540						Yes	No	No	No	No	No	No	No	No	No	No	No	No	No	No		No
1349	337	1	Spontaneous		24	0			Spontaneous vaginal	Live birth		660						Yes	No	No	No	No	No	No	No	No	No	No	No	No	No	No		No
1350	338	1	Spontaneous		33	0			Spontaneous vaginal	Live birth		2580						Yes	Yes	No	No	No	No	No	No	No	No	No	No	No	No	No		No
1351	339	1	Iatrogenic		38	6			Elective caesarean	Live birth		3310							No	No	No	No	No	No	No	No	No	No	No	No	No	No		No
582	340	1	Spontaneous	19:08	31	2	2017-10-26	11:30	Emergency caesarean in labour	Live birth	Male	1920		5	7	No		Yes	Yes	No	No	No	No	No	No	No	No	No	No	No	No	No		No	No	2017-11-18	23
58	341	1	Spontaneous	01:50	24	2	2016-06-22	00:05	Emergency caesarean in labour	Stillbirth	Female	600		0	0	No		No	No	No	No	No	No	No	No	No	No	No	No	No	No	No		No	No
203	342	1	Iatrogenic		31	6			Emergency caesarean prior to onset of labour	Live birth		1420		8	9			Yes	No	No	No	No	No	No	No	No	No	No	No	No	No	No		No
386	343	1	Iatrogenic	08:08	41	2	2017-06-09		Spontaneous vaginal	Live birth	Female	3700		9	10	No		Yes	No	No	No	No	No	No	No	No	No	No	No	No	No	No		No	No	2017-12-09	4
1361	344	1	Spontaneous		24	3	2011-11-20		Spontaneous vaginal	Live birth									No	No	No	No	No	No	No	No	No	No	No	No	No	No		Yes					Baby born with heart in poor condition, resuscitation not possible.
1362	345	1	Spontaneous		38	5			Instrumental vaginal	Live birth		3290						No	No	No	No	No	No	No	No	No	No	No	No	No	No	No		No					Forceps
1363	346	1	Spontaneous		19	3			Spontaneous vaginal	Late miscarriage									No	No	No	No	No	No	No	No	No	No	No	No	No	No		No
403	347	1	Spontaneous	18:34	39	5	2017-09-07	10:20	Instrumental vaginal	Live birth	Male	3270		9	10	No		No	No	No	No	No	No	No	No	No	No	No	No	No	No	No		No	No	2017-09-09	2
407	348	1	Iatrogenic	03:41	39	3	2017-11-08	01:00	Spontaneous vaginal	Live birth	Male	3000		10	10	No		No	No	No	No	No	No	No	No	No	No	No	No	No	No	No		No	No	2017-11-10	2
426	349	1	Spontaneous	12:45	35	5	2017-09-18	06:00	Spontaneous vaginal	Live birth	Female	2660		9	10	No		No	No	No	No	No	No	No	No	No	No	No	No	No	No	No		No	No	2017-09-20	2
427	350	1	Spontaneous	19:20	28	1	2017-06-07	22:00	Spontaneous vaginal	Live birth	Male	1150		7	9	No		Yes	No	Yes	No	No	No	No	No	No	No	No	No	No	No	No		No	No	2017-08-03	55		Functional heart murmur Apnea of prematurity and immature lung resolved Thrombocytopenia resolved Persistent hyperechogenicities in cerebral ultrasound, normal brain MRI Neonatal conjunctivitis resolved
634	352	1	Spontaneous	00:50	34	2	2017-08-13	03:00	Spontaneous vaginal	Live birth	Female	1850		9	10	No		Yes	No	No	No	No	No	No	No	No	No	No	No	No	No	No		No	No	2017-08-25	9		pharyngeal swab: E.coli
1121	353	1	Spontaneous	23:06	34	3	2018-03-01	08:00	Emergency caesarean prior to onset of labour	Live birth	Male	1960		9	10	No		Yes	No	No	No	No	No	No	No	No	No	No	No	No	No	No		No	No	2018-03-08	7		baby 1 was transferred back to Lewisham hospital NICU on the 8/3/18 due to mother having housing issues.
1121	354	2	Spontaneous	23:08	34	3	2018-03-01	08:00	Emergency caesarean prior to onset of labour	Live birth	Female	2255		9	10	No		Yes	No	No	No	No	No	No	No	No	No	No	No	No	No	No		No	No	2018-03-08	7		baby 2 was transferred back to Lewisham hospital NICU on the 8/3/18 due to mother having housing issues.
1121	355	3	Spontaneous	23:09	34	3	2018-03-01	08:00	Emergency caesarean prior to onset of labour	Live birth	Male	1765		7	7	No		Yes	No	No	No	No	No	No	No	No	No	No	No	No	No	No		No	No	2018-03-08	7		baby 1 was transferred back to Lewisham hospital NICU on the 8/3/18 due to mother having housing issues.
604	356	1	Spontaneous	04:21	40	3	2018-03-19	02:45	Spontaneous vaginal	Live birth	Female	2970		4	6	No		Yes	No	No	No	No	No	No	No	Yes	No	No	No	No	No	No		No	No	2018-03-29	10		conjunctivitis
700	357	1	Spontaneous	03:04	23	3	2017-09-10	03:00	Spontaneous vaginal	Live birth	Female	500		2	6	No		Yes	Yes	No	No	No	No	No	No	No	No	Yes	No	Yes	No	No		No	No	2017-12-24	105		At 7 days of live positive blood culture: Enterococo faecalis Ductus arteriosus with hemodynamic repercussion. Surgically closed. Nosocomial sepsis: Enterococo faecalis Pneumonia
1013	358	1	Spontaneous	12:56	35	1	2018-02-14	14:27	Emergency caesarean in labour	Live birth	Male	2502		9	10	No		No	No	No	No	No	No	No	No	No	No	No	No	No	No	No		No	No	2018-03-02	7
1473	359	1	Spontaneous	18:40	35	1													No	No	No	No	No	No	No	No	No	No	No	No	No	No		No
1150	360	1	Spontaneous	15:20	32	6	2018-03-24	09:00	Spontaneous vaginal	Live birth	Male	2120		9	10	No		Yes	Yes	No	No	No	No	No	No	No	No	No	No	No	No	No		No	No	2018-04-10	16		Sepsis suspected on the 25/03/2018. Mother had MgSO4 in labour.
769	361	1	Spontaneous	13:00	40	4	2018-02-19	18:15	Emergency caesarean in labour	Live birth	Female	3910		7	9	No		No	No	No	No	No	No	No	No	No	No	No	No	No	No	No		No	No	2018-02-24	4
574	362	1	Iatrogenic	10:23	38	4	2017-12-05	10:23	Elective caesarean	Live birth	Male	3150		8	9	No		No	No	No	No	No	No	No	No	No	No	No	No	No	No	No		No	No	2017-12-07	2
591	363	1	Iatrogenic	22:22	39	3	2018-01-12	13:00	Spontaneous vaginal	Live birth	Male	3250		8	10			No	No	No	No	No	No	No	No	No	No	No	No	No	No	No		No	No	2018-01-18	6
1576	364	1	Spontaneous	00:50	37	1	2018-03-30	00:49	Emergency caesarean in labour	Live birth	Female	2001		9	10	No		No	No	No	No	No	No	No	No	No	No	No	No	No	No	No		No	No	2018-04-01	2
540	365	1	Spontaneous	13:56	38	6	2018-01-20	13:00	Spontaneous vaginal	Live birth	Male	3500		9	9	No		No	No	No	No	No	No	No	No	No	No	No	No	No	No	No		No	No	2018-01-22	2
443	366	1		15:46	40	2			Emergency caesarean in labour	Live birth	Female	2490		2	9	Yes			No	No	No	No	No	No	No	No	No	No	No	No	No	No		No					FDCS
1648	367	1	Spontaneous	09:28	28	2	2018-04-02	09:28	Spontaneous vaginal	Live birth	Male	1250		9	9	No		Yes	Yes	No	No	No	No	No	No	No	No	No	No	No	No	No		No	Yes	2018-05-22	50
406	368	1	Spontaneous	15:22	32	6	2017-09-16	14:55	Spontaneous vaginal	Live birth	Male	1920		9	10	No		Yes	No	No	No	No	No	No	No	No	No	No	No	No	No	No		No	No	2017-10-10	24		Transient tachypnea of ​​the newborn. Prematurity apneas.
605	369	1	Iatrogenic	08:03	41	5	2018-04-04	04:30	Instrumental vaginal	Live birth	Male	3110		9	10	No		No	No	No	No	No	No	No	No	No	No	No	No	No	No	No		No	No	2018-04-06	2
666	370	1	Spontaneous	07:07	35	0	2017-10-14	07:06	Emergency caesarean in labour	Live birth	Female	2210		9	10	No		No	No	No	No	No	No	No	No	No	No	No	No	No	No	No		No	No	2017-10-17	3
1218	371	1	Iatrogenic	09:05	34	2	2017-10-28	06:30	Instrumental vaginal	Live birth	Male	2560		9	10	No		Yes	No	No	No	No	No	No	No	No	No	No	No	No	No	No		No	No	2017-10-13	12		Non-isoimmune multifactorial jaundice
595	372	1	Iatrogenic	22:40	40	6	2018-03-13	04:00	Spontaneous vaginal	Live birth	Female	3184		6	8	No		No	No	No	No	No	No	No	No	No	No	No	No	No	No	No		No	No	2018-03-16	3
592	373	1	Iatrogenic	18:55	39	3	2018-03-14	10:45	Spontaneous vaginal	Live birth	Male	2960		9	8	No		No	No	No	No	No	No	No	No	No	No	No	No	No	No	No		No	No	2018-03-16	2
1000	374	1	Iatrogenic	04:20	37	3	2017-03-15	15:27	Emergency caesarean in labour	Live birth	Male	3500		6	10	No		No	No	No	No	No	No	No	No	No	No	No	No	No	No	No		No	No	2018-03-17	1
1009	375	1	Iatrogenic	22:05	38	5	2018-03-25	23:15	Emergency caesarean in labour	Live birth	Male	3722		9	10	No		No	No	No	No	No	No	No	No	No	No	No	No	No	No	No		No	No	2018-03-30	3
1418	376	1	Iatrogenic	18:29	37	1	2018-03-28	10:10	Spontaneous vaginal	Live birth	Male	2244	2	7	7	No		Yes	Yes	No	No	No	No	No	No	No	No	No	No	No	No	No		No	No	2018-04-06	9		Respiratory Distress Syndrome (hyaline membrane disease)
1415	377	1	Iatrogenic	17:30	37	3	2018-03-08	17:00	Elective caesarean	Live birth	Female	2780		8	10	No		No	No	No	No	No	No	No	No	No	No	No	No	No	No	No		No	No	2018-03-11	3
1408	378	1	Iatrogenic	07:30	40	3	2018-01-16	07:30	Instrumental vaginal	Live birth	Male	2922		9	10	No		No	No	No	No	No	No	No	No	No	No	No	No	No	No	No		No	No	2018-01-18	2
737	379	1	Iatrogenic	09:20	39	2	2018-03-25	08:54	Spontaneous vaginal	Live birth	Male	3120		9	10	No		No	No	No	No	No	No	No	No	No	No	No	No	No	No	No		No	No	2018-03-27	2
724	380	1	Iatrogenic	13:07	38	1	2018-03-25	13:07	Elective caesarean	Live birth	Female	2980		9	10	No		No	No	No	No	No	No	No	No	No	No	No	No	No	No	No		No	No	2018-03-28	3
1214	381	1	Iatrogenic	02:12	40	3	2018-01-23	23:00	Spontaneous vaginal	Live birth	Female	3310		9	10	No		No	No	No	No	No	No	No	No	No	No	No	No	No	No	No		No	No	2018-01-26	2
1215	382	1	Spontaneous	18:50	41	1	2018-04-04	11:24	Spontaneous vaginal	Live birth	Female	3990		9	10	No		No	No	No	No	No	No	No	No	No	No	No	No	No	No	No		No	No	2018-04-06	2
1208	383	1	Spontaneous	19:28	33	0	2017-09-13	17:10	Spontaneous vaginal	Live birth	Female	2180		9	10	No		Yes	No	No	No	No	No	No	No	No	No	No	No	No	No	No		No	No	2017-10-03	20		anomaly at the sacral level apneas
1209	384	1	Iatrogenic	08:06	40	2	2018-01-06	23:30	Spontaneous vaginal	Live birth	Female	3630		9	10	No		No	No	No	No	No	No	No	No	No	No	No	No	No	No	Yes	Hospital Clinic	No	No	2018-01-08	1		transfer to another hospital due to lack of beds
989	385	1	Spontaneous	00:33	36	1	2018-03-27	13:00	Spontaneous vaginal	Live birth	Male	2230		9	10	No		No	No	No	No	No	No	No	No	No	No	No	No	No	No	No		No	No	2018-04-03	6		Mum and babies stayed in for 6 nights due to safeguarding issues nothing medical. Mum also delivered twin 1 naturally then had twin 2 by csection.
1210	386	1	Spontaneous	08:01	24	3	2017-05-07	08:00	Instrumental vaginal	Live birth	Male	600		7	9	No		Yes	Yes	No	No	No	No	No	No	No	Yes	No	No	Yes	No	No		No	No	2017-08-26	111		Ionic disorders secondary to renal immaturity / diuretic treatment Persistent ductus arteriosus closed surgically. Left chylothorax Gastroesophageal reflux Nosocomial infection by Klebsiella pneumoniae. Pneumonia associated with mechanical ventilation Bilateral inguinal hernia, surgical correction
1212	387	1	Spontaneous	08:58	41	1	2017-10-27	07:35	Spontaneous vaginal	Live birth	Female	3020		9	10	No		No	No	No	No	No	No	No	No	No	No	No	No	No	No	No		No	No	2017-10-28	1
989	388	2	Spontaneous	02:03	36	1	2018-03-27	13:00	Emergency caesarean in labour	Live birth	Male	1978		7	10	No		No	No	No	No	No	No	No	No	No	No	No	No	No	No	No		No	No	2018-04-03	6
1126	389	1	Spontaneous	07:42	27	5	2018-03-26	07:39	Emergency caesarean in labour	Live birth	Male	965		2	5	No		Yes	Yes	No	Yes	No	No	No	No	No	No	No	No	Yes	No	No		No	Yes	2018-06-21	87		Respiratory sample 26/03/2018: Escherichia coli Apneas Conjuntivitis: Enterobacter cloacae and Serratia marescens. Nosocomial sepsis: S. epidermidis. Small interventricular communication without hemodynamic repercussion Anal fissure Hyponatremia due to diuretic treatment and renal immaturity. Hypocalcemia that is oriented as secondary to transient hyperparathyroidism.
1355	390	1	Spontaneous	21:01	37	5	2018-03-31	02:30	Emergency caesarean in labour	Live birth	Male	3896		9	10	No		No	No	No	No	No	No	No	No	No	No	No	No	No	No	No		No	No	2018-04-04	4		Mum was on antibiotics afterbirth and baby was having them as a precaution cultures were negative.
1119	391	1	Spontaneous	11:51	38	1	2018-03-26	11:21	Spontaneous vaginal	Live birth	Female	3008		9	10	No		No	No	No	No	No	No	No	No	No	No	No	No	No	No	No		No	No	2018-03-28	2
1118	392	1	Iatrogenic	11:39	39	0	2018-04-07	11:35	Emergency caesarean prior to onset of labour	Live birth	Female	3228		9	10	No		No	No	No	No	No	No	No	No	No	No	No	No	No	No	No		No	No	2018-04-09	2
1038	393	1	Iatrogenic	21:17	34	0	2018-04-04	02:15	Spontaneous vaginal	Live birth	Female	2418		9	9	No		No	No	No	No	No	No	No	No	No	No	No	No	No	No	No		No	No	2018-04-08	3
723	394	1	Iatrogenic	13:13	39	0	2018-03-28	13:12	Elective caesarean	Live birth	Female	3026		9	10	No		No	No	No	No	No	No	No	No	No	No	No	No	No	No	No		No	No	2018-03-31	3
721	395	1	Spontaneous	21:07	40	0	2018-03-30	19:20	Spontaneous vaginal	Live birth	Male	3782		9	10	No		No	No	No	No	No	No	No	No	No	No	No	No	No	No	No		No	No	2018-04-01	2
722	396	1	Spontaneous	09:33	31	5	2018-02-05	07:00	Spontaneous vaginal	Live birth	Male	1900		8	9	No		Yes	No	No	No	No	No	No	No	No	Yes	No	No	No	No	No		No	No	2018-02-26	20		slight hyperechogenicity of the periventricular substance in semioval centers. prior to discharge, control is performed showing left germinal matrix hemorrhage in resorption Conjunctivitis: S. Marcescens
1023	397	1	Iatrogenic	23:17	30	2	2018-03-26	08:00	Emergency caesarean prior to onset of labour	Live birth	Female	1590		7	7	No		Yes	Yes	No	No	No	No	No	No	No	Yes	No	No	No	No	No		No	No	2018-05-01	32
1704	398	1			38	1													No	No	No	No	No	No	No	No	No	No	No	No	No	No		No
1026	399	1	Iatrogenic	23:45	35	6	2018-03-20	23:42	Spontaneous vaginal	Live birth	Male	2234		9	10	No		No	No	No	No	No	No	No	No	No	No	No	No	No	No	No		No	No	2018-03-23	3
1125	400	1	Spontaneous	15:58	38	1	2018-03-24	14:40	Spontaneous vaginal	Live birth	Female	2730		10	10	No		No	No	No	No	No	No	No	No	No	No	No	No	No	No	No		No	No	2018-03-26	2
1265	401	1	Spontaneous	03:15	38	2	2018-04-05	15:15	Spontaneous vaginal	Live birth	Male	3700		9	10	No		No	No	No	No	No	No	No	No	No	No	No	No	No	No	No		No	No	2018-04-08	2
1435	402	1	Iatrogenic	08:09	37	2	2018-04-08	16:41	Spontaneous vaginal	Live birth	Male	2872		8	10	No		No	No	No	No	No	No	No	No	No	No	No	No	No	No	No		No	No	2018-04-12	3
1219	403	1	Spontaneous	21:30	39	0	2018-01-12	01:30	Spontaneous vaginal	Live birth	Male	3150		9	10	No		No	No	No	No	No	No	No	No	No	No	No	No	No	No	No		No	No	2018-01-15	3
1254	404	1	Iatrogenic	10:46	34	2	2018-02-24	10:43	Elective caesarean	Live birth	Male	2560		9	10	No		No	No	No	No	No	No	No	No	No	No	No	No	No	No	No		No	No	2018-03-22	9
1387	405	1	Spontaneous	09:36	28	4	2018-02-23	10:00	Emergency caesarean in labour	Live birth	Female	1050		3	8	No		Yes	No	No	No	No	No	No	Yes	No	No	No	No	Yes	No	No		No	No	2018-05-23	54		nosocomial sepsis (Proteus mirabilis) Paralytic ileus secondary to proteus mirabilis infection
1735	406	1	Spontaneous	23:23	24	5	2018-04-16	23:22	Emergency caesarean in labour	Live birth	Female	750		9	10	No		Yes	No	No	No	No	No	No	Yes	No	Yes	No	Yes	Yes	No	No		No	No	2018-07-30	105		Not symptomatic of TPTL had Speculum with gel 14/4 and a canesten pessary was used 14/4. SROM was confirmed on the 15/4/2018@ 16.25 with a HX of ? SROM since 10/4/18. The transfer out was for this not TPTL. One dose of steroids was given before transfer therefore put as incomplete as not sure if completed.
992	408	1	Iatrogenic	10:46	42	0	2018-04-10	15:30	Instrumental vaginal	Live birth	Male	3902		10	10	No		No	No	No	No	No	No	No	No	No	No	No	No	No	No	No		No	No	2018-04-14	2
1419	409	1	Iatrogenic	15:25	40	5	2018-01-06	07:45	Spontaneous vaginal	Live birth	Female	3390		9	10	No		No	No	No	No	No	No	No	No	No	No	No	No	No	No	No		No	No	2018-01-08	2
1055	410	1	Iatrogenic	05:17	37	1	2018-03-10	01:00	Spontaneous vaginal	Live birth	Female	3380		9	10	No		No	No	No	No	No	No	No	No	No	No	No	No	No	No	No		No	No	2018-03-11	1		IOL for GDM
1057	411	1	Iatrogenic	10:16	36	5	2018-03-19	08:25	Spontaneous vaginal	Live birth	Male	2700		9	9	No		No	No	No	No	No	No	No	No	No	No	No	No	No	No	No		No	No	2018-03-21	2
1079	412	1	Iatrogenic	18:21	36	6	2018-04-04	18:20	Elective caesarean	Live birth	Female	2830		10	10	No		No	No	No	No	No	No	No	No	No	No	No	No	No	No	No		No	No	2018-04-06	2		grade 4 section for previous c/s
1409	413	1	Iatrogenic	20:23	41	2	2018-03-31	10:15	Elective caesarean	Live birth	Male	3910		9	10	No		No	No	No	No	No	No	No	No	No	No	No	No	No	No	No		No	No	2018-04-03	3
1410	414	1	Spontaneous	19:14	40	1	2018-03-27	13:35	Instrumental vaginal	Live birth	Male	3810		9	10	No		No	No	No	No	No	No	No	No	No	No	No	No	No	No	No		No	No	2018-03-30	3
1411	415	1	Spontaneous	21:38	28	1	2017-12-23	12:00	Spontaneous vaginal	Live birth	Female	984		9	10	No		Yes	No	No	No	No	No	No	No	No	No	No	No	Yes	No	No		No	No	2018-02-20	52		Conjunctival secretion with positive smear to Staphylococcus aureus and Staphylococcus epidermidis Apneas
1425	416	1	Iatrogenic	15:00	22	4	2017-09-18	00:00	Spontaneous vaginal	Termination of Pregnancy	Indeterminate					No		No	No	No	No	No	No	No	No	No	No	No	No	No	No	No		No	No
1428	417	1	Spontaneous	00:17	28	3	2017-06-22	01:00	Elective caesarean	Live birth	Male	900		7	8	No		Yes	No	No	No	No	No	No	No	No	No	No	No	Yes	No	No		No	No	2017-09-05	48		mild bronchopulmonary dysplasia cerebral cyst without clinical relevance henangioma Conjunctivitis. S. aeruginosa, E. feacalis
994	418	1	Spontaneous	16:58	40	6	2018-04-16	06:50	Spontaneous vaginal	Live birth	Female	4124		8	9	No		No	No	No	No	No	No	No	No	No	No	No	No	No	No	No		No	No	2018-04-17	1
1117	419	1	Spontaneous	10:29	39	5	2018-04-17	10:27	Spontaneous vaginal	Live birth	Female	3480		9	10	No		No	No	No	No	No	No	No	No	No	No	No	No	No	No	No		No	No	2018-04-18	1		GBS positive. Baby high risk of Trisomy 21 1:16. No abnormality noted on both midwife and paed examination
1127	420	1	Iatrogenic	11:27	39	2	2018-04-17	11:27	Emergency caesarean in labour	Live birth	Male	3225		9	10	No		No	No	No	No	No	No	No	No	No	No	No	No	No	No	No		No	No	2018-04-20	3
1129	421	1	Iatrogenic	17:55	40	2	2018-04-14	17:55	Emergency caesarean prior to onset of labour	Live birth	Male	3900		10	10	No		No	No	No	No	No	No	No	No	No	No	No	No	No	No	No		No	No	2018-04-20	2
1131	422	1	Iatrogenic	11:39	33	4	2018-03-05	01:30	Emergency caesarean prior to onset of labour	Live birth	Female	1672		9	10	No		Yes	No	No	No	No	No	No	No	No	No	No	No	No	No	No		No	No	2018-03-20	15
1476	423	1	Spontaneous	15:20	36	1	2018-04-04	15:00	Emergency caesarean in labour	Live birth	Male	1550		7	7	No		Yes	No	No	No	No	No	No	No	No	No	No	No	No	No	No		No	No	2018-04-17	13		SGA due to IUGR Asymptomatic mild polycythemia Early non-immune neonatal hyperbilirubinemia (multifactorial) GGT discretely elevated without another alteration of the transaminansas
1063	424	1	Iatrogenic	16:11	34	2	2018-03-05	16:11	Emergency caesarean prior to onset of labour	Live birth	Female	2280		4	6	No		Yes	Yes	No	No	No	No	No	No	No	No	No	No	No	No	No		No	No	2018-03-18	13
751	425	1	Iatrogenic	01:43	39	2	2018-04-04	01:43	Spontaneous vaginal	Live birth	Male	3370		9	10	No		No	No	No	No	No	No	No	No	No	No	No	No	No	No	No		No	No	2018-04-05	1
942	426	1	Iatrogenic	11:16	40	0	2018-04-20	11:15	Elective caesarean	Live birth	Male	2965		9	10	No		No	No	No	No	No	No	No	No	No	No	No	No	No	No	No		No	No	2018-04-23	3
1586	427	1	Spontaneous	18:00	39	3	2018-04-04	17:44	Spontaneous vaginal	Live birth	Female	3700	79	9	9	No		No	No	No	No	No	No	No	No	No	No	No	No	No	No	No		No	No	2018-04-05	1
1594	428	1	Iatrogenic	10:04	38	3	2018-03-29	10:04	Elective caesarean	Live birth	Male	3295	50.8	9	10	No		No	No	No	No	No	No	No	No	No	No	No	No	No	No	No		No	No	2018-03-30	1
1582	430	1	Spontaneous	10:13	37	1	2018-03-13	10:05	Spontaneous vaginal	Live birth	Female	2470		9	10	No		No	No	No	No	No	No	No	No	No	No	No	No	No	No	No		No	No	2018-03-14	1
1600	431	1	Iatrogenic	16:38	34	6	2018-03-21	16:28	Emergency caesarean prior to onset of labour	Live birth	Female	2200		8	8	No		Yes	Yes	No	No	No	No	No	No	No	No	No	No	No	No	No		No	No	2018-03-25	4
1590	432	1	Spontaneous	20:51	39	1	2018-04-16	20:43	Spontaneous vaginal	Live birth	Female	2590		9	10	No		No	No	No	No	No	No	No	No	No	No	No	No	No	No	No		No	No	2018-04-18	2
1602	433	1	Spontaneous	07:10	39	4	2018-04-25	05:42	Spontaneous vaginal	Live birth	Male	3550		9	10	No		No	No	No	No	No	No	No	No	No	No	No	No	No	No	No		No	No	2018-04-26	1
1064	436	1	Spontaneous	12:55	40	2	2018-03-28	08:45	Instrumental vaginal	Live birth	Female	2947	20.2	9	9	No		No	No	No	No	No	No	No	No	No	No	No	No	No	No	No		No	No	2018-03-29	1
1104	437	1	Iatrogenic	11:01	39	3	2018-04-03	11:00	Emergency caesarean prior to onset of labour	Live birth	Male	3760		8	10	No		No	No	No	No	No	No	No	No	No	No	No	No	No	No	No		No	No	2018-04-06	3
1020	438	1	Iatrogenic	15:30	40	6	2018-04-19	15:30	Emergency caesarean in labour	Live birth	Male	3135		10	10	No		No	No	No	No	No	No	No	No	No	No	No	No	No	No	No		No	No	2018-04-28	9
1266	439	1	Iatrogenic	01:24	40	3	2018-04-19	12:40	Spontaneous vaginal	Live birth	Female	2886		9	10	No		No	No	No	No	No	No	No	No	No	No	No	No	No	No	No		No	No	2018-04-21	1
1597	440	1	Spontaneous	15:17	39	3	2018-04-08	07:00	Instrumental vaginal	Live birth	Male	2906		9	9	No		No	No	No	No	No	No	No	No	No	No	No	No	No	No	No		No	No	2018-04-11	2
1138	441	1	Iatrogenic	02:26	41	4	2018-04-29	04:00	Spontaneous vaginal	Live birth	Male	3620		5	7	No		Yes	No	No	No	No	No	No	No	No	No	No	No	No	No	No		No	No	2018-05-03	3		GBS positive and meconium at delivery. Baby admitted with suspected sepsis no growth on blood cultures at 3 day.
1002	442	1	Iatrogenic	04:41	35	1	2018-03-09	04:40	Emergency caesarean prior to onset of labour	Live birth	Female	2702		10	10	No		No	No	No	No	No	No	No	No	No	No	No	No	No	No	No		No	No	2018-03-10	1		Was booked for ELCS due to previous 3 LSCS came in contracting and with Cx dilatation. Readmission 14/3/18 with jaundice still under paed care for prolonged jaundice.
1010	443	1	Iatrogenic	05:28	38	5	2018-04-25	18:48	Spontaneous vaginal	Live birth	Male	3880		9	10	No		No	No	No	No	No	No	No	No	No	No	No	No	No	No	No		No	No	2018-04-27	1		Prolonged latent phase therefore was induced with prostin
1310	444	1	Iatrogenic	00:26	38	2	2018-04-18	15:30	Emergency caesarean prior to onset of labour	Live birth	Male	2868		9	10	No		No	No	No	No	No	No	No	No	No	No	No	No	No	No	No		No	No	2018-04-19	0		Booked ELCS for breech presentation SROM prior to booked date Therefore CAT 3 C/S. Also GBS Positive
1071	445	1	Iatrogenic	04:39	37	2	2018-04-09	02:30	Emergency caesarean prior to onset of labour	Live birth	Female	2650		10	10	No		No	No	No	No	No	No	No	No	No	No	No	No	No	No	No		No	No	2018-04-11	2
1024	446	1	Iatrogenic	19:37	39	0	2018-04-26	16:15	Spontaneous vaginal	Live birth	Female	3225		5	9	No		No	No	No	No	No	No	No	No	No	No	No	No	No	No	No		No	No	2018-04-27	1
1040	447	1	Spontaneous	02:38	39	4	2018-04-27	23:30	Instrumental vaginal	Live birth	Female	3220		9	10	No		No	No	No	No	No	No	No	No	No	No	No	No	No	No	No		No	No	2018-05-01	3
1262	448	1	Iatrogenic	12:11	35	4	2018-04-24	05:30	Emergency caesarean prior to onset of labour	Live birth	Male	2518		9	10	No		No	No	No	No	No	No	No	No	No	No	No	No	No	No	No		No	No	2018-05-01	7
1262	449	2	Iatrogenic	12:12	35	4	2018-04-24	05:30	Emergency caesarean prior to onset of labour	Live birth	Male	2304		9	10	No		No	No	No	No	No	No	No	No	No	No	No	No	No	No	No		No	No	2018-05-01	7
1543	450	1	Iatrogenic	16:07	38	0	2018-04-20	11:50	Emergency caesarean prior to onset of labour	Live birth	Male	4515		9	10	No		No	No	No	No	No	No	No	No	No	No	No	No	No	No	No		No	No	2018-04-22	2
1515	451	1	Spontaneous	11:51	30	6	2018-04-22	11:30	Spontaneous vaginal	Live birth	Male	1780		6	9	No		Yes	No	No	No	No	No	No	No	No	No	No	No	Yes	No	No		No	No	2018-05-24	32
984	452	1	Spontaneous	04:00	39	2	2018-05-01	03:54	Spontaneous vaginal	Live birth	Male	2676		9	10	No		No	No	No	No	No	No	No	No	No	No	No	No	No	No	No		No	No	2018-05-01	0
1522	453	1	Iatrogenic	01:34	39	1	2018-04-30	22:45	Spontaneous vaginal	Live birth	Male	2834		9	10	No		No	No	No	No	No	No	No	No	No	No	No	No	No	No	No		No	No	2018-05-01	1
1670	454	1	Iatrogenic	23:02	32	0	2018-04-26	22:50	Emergency caesarean prior to onset of labour	Live birth	Female	2276		9	10	No		Yes	Yes	No	No	No	No	No	No	No	No	No	No	No	No	No		No	No	2018-04-30	4		EMCS for breech and chorioamnionitis
1396	455	1	Spontaneous	13:30	37	0	2018-04-30	13:10	Spontaneous vaginal	Live birth	Male	2565		2	5	No		Yes	Yes	No	No	No	No	No	No	No	No	No	No	No	No	No		No	No	2018-05-06	6		Baby was transferred to tommy's nicu for cooling after unplanned homebirth.
990	456	1	Spontaneous	10:36	40	1	2018-04-26	09:35	Spontaneous vaginal	Live birth	Male	3296		9	10	No		No	No	No	No	No	No	No	No	No	No	No	No	No	No	No		No	No	2018-04-27	1		Delivered at Croydon
1145	457	1	Iatrogenic	11:16	40	3	2018-04-14	07:00	Spontaneous vaginal	Live birth	Male	3600		9	10	No		No	No	No	No	No	No	No	No	No	No	No	No	No	No	No		No	No	2018-04-17	1
1053	458	1	Spontaneous	08:20	40	1	2018-04-02	20:30	Emergency caesarean in labour	Live birth	Male	3320		9	10	No		No	No	No	No	No	No	No	No	No	No	No	No	No	No	No		No	No	2018-04-04	1
1253	459	1	Iatrogenic	05:26	37	2	2018-04-10	21:15	Emergency caesarean in labour	Live birth	Male	3690		9	10	No		No	No	No	No	No	No	No	No	No	No	No	No	No	No	No		No	No	2018-04-12	1
986	460	1	Spontaneous	18:11	37	6	2018-03-21	17:44	Spontaneous vaginal	Live birth	Male	2500		9	10	No		No	No	No	No	No	No	No	No	No	No	No	No	No	No	No		No	No	2018-03-23	2
939	461	1	Iatrogenic	11:08	32	0	2018-03-25	11:07	Emergency caesarean in labour	Live birth	Male	1835		4	7	No		Yes	Yes	No	No	No	No	No	No	No	No	No	No	No	No	No		No	No	2018-04-20	26		Early neonatal depression without hypoxic-ischemic encephalopathy Permeable oval fossa without hemodynamic repercussion. Transient heart murmur that is not auscultated at discharge. Mild hyaline membrane, does not require surfactant.
948	462	1	Iatrogenic	17:08	39	5	2018-04-25	07:45	Spontaneous vaginal	Live birth	Female	3110		9	10	No		No	No	No	No	No	No	No	No	No	No	No	No	No	No	No		No	No	2018-04-27	2
1073	463	1	Spontaneous	10:15	40	1	2018-05-02	07:35	Spontaneous vaginal	Live birth	Male	3100		9	10	No		No	No	No	No	No	No	No	No	No	No	No	No	No	No	No		No	No	2018-05-02	0
1554	464	1	Iatrogenic	11:25	38	5	2018-04-30	18:57	Instrumental vaginal	Live birth	Female	3008		9	10	No		No	No	No	No	No	No	No	No	No	No	No	No	No	No	No		No	No	2018-05-02	1
1092	465	1	Iatrogenic	17:45	39	2	2018-04-30	06:00	Emergency caesarean in labour	Live birth	Female	3412		9	10	No		Yes	Yes	No	No	No	No	No	No	No	No	No	No	No	No	No		No	No	2018-05-21	21		GBS +VE Loading dose given. Mother given IV abx post delivery due to unexplained tachycardia. Baby admitted to SCBU with ? sepsis. CXR revealed ?left sided pneumonia. Also treated for Neonatal hypoglycaemia and had 3 days of phototherapy to treat Jaundice
1091	466	1	Iatrogenic	13:12	39	3	2018-05-03	13:11	Emergency caesarean prior to onset of labour	Live birth	Male	3466		9	10	No		No	No	No	No	No	No	No	No	No	No	No	No	No	No	No		No	No	2018-05-04	1
1745	467	1	Iatrogenic	16:33	34	0	2018-04-27	08:00	Spontaneous vaginal	Live birth	Male	2124		9	10	No		No	No	No	No	No	No	No	No	No	No	No	No	No	No	No		No	No	2018-05-04	5		Hyperglobulia (65%) The cranial perimeter is at P5, while the weight is at p10 and the length at p50 Left lenticulostriate vasculopathy and pellucidum septum cyst
1413	468	1	Iatrogenic	13:47	31	4			Elective caesarean	Live birth	Male	2300		2	4	No		Yes	No	No	Yes	No	No	Yes	No	No	No	No	No	No	No	No		No	No	2018-04-10	9		jaundice
1416	469	1	Iatrogenic	04:14	39	6	2018-04-27	07:10	Spontaneous vaginal	Live birth	Male	3150		9	10	No		No	No	No	No	No	No	No	No	No	No	No	No	No	No	No		No	No	2018-04-30	2
1417	470	1	Spontaneous	14:37	30	6	2018-04-13	10:00	Spontaneous vaginal	Live birth	Male	1650		8	9	No		Yes	No	No	No	No	No	No	No	No	No	No	No	Yes	No	No		No	No	2018-05-15	29
1100	471	1	Iatrogenic	20:36	37	1	2018-05-01	05:31	Spontaneous vaginal	Live birth	Male	2170		9	10	No		No	No	No	No	No	No	No	No	No	No	No	No	No	No	No		No	No	2018-05-02	1
1438	472	1	Spontaneous	17:53	38	5	2018-05-08	16:00	Spontaneous vaginal	Live birth	Male	3300		9	10	No		No	No	No	No	No	No	No	No	No	No	No	No	No	No	No		No	No	2018-05-10	1
1948	473	1	Spontaneous	14:31	33	3	2018-05-10	00:00	Spontaneous vaginal	Live birth	Male	2480		9	10	No		Yes	No	No	No	No	No	No	No	No	No	No	No	No	No	No		No	No	2018-05-25	15		Second episode ffn not done as bulging membranes. Had full dose os steroids 12h apart. Agreed with CTT that this episode is not suitable to be added to the database due to other clinical factors. SCBU=Treated for presumed septicaemia as mother was infected and treated for GBS +, although Microbiology came back negative. had phototherapy within first 24 hours
1589	474	1	Iatrogenic	16:04	39	2	2018-05-02	16:04	Elective caesarean	Live birth	Male	3125		9	9	No		No	No	No	No	No	No	No	No	No	No	No	No	No	No	No		No	No	2018-05-03	1
1598	475	1	Iatrogenic	07:15	40	1	2018-04-27	00:40	Emergency caesarean in labour	Live birth	Female	3356		9	10	No		No	No	No	No	No	No	No	No	No	No	No	No	No	No	No		No	No	2018-05-02	5
1308	476	1	Iatrogenic	11:25	40	3	2018-05-09	10:15	Emergency caesarean in labour	Live birth	Male	3326		9	10	No		No	No	No	No	No	No	No	No	No	No	No	No	No	No	No		No	No	2018-05-12	2
1691	477	1	Iatrogenic	17:58	36	3	2018-05-01	11:00	Emergency caesarean prior to onset of labour	Live birth	Female	2764		9	10	No		No	No	No	No	No	No	No	No	No	No	No	No	No	No	No		No	No	2018-05-03	2		Grade 3 C/S for breech presentation
742	478	1	Spontaneous	19:57	40	0	2018-04-28	19:40	Spontaneous vaginal	Live birth	Female	4200		9	10	No		No	No	No	No	No	No	No	No	No	No	No	No	No	No	No		No	No	2018-05-05	7
1693	479	1	Iatrogenic	08:55	37	2	2018-05-10	17:20	Spontaneous vaginal	Live birth	Male	3200		8	10	No		No	No	No	No	No	No	No	No	No	No	No	No	No	No	No		No	No	2018-05-12	1
1122	480	1	Iatrogenic	11:03	39	2	2018-04-27	11:01	Elective caesarean	Live birth	Female	3280		9	10	No		No	No	No	No	No	No	No	No	No	No	No	No	No	No	No		No	No	2018-04-30	3
1256	481	1	Iatrogenic	07:00	37	4	2018-04-11	06:15	Spontaneous vaginal	Live birth	Male	3160		9	10	No		No	No	No	No	No	No	No	No	No	No	No	No	No	No	No		No	No	2018-04-13	2
1206	482	1	Iatrogenic	13:20	40	3	2018-05-11	07:30	Spontaneous vaginal	Live birth	Female	3600		9	10	No		No	No	No	No	No	No	No	No	No	No	No	No	No	No	No		No	No	2018-05-13	2
1548	483	1	Iatrogenic	07:18	40	6	2018-05-13	00:30	Instrumental vaginal	Live birth	Male	3660		9	10	No		No	No	No	No	No	No	No	No	No	No	No	No	No	No	No		No	No	2018-05-14	1
1022	484	1	Iatrogenic	10:37	38	0	2018-05-12	06:30	Spontaneous vaginal	Live birth	Female	2705		9	10	No		No	No	No	No	No	No	No	No	No	No	No	No	No	No	No		No	No	2018-05-13	1
1022	485	2	Iatrogenic	10:57	38	0	2018-05-12	06:30	Spontaneous vaginal	Live birth	Male	2565		3	6	No		No	No	No	No	No	No	No	No	No	No	No	No	No	No	No		No	No	2018-05-13	1
1263	486	1	Iatrogenic	00:01	33	3	2018-04-12	00:01	Emergency caesarean prior to onset of labour	Live birth	Male	1350				No		Yes	Yes	No	No	No	No	No	No	No	No	No	No	No	No	No		No	No	2018-05-08	26
1431	487	1	Iatrogenic	19:00	37	6	2018-05-10	19:00	Elective caesarean	Live birth	Male	4390		8	10	No		No	No	No	No	No	No	No	No	No	No	No	No	No	No	No		No	No	2018-05-13	3
1509	488	1	Iatrogenic	22:02	38	4	2018-05-11	09:30	Spontaneous vaginal	Live birth	Female	3485		10	10	No		No	No	No	No	No	No	No	No	No	No	No	No	No	No	No		No	No	2018-05-13	1
1549	489	1	Iatrogenic	14:49	38	1	2018-05-02	14:49	Elective caesarean	Live birth	Male	3025		9	10	No		No	No	No	No	No	No	No	No	No	No	No	No	No	No	No		No	No	2018-05-03	1
1578	490	1	Iatrogenic	09:35	39	2	2018-05-10	09:33	Elective caesarean	Live birth	Male	3112		9	10	No		No	No	No	No	No	No	No	No	No	No	No	No	No	No	No		No	No	2018-05-11	1
1095	492	1	Spontaneous	22:50	40	1	2018-05-01	22:49	Spontaneous vaginal	Live birth	Male	4850				No		Yes	Yes	No	No	No	No	No	No	No	No	No	No	No	No	No		No	No	2018-05-06	5		This was a BBA therefore unable to confirm when membranes ruptured. Therefore I have put it one minute prior to delivery. We are also unable to put down APGARs for obvious reasons. Baby was treated for meconium aspiration and given IV antibiotics. Cultures were negative at 5 days.
1553	493	1	Spontaneous	04:19	37	6	2018-05-15	03:30	Spontaneous vaginal	Live birth	Male	3020		9	10	No		No	Yes	No	No	No	No	No	No	No	No	No	No	No	No	No		No	No				Admitted with hypoglycaemia as mother Type II DM (insulin/Metformin) with signs of RDS. Blood cultures no growth but baby swab show beta haemolytic strep group B
2044	496	1	Iatrogenic	22:25	34	4	2018-04-26	22:24	Emergency caesarean prior to onset of labour	Live birth	Female	2016		9	10	No		Yes	Yes	No	No	No	No	No	No	No	No	No	No	No	No	No		No	Yes	2018-05-05	9		Commenced heavy red bleeding, clots expelled - decision made for EMLSCS. (Also had hx of x2 EMLSCS for abruptions)
2051	497	1	Iatrogenic	12:51	40	0	2018-06-21	11:20	Spontaneous vaginal	Live birth	Male	2580		9	10	No		No	No	No	No	No	No	No	No	No	No	No	No	No	No	No		No	No	2018-06-28	7		lady was previously admitted due to social and mental health issues. As she referred she had some pains along the admission, they have to ruled out a threaten preterm labour and do a FFn, subsequently they used the app. They put Admission required after the use of the App, because she was already admitted rather than because the test results indicated that admission is adequate. Extended stay in …
2061	498	1	Iatrogenic	19:16	36	6	2018-05-15	13:50	Spontaneous vaginal	Live birth	Female	2460	11.4	9	9	No		No	No	No	No	No	No	No	No	No	No	No	No	No	No	No		No	No	2018-05-17	2
2064	499	1	Spontaneous	13:28	37	4	2018-05-11	23:00	Instrumental vaginal	Live birth	Male	3560		8	10	No		No	No	No	No	No	No	No	No	No	No	No	No	No	No	No		No	No	2018-05-15	2
2065	500	1	Iatrogenic	15:57	37	3	2018-05-09	15:57	Emergency caesarean in labour	Live birth	Female	3310		9	9	No		No	No	No	No	No	No	No	No	No	No	No	No	No	No	No		No	No	2018-05-11	2
1037	501	1	Iatrogenic	00:12	41	1	2018-05-19	16:40	Spontaneous vaginal	Live birth	Female	3518		9	10	No		No	No	No	No	No	No	No	No	No	No	No	No	No	No	No		No	No	2018-05-20	0
1128	502	1	Spontaneous	00:17	39	4	2018-05-19	00:00	Spontaneous vaginal	Live birth	Female	3530		9	10	No		No	No	No	No	No	No	No	No	No	No	No	No	No	No	No		No	No	2018-05-20	1
932	503	1	Iatrogenic	12:44	37	1	2018-05-18	12:42	Elective caesarean	Live birth	Male	1650		9	10	No		Yes	No	Yes	No	No	No	No	No	No	No	No	No	No	No	No		No	No	2018-05-25	7
941	504	1	Iatrogenic	14:30	37	3	2018-05-07	14:25	Spontaneous vaginal	Live birth	Male	2250		9	10	No		No	No	No	No	No	No	No	No	No	No	No	No	No	No	No		No	No	2018-05-10	3
1429	505	1	Iatrogenic	20:07	36	0	2017-11-24	05:00	Spontaneous vaginal	Live birth	Male	3052		9	10	No		No	No	No	No	No	No	No	No	No	No	No	No	No	No	No		No	No	2017-11-26	2
1423	506	1	Iatrogenic	18:28	34	1	2018-04-19	08:00	Spontaneous vaginal	Live birth	Male	1860		9	10	No		Yes	No	No	No	No	No	No	No	No	No	No	No	No	No	No		No	No	2018-05-07	15
1990	508	1	Spontaneous	21:07	39	0	2018-07-10	20:55	Spontaneous vaginal	Live birth	Female	3260		8	10	No		No	No	No	No	No	No	No	No	No	No	No	No	No	No	No		No	No	2018-07-18	8		Episode one was found to have a small kidney stone. Has a Hx of epilepsy not mediated, asthma using inhalers, anxiety and depression on fluxetine and sertraline. Has a hx of drug abuse under safe guarding team.
2001	509	1	Iatrogenic	14:30	31	0	2018-04-18	00:00	Spontaneous vaginal	Live birth	Male	1878		9	9	No		Yes	No	No	No	No	No	No	No	No	No	No	No	No	No	No		No	No	2018-05-27	22		sinus tachycardia
1569	510	1	Iatrogenic	10:15	38	1	2018-05-08	10:15	Elective caesarean	Live birth	Male	3390		9	10	No		No	No	No	No	No	No	No	No	No	No	No	No	No	No	No		No	No	2018-05-10	2
1599	511	1	Spontaneous	05:24	39	2	2018-05-11	05:24	Spontaneous vaginal	Live birth	Male	3330		9	10	No		No	No	No	No	No	No	No	No	No	No	No	No	No	No	No		No	No	2018-05-11	0
1595	512	1	Spontaneous	18:49	39	1	2018-05-23	18:27	Spontaneous vaginal	Live birth	Male	2804		9	10	No		No	No	No	No	No	No	No	No	No	No	No	No	No	No	No		No	No	2018-05-25	2
1725	513	1	Iatrogenic	17:32	39	0	2018-05-14	17:32	Elective caesarean	Live birth	Female	3646		9	9	No		No	No	No	No	No	No	No	No	No	No	No	No	No	No	No		No	No	2018-05-16	2
1607	514	1	Iatrogenic	16:51	38	4	2018-05-02	16:51	Elective caesarean	Live birth	Male	2974		9	9	No		No	No	No	No	No	No	No	No	No	No	No	No	No	No	No		No	No	2018-05-03	1
1585	515	1	Iatrogenic	07:35	40	5	2018-05-01	01:58	Emergency caesarean in labour	Live birth	Male	4470		9	10	No		No	No	No	No	No	No	No	No	No	No	No	No	No	No	No		No	No	2018-05-03	2
1603	516	1	Spontaneous	07:03	37	4	2018-04-28	23:40	Emergency caesarean in labour	Live birth	Male	3100		9	9	No		No	No	No	No	No	No	No	No	No	No	No	No	No	No	No		No	No	2018-04-30	1
1583	517	1	Iatrogenic	23:46	39	1	2018-05-07	05:00	Spontaneous vaginal	Live birth	Female	3024		6	9	No		No	No	No	No	No	No	No	No	No	No	No	No	No	No	No		No	No	2018-05-13	5
1601	518	1	Spontaneous	06:15	40	5	2018-05-15	20:23	Spontaneous vaginal	Live birth	Male	3880		4	9	No		No	No	No	No	No	No	No	No	No	No	No	No	No	No	No		No	No	2018-05-17	1
1019	519	1	Spontaneous	12:22	38	6	2018-04-14	12:07	Spontaneous vaginal	Live birth	Male	2404		9	10	No		No	No	No	No	No	No	No	No	No	No	No	No	No	No	No		No	No	2018-04-15	1
1380	520	1	Iatrogenic	09:54	38	1	2018-05-10	09:53	Elective caesarean	Live birth	Female	3968		9	9	No		No	No	No	No	No	No	No	No	No	No	No	No	No	No	No		No	No	2018-05-12	2		elective cs, not in labour
1491	521	1	Spontaneous	08:08	39	5	2018-05-18	08:00	Spontaneous vaginal	Live birth	Male	3486		9	10	No		No	No	No	No	No	No	No	No	No	No	No	No	No	No	No		No	No	2018-05-20	2
1041	522	1	Iatrogenic	23:16	40	5	2018-05-27	06:20	Spontaneous vaginal	Live birth	Female	4070		8	9	No		No	No	No	No	No	No	No	No	No	No	No	No	No	No	No		No	No	2018-05-28	1
1531	523	1	Spontaneous	08:52	39	6	2018-05-28	02:30	Spontaneous vaginal	Live birth	Male	2732		9	10	No		No	No	No	No	No	No	No	No	No	No	No	No	No	No	No		No	No	2018-05-29	1
1871	524	1	Iatrogenic	19:55	37	1	2018-05-21	13:00	Spontaneous vaginal	Live birth	Female	2560		9	10	No		No	No	No	No	No	No	No	No	No	No	No	No	No	No	No		No	No	2018-05-22	1		IOL for GDM on metformin and insulin
1871	525	2	Iatrogenic	20:05	37	1	2018-05-21	13:00	Spontaneous vaginal	Live birth	Female	3070		8	10	No		No	No	No	No	No	No	No	No	No	No	No	No	No	No	No		No	No	2018-05-22	1		IOL for GDM on metformin and insulin
1843	526	1	Iatrogenic	07:55	37	5	2018-05-17	04:30	Spontaneous vaginal	Live birth	Male	3460		9	10	No		No	No	No	No	No	No	No	No	No	No	No	No	No	No	No		No	No	2018-05-21	4		IOL for High BP/Raised PCR and GDM
1955	527	1	Iatrogenic	11:31	37	2	2018-06-01	17:45	Instrumental vaginal	Live birth	Female	2220		9	10	No		No	No	No	No	No	No	No	No	No	No	No	No	No	No	No		No	No	2018-06-07	4		IVF pregnancy reduced AC at 36/40 GDM on metformin. Baby admitted ti SCBU with Jaundice and blistering on head due to ventouse delivery
1044	528	1	Iatrogenic	11:38	41	2	2018-04-19	11:04	Spontaneous vaginal	Live birth	Female	3490		8	9	No		No	No	No	No	No	No	No	No	No	No	No	No	No	No	No		No	No	2018-04-20	1
1042	529	1	Spontaneous	20:04	38	2	2018-05-10	13:30	Spontaneous vaginal	Live birth	Male	3410		7	8	No		No	No	No	No	No	No	No	No	No	No	No	No	No	No	No		No	No	2018-05-12	2
1046	531	1	Spontaneous	01:30	41	4	2018-06-22	22:30	Spontaneous vaginal	Live birth	Male	4224		9	10	No		No	No	No	No	No	No	No	No	No	No	No	No	No	No	No		No	No	2018-06-23	0
1089	532	1	Spontaneous	05:21	39	6	2018-04-02	18:30	Spontaneous vaginal	Live birth	Female	3090		8	9	No		No	No	No	No	No	No	No	No	No	No	No	No	No	No	No		No	No	2018-04-03	0
1090	533	1	Spontaneous	15:32	39	5	2018-04-10	14:00	Spontaneous vaginal	Live birth	Male	3770		9	10	No		No	No	No	No	No	No	No	No	No	No	No	No	No	No	No		No	No	2018-04-11	1
1483	534	1	Spontaneous	05:45	40	0	2018-05-12	02:00	Instrumental vaginal	Live birth	Male	3326		9	10	No		No	No	No	No	No	No	No	No	No	No	No	No	No	No	No		No	No	2018-05-13	1
1575	535	1	Spontaneous	07:16	41	4	2018-04-28	07:14	Spontaneous vaginal	Live birth	Male	3670		9	10	No		No	No	No	No	No	No	No	No	No	No	No	No	No	No	No		No	No	2018-04-28	0
1484	536	1	Spontaneous	00:51	34	1	2018-03-18	14:00	Spontaneous vaginal	Live birth	Female	2344		9	10	No		Yes	No	No	No	No	No	No	No	No	No	No	No	No	No	No		No	No	2018-03-28	9
1866	537	1	Iatrogenic	12:26	39	2	2018-05-03	12:26	Elective caesarean	Live birth	Male	3210		10	10	No		No	No	No	No	No	No	No	No	No	No	No	No	No	No	No		No	No	2018-05-04	1
2173	538	1	Iatrogenic	19:25	39	4	2018-05-17	19:25	Emergency caesarean in labour	Live birth	Male	3095		9	9	No		Yes	No	No	No	No	No	Yes	No	No	No	No	No	No	No	No		No	No	2018-05-24	7
1870	539	1	Spontaneous	04:40	37	0	2018-04-25	01:00	Spontaneous vaginal	Live birth	Female	2410		9	10	No		No	No	No	No	No	No	No	No	No	No	No	No	No	No	No		No	No	2018-04-28	3
1873	541	1	Iatrogenic	11:53	39	0	2018-05-22	11:53	Elective caesarean	Live birth	Female	3540		9	9	No		No	No	No	No	No	No	No	No	No	No	No	No	No	No	No		No	No	2018-05-24	2
1949	542	1	Spontaneous	02:31	28	1	2018-05-11	02:10	Spontaneous vaginal	Live birth	Male	1287		7	8	No		Yes	Yes	No	No	No	No	No	No	No	No	No	No	No	No	No		No	No	2018-07-25	75		Baby admitted to NICU at UCLH for 20 days and transferred to Barnet Hospital until 27/07/2018. Mother was initially booked at the Royal Free Hospita. Pt called an ambulance for PV bleed and abdo pain. Ambulance crew took her to UCLH due to gestation. She has a complete course of antibiotics on 29/04/2018 before becoming a UCLH patient
1947	543	1	Spontaneous	20:32	32	6	2018-05-08	20:32	Emergency caesarean in labour	Live birth	Male	2544		7	9	No		Yes	Yes	No	No	No	No	No	No	No	No	No	No	No	No	No		No	No	2018-05-11	3
933	545	1	Iatrogenic	21:30	27	4	2018-03-09	01:40	Spontaneous vaginal	Live birth	Male	1260		8	9	No		Yes	No	No	No	No	No	No	No	No	Yes	No	No	Yes	No	No		No	Yes	2018-05-09	58		Conjunctivitis- Proteus mirabilis Bronchopulmonary dysplasia
940	546	1	Spontaneous	01:44	37	2	2018-05-25	20:30	Spontaneous vaginal	Live birth	Female	2900		9	10	No		No	No	No	No	No	No	No	No	No	No	No	No	No	No	No		No	No	2018-05-28	2
1427	547	1	Spontaneous	12:11	39	2	2018-05-30	07:30	Spontaneous vaginal	Live birth	Female	4030		4	9	No		Yes	No	No	No	No	No	No	No	No	No	No	No	No	No	No		No	No	2018-06-01	2		Pneumomediastinum
2240	548	1	Iatrogenic	00:53	39	4	2018-08-02	05:30	Spontaneous vaginal	Live birth	Male	3890		9	10	No		No	No	No	No	No	No	No	No	No	No	No	No	No	No	No		No	No	2018-08-09	4		1st Admission patient c/o vomiting, had 4+ ketones, raised crp. still inpatient day 08/06/18. Baby admitted to SCBU on background maternal sepsis in labours. IV abx commenced over 5 days. mother blood culture grew streptococcus oralis baby blood cultures were negative
1631	549	1	Iatrogenic	01:07	41	0	2018-06-04	15:45	Spontaneous vaginal	Live birth	Female	3840		9	10	No		No	No	No	No	No	No	No	No	No	No	No	No	No	No	No		No	No	2018-06-05	0		IOL for RFMs. Patient readmitted 8/6/18 due to BP problems
823	550	1	Iatrogenic	09:15	37	3	2018-03-22	09:14	Elective caesarean	Live birth	Female	2780		9	9	No		No	No	No	No	No	No	No	No	No	No	No	No	No	No	No		No	No	2018-03-24	2
823	551	2	Iatrogenic	09:17	37	3	2018-03-22	09:14	Elective caesarean	Live birth	Female	2670		9	9	No		No	No	No	No	No	No	No	No	No	No	No	No	No	No	No		No	No	2018-03-24	2
1954	552	1	Spontaneous	18:11	38	3	2018-06-08	17:00	Spontaneous vaginal	Live birth	Female	3238		9	10	No		No	No	No	No	No	No	No	No	No	No	No	No	No	No	No		No	No	2018-06-09	1
1614	553	1	Spontaneous	15:01	37	1	2018-06-09	14:15	Spontaneous vaginal	Live birth	Female	2724		9	10	No		No	No	No	No	No	No	No	No	No	No	No	No	No	No	No		No	No	2018-06-10	1
1353	554	1	Spontaneous	05:52	39	4	2018-06-01	02:30	Spontaneous vaginal	Live birth	Male	3106		9	10	No		No	No	No	No	No	Yes	No	No	No	No	No	No	No	No	No		No	Yes	2018-06-07	6		Baby was kept on postnatal ward for antibiotics due to ?sepsis
1354	555	1	Iatrogenic	01:44	38	0	2018-06-05	20:35	Spontaneous vaginal	Live birth	Female	2220		9	10	No		No	No	No	No	No	No	No	No	No	No	No	No	No	No	No		No	No	2018-06-09	3
1517	556	1	Spontaneous	09:37	43	3	2018-06-08	09:15	Spontaneous vaginal	Live birth	Female	3554		9	10	No		No	No	No	No	No	No	No	No	No	No	No	No	No	No	No		No	No	2018-06-12	4		mum was an inpatient for 4 night due to mental health issues
215	557	1	Iatrogenic	04:01	39	2	2017-09-02	23:25	Emergency caesarean in labour	Live birth	Male	2446		10	10	No		No	No	No	No	No	No	No	No	No	No	No	No	No	No	No		No	No
216	558	1	Iatrogenic	20:52	37	3	2017-08-29	13:10	Spontaneous vaginal	Live birth	Male			7	8	No		No	No	No	No	No	No	No	No	No	No	No	No	No	No	No		No	No
217	559	1	Iatrogenic	15:19	39	6	2017-09-15	15:16	Elective caesarean	Live birth	Female	3152		9	10	No		No	No	No	No	No	No	No	No	No	No	No	No	No	No	No		No	No	2017-09-16	1
218	560	1	Spontaneous	21:21	37	2	2017-08-14	20:40	Spontaneous vaginal	Live birth	Female	2228		9	10	No		No	No	No	No	No	No	No	No	No	No	No	No	No	No	No		No	No
258	561	1	Spontaneous	06:13	34	3	2017-08-27	12:00	Instrumental vaginal	Live birth	Female	2376		7	10	No		Yes	No	No	No	No	No	No	No	No	No	No	No	No	No	No		No
1837	562	1	Iatrogenic	10:02	37	6	2018-05-23	10:02	Elective caesarean	Live birth	Female	2885		10	10	No		No	No	No	No	No	No	No	No	No	No	No	No	No	No	No		No	No	2018-05-24	1
1374	563	1	Spontaneous	04:02	39	2	2018-05-02	07:45	Spontaneous vaginal	Live birth	Male	2675		9	10	No		No	No	No	No	No	No	No	No	No	No	No	No	No	No	No		No	No	2018-05-05	1
1083	564	1	Iatrogenic	11:40	37	6	2018-04-21	11:40	Emergency caesarean in labour	Live birth	Male	2060		9	10	No		No	No	No	No	No	No	No	No	No	No	No	No	No	No	No		No	No	2018-04-26	5
1980	565	1	Iatrogenic	13:39	31	4	2018-05-08	13:39	Emergency caesarean prior to onset of labour	Live birth	Female	1630						Yes	No	No	No	No	No	No	No	No	No	No	No	Yes	No	No		No					notes lost - admin searching
1980	566	2	Iatrogenic	13:40	31	4	2018-05-08	13:39	Emergency caesarean prior to onset of labour	Live birth	Female	1420						Yes	No	No	No	No	No	No	No	No	No	No	No	Yes	No	No		No
1692	567	1	Spontaneous	22:59	37	1	2018-06-03	22:20	Spontaneous vaginal	Live birth	Female	2390		9	10	No		No	No	No	No	No	No	No	No	No	No	No	No	No	No	No		No	No
1834	568	1	Spontaneous	13:52	38	6	2018-06-09	13:52	Spontaneous vaginal	Live birth	Female	2960		9	10	No		No	No	No	No	No	No	No	No	No	No	No	No	No	No	No		No	No
1441	569	1	Spontaneous	12:35	32	2	2018-03-20	00:45	Spontaneous vaginal	Live birth	Female	1550		9	10	No		Yes	No	No	No	No	No	No	No	No	No	No	No	No	No	No		No	No	2018-04-12	23
467	570	1	Spontaneous	02:05	40	3	2017-12-20	21:10	Instrumental vaginal	Live birth	Female	3290		9	9	No		No	No	No	No	No	No	No	No	No	No	No	No	No	No	No		No	No	2017-12-23	2
273	571	1	Spontaneous	06:43	38	5	2017-10-08	04:30	Spontaneous vaginal	Live birth	Male	3176		9	10	No		No	No	No	No	No	No	No	No	No	No	No	No	No	No	No		No	No
274	572	1	Spontaneous	05:32	38	0	2017-09-09	05:31	Emergency caesarean in labour	Live birth	Female	3758		9	10	No		No	No	No	No	No	No	No	No	No	No	No	No	No	No	No		No	No
313	573	1		13:34	37	5	2017-10-03	16:40	Instrumental vaginal	Live birth	Male	2708		9	10	No		No	No	No	No	No	No	No	No	No	No	No	No	No	No	No		No
1047	574	1	Spontaneous	08:28	38	6	2018-03-20	08:25	Spontaneous vaginal	Live birth	Male	3875							No	No	No	No	No	No	No	No	No	No	No	No	No	No		No
1705	575	1	Iatrogenic	09:07	39	0	2018-06-08	09:05	Elective caesarean	Live birth	Female	3104		10	10	No		No	No	No	No	No	No	No	No	No	No	No	No	No	No	No		No	No	2018-06-09	1		ELCS for X3 previous C/S
1630	576	1	Iatrogenic	19:26	39	1	2018-06-06	11:20	Spontaneous vaginal	Live birth	Male	3660		9	10	No		No	No	No	No	No	No	No	No	No	No	No	No	No	No	No		No	No	2018-06-08	2		Additional stay due to having MOH due to retained placenta
821	577	1	Spontaneous	16:58	33	1	2018-02-25	00:00	Emergency caesarean in labour	Live birth	Male	1890		8	9	No		Yes	Yes	No	No	No	No	No	No	No	No	No	No	No	No	No		No	No	2018-03-18	15
821	578	2	Spontaneous	17:00	33	1	2018-03-03	13:35	Emergency caesarean in labour	Live birth	Female	2460		7	8	No		Yes	Yes	No	No	No	No	No	No	No	No	No	No	No	No	No		No	No	2018-03-18	15
1580	579	1	Spontaneous	03:36	39	4	2018-05-25	16:00	Spontaneous vaginal	Live birth	Female	3470		9	9	No		No	No	No	No	No	No	No	No	No	No	No	No	No	No	No		No	No	2018-05-27	1
1668	580	1	Spontaneous	10:44	39	0	2018-05-06	07:39	Instrumental vaginal	Live birth	Male	3320		3	8	No		Yes	No	No	No	No	No	No	No	No	No	No	No	No	No	No		No	No	2018-05-11	5
1817	581	1	Spontaneous	08:00	38	4	2018-05-24	01:00	Spontaneous vaginal	Live birth	Female	2850		9	9	No		No	No	No	No	No	No	No	No	No	No	No	No	No	No	No		No	No	2018-05-29	5
1461	582	1	Spontaneous	01:03	37	4	2018-05-03	22:50	Spontaneous vaginal	Live birth	Female	2818	33.7	5	8	No		No	No	No	No	No	No	No	No	No	No	No	No	No	No	No		No	No	2018-05-04	0
1261	583	1	Spontaneous	11:18	41	0	2018-05-29	00:23	Spontaneous vaginal	Live birth	Female	4044		7	10	No		No	No	No	No	No	No	No	No	No	No	No	No	No	No	No		No	No	2018-05-31	2
1436	584	1	Iatrogenic	18:08	39	0	2018-05-17	23:10	Emergency caesarean in labour	Live birth	Male	3294		8	10	No		No	No	No	No	No	No	No	No	No	No	No	No	No	No	No		No	No	2018-05-22	4
1577	585	1	Iatrogenic	17:00	41	6	2018-05-29	02:45	Spontaneous vaginal	Live birth	Male	3375		6	9	No		No	No	No	No	No	No	No	No	No	No	No	No	No	No	No		No	No	2018-05-31	1
1587	586	1	Iatrogenic	07:11	39	0	2018-05-17	08:30	Emergency caesarean in labour	Live birth	Male	3048		10	10	No		No	No	No	No	No	No	No	No	No	No	No	No	No	No	No		No	No	2018-05-25	1
1627	587	1	Iatrogenic	21:27	42	1	2018-06-02	19:58	Emergency caesarean in labour	Live birth	Male	3785		9	10	No		No	No	No	No	No	No	No	No	No	No	No	No	No	No	No		No	No	2018-06-06	3
1628	588	1	Spontaneous	23:09	39	6	2018-05-26	01:30	Instrumental vaginal	Live birth	Male	3438		9	10	No		No	No	No	No	No	No	No	No	No	No	No	No	No	No	No		No	No	2018-05-29	3
2335	589	1	Spontaneous	10:55	40	4	2018-08-18	04:45	Spontaneous vaginal	Live birth	Female	3610		10	10	No		No	No	No	No	No	No	No	No	No	No	No	No	No	No	No		No	No	2018-08-21	3		Inaccurate previous PTB taken as not well marked on the app that she had Previous PTB. Accurate should be 3.1% at 31+6 wks.
2338	590	1			39	5													No	No	No	No	No	No	No	No	No	No	No	No	No	No		No					Please note that patient was offered admission following assessment on 15/06/2018 however declined this. Delivered out of area. Neonatal date of birth obtained from NHS spine.
2345	591	1	Iatrogenic	00:09	37	6	2018-08-02	17:23	Spontaneous vaginal	Live birth	Female	3000		9	10	No		No	No	No	No	No	No	No	No	No	No	No	No	No	No	No		No	No	2018-08-04	1		On her admission at 31+3 wks, the app score it may be calculated inaccurately as on our booking systems, this lady did not have any preterm birth (hers was an SVD at 37 wks). However, she refers to have had a preterm birth less than 36 wks. Depending what we follow the app may score 4.9 Versus 1.4 % if we following our system data or her statements. The same with the second visit : 24.1 versus 16…
593	592	1	Spontaneous	10:52	37	3			Spontaneous vaginal	Live birth	Female	2635		9	10	No		No	No	No	No	No	No	No	No	No	No	No	No	No	No	No		No	No	2017-11-05	2
1534	593	1	Spontaneous	01:14	41	5	2018-06-17	12:30	Emergency caesarean in labour	Live birth	Female	3115		9	9	No		No	No	No	No	No	No	No	No	No	No	No	No	No	No	No		No	No
2348	594	1	Iatrogenic	04:20	38	0	2018-08-01	04:19	Emergency caesarean prior to onset of labour	Live birth	Female	2700		9	9	No		No	No	No	No	No	No	No	No	No	No	No	No	No	No	No		No	No	2018-08-02	1		Lady has booked at Chelsea.
1236	595	1	Iatrogenic	02:26	40	1	2018-06-18	23:06	Spontaneous vaginal	Live birth	Female	3580		8	10	No		No	No	No	No	No	No	No	No	No	No	No	No	No	No	No		No	No	2018-06-20	0
1726	596	1	Spontaneous	14:04	41	2	2018-06-10	07:49	Instrumental vaginal	Live birth	Female	3504		9	10	No		No	No	No	No	No	No	No	No	No	No	No	No	No	No	No		No	No	2018-06-11	1
1734	597	1	Spontaneous	17:20	37	3	2018-05-20	17:20	Emergency caesarean prior to onset of labour	Live birth	Male	2930		7	9	No		No	Yes	No	No	No	No	No	No	No	No	No	No	No	No	No		No	No	2018-05-24	4
1819	598	1	Spontaneous	13:25	38	0	2018-06-13	12:45	Spontaneous vaginal	Live birth	Male	3365		9	10	No		No	No	No	No	No	No	No	No	No	No	No	No	No	No	No		No	No	2018-06-14	1
1605	599	1	Spontaneous	10:11	39	0	2018-06-04	02:10	Emergency caesarean in labour	Live birth	Male	3280		9	10	No		No	No	No	No	No	No	No	No	No	No	No	No	No	No	No		No	No	2018-06-05	1
1593	600	1	Spontaneous	06:29	39	0	2018-06-11	02:25	Spontaneous vaginal	Live birth	Male	3365		9	9	No		No	No	No	No	No	No	No	No	No	No	No	No	No	No	No		No	No	2018-06-12	1
1696	601	1	Spontaneous	04:23	39	3	2018-06-01	20:00	Spontaneous vaginal	Live birth	Male	3198	26	9	9	No		No	No	No	No	No	No	No	No	No	No	No	No	No	No	No		No	No	2018-06-02	0
1059	602	1	Iatrogenic	07:03	41	2	2018-05-05	06:50	Instrumental vaginal	Live birth	Male	3425		9	10	No		No	No	No	No	No	No	No	No	No	No	No	No	No	No	No		No	No	2018-05-10	4		Ventouse delivery. MSL requiring observation.
1060	603	1	Spontaneous	09:18	40	1	2018-04-30	16:50	Spontaneous vaginal	Live birth	Female	3320		9	10	No		Yes	No	No	No	No	No	No	No	No	No	No	No	No	No	No		No	No	2018-05-04	3		Baby was admitted to SCBU following maternal diagnosis of sepsis.
1167	604	1	Spontaneous	20:25	41	2	2018-05-01	06:50	Spontaneous vaginal	Live birth	Male	3500		8	10	No		No	No	No	No	No	No	No	No	No	No	No	No	No	No	No		No	No	2018-05-02	1
1176	605	1	Spontaneous	11:43	41	1	2018-04-22	14:50	Emergency caesarean prior to onset of labour	Live birth	Female	3690		9	10	No		No	Yes	No	No	No	No	No	No	No	No	No	No	No	No	No		No	No	2018-04-27	4
889	606	1	Iatrogenic	09:57	40	1	2018-04-18	18:20	Emergency caesarean in labour	Live birth	Male	4100		9	10	No		No	No	No	No	No	No	No	No	No	No	No	No	No	No	No		No	No	2018-04-21	2
1027	607	1	Iatrogenic	10:37	38	1	2018-03-26	10:37	Elective caesarean	Live birth	Female	3060		9	10	No		No	No	No	No	No	No	No	No	No	No	No	No	No	No	No		No	No
1029	608	1	Spontaneous	21:46	40	5	2018-04-24	01:40	Spontaneous vaginal	Live birth	Female	3575		9	10	No		No	No	No	No	No	No	No	No	No	No	No	No	No	No	No		No	No	2018-04-26	1
1030	609	1	Spontaneous	02:06	38	1	2018-03-19	02:05	Spontaneous vaginal	Live birth	Male	2820		6	8	No		No	No	No	No	No	No	No	No	No	No	No	No	No	No	No		No	No				IPPV performed at delivery, no drugs
1032	610	1	Iatrogenic	12:11	37	6	2018-05-04	12:09	Emergency caesarean prior to onset of labour	Live birth	Female	3340		9	10	No		No	No	No	No	No	No	No	No	No	No	No	No	No	No	No		No	No
1031	611	1	Spontaneous	16:43	40	6	2018-05-30	18:15	Emergency caesarean in labour	Live birth	Male	3645		9	10	No		No	No	No	No	No	No	No	No	No	No	No	No	No	No	No		No	No	2018-06-01	1
1033	612	1	Iatrogenic	17:55	37	3	2018-03-17	17:55	Emergency caesarean prior to onset of labour	Live birth	Male	4755		9	10	No		No	No	No	No	No	No	No	No	No	No	No	No	No	No	No		No	No	2018-03-19	2
1034	613	1	Spontaneous	18:35	39	3	2018-04-18	05:20	Spontaneous vaginal	Live birth	Female	3935		8	9	No		No	No	No	No	No	No	No	No	No	No	No	No	No	No	No		No	No
1244	614	1	Spontaneous	03:09	40	1	2018-04-25	02:28	Spontaneous vaginal	Live birth	Female	3440		9	10	No		No	No	No	No	No	No	No	No	No	No	No	No	No	No	No		No	No	2018-04-25	0
1245	615	1	Iatrogenic	17:05	40	6	2018-05-03	17:04	Spontaneous vaginal	Live birth	Female	3370		9	10	No		No	No	No	No	No	No	No	No	No	No	No	No	No	No	No		No	No	2018-05-04	1		IOL for reduced FMS
1243	616	1	Iatrogenic	21:10	38	2	2018-04-13	11:50	Spontaneous vaginal	Live birth	Female	2870		9	10	No		No	No	No	No	No	No	No	No	No	No	No	No	No	No	No		No	No	2018-04-15	2
1442	617	1	Spontaneous	20:08	39	6	2018-04-29	20:05	Spontaneous vaginal	Live birth	Male	3260		9	10	No		No	No	No	No	No	No	No	No	No	No	No	No	No	No	No		No	No	2018-04-30	1
1966	618	1	Iatrogenic	02:29	38	3	2018-06-08	00:01	Spontaneous vaginal	Live birth	Male	2892		9	10	No		No	No	No	No	No	No	No	No	No	No	No	No	No	No	No		No	No	2018-06-08	0
1550	619	1	Spontaneous	11:30	39	6	2018-06-01	10:17	Spontaneous vaginal	Live birth	Male	3224		9	10	No		No	No	No	No	No	No	No	No	No	No	No	No	No	No	No		No	No	2018-06-02	1
1551	620	1	Iatrogenic	06:10	38	1	2018-06-07	18:50	Spontaneous vaginal	Live birth	Female	3106		9	10	No		No	No	No	No	No	No	No	No	No	No	No	No	No	No	No		No	No	2018-06-09	1
1591	621	1	Iatrogenic	21:27	40	2	2018-06-02	19:58	Emergency caesarean in labour	Live birth	Male	3785		9	10	No		No	No	No	No	No	No	No	No	No	No	No	No	No	No	No		No	No	2018-06-06	3
1762	622	1	Spontaneous	17:18	40	3	2018-06-06	12:10	Spontaneous vaginal	Live birth	Female	3180		9	10	No		No	No	No	No	No	No	No	No	No	No	No	No	No	No	No		No	No	2018-06-08	2
1764	623	1	Iatrogenic	09:50	39	3	2018-06-13	05:30	Instrumental vaginal	Live birth	Female	3712		9	10	No		No	No	No	No	No	No	No	No	No	No	No	No	No	No	No		No	No	2018-06-22	9
1803	624	1	Spontaneous	21:55	40	1	2018-06-21	21:55	Spontaneous vaginal	Live birth	Female	3292				No		No	No	No	No	No	No	No	No	No	No	No	No	No	No	No		No	No	2018-06-24	3
1804	625	1	Spontaneous	11:32	37	3	2018-06-05	09:40	Spontaneous vaginal	Live birth	Male	2902				No		No	No	No	No	No	No	No	No	No	No	No	No	No	No	No		No	No	2018-06-06	1
1851	626	1	Iatrogenic	15:58	39	5	2018-06-16	15:58	Emergency caesarean prior to onset of labour	Live birth	Female	2900		10	10	No		No	No	No	No	No	No	No	No	No	No	No	No	No	No	No		No	No	2018-06-18	2
1853	627	1	Iatrogenic	12:59	38	5	2018-06-12	12:59	Elective caesarean	Live birth	Female	3430				No		No	No	No	No	No	No	No	No	No	No	No	No	No	No	No		No	No	2018-06-13	1
1882	628	1	Spontaneous	20:05	38	5	2018-06-14	07:00	Spontaneous vaginal	Live birth	Male	2824				No		No	No	No	No	No	No	No	No	No	No	No	No	No	No	No		No	No	2018-06-15	1
1695	629	1	Spontaneous	22:12	40	3	2018-06-19	19:40	Spontaneous vaginal	Live birth	Female	3410				No		No	No	No	No	No	No	No	No	No	No	No	No	No	No	No		No	No	2018-06-20	1
209	630	1	Iatrogenic	09:46	38	5	2017-08-09	09:46	Elective caesarean	Live birth	Female	3590		8	10	No		No	No	No	No	No	No	No	No	No	No	No	No	No	No	No		No	No	2017-08-11	2
232	631	1	Spontaneous	15:05	41	2	2017-07-13	02:30	Spontaneous vaginal	Stillbirth	Male	3050		0	0	No	unknown	No	No	No	No	No	No	No	No	No	No	No	No	No	No	No		No	No
613	632	1	Spontaneous	11:40	33	0	2017-11-14	15:00	Emergency caesarean in labour	Live birth	Female	2110		2	7	No		Yes	Yes	No	No	No	No	No	No	No	No	No	No	No	No	No		No	No	2017-12-11	24
16	633	1	Iatrogenic	10:59	36	1	2017-04-11	10:59	Elective caesarean	Live birth	Male	4495		9	9	No		No	No	No	No	No	No	No	No	No	No	No	No	No	No	No		No	No	2017-04-20	9		C/S for fetal macrosomia
37	634	1		20:13	39	5													No	No	No	No	No	No	No	No	No	No	No	No	No	No		No
934	635	1	Spontaneous	18:55	36	1	2018-05-29	18:55	Spontaneous vaginal	Live birth	Female	2192		8	10	No		No	No	No	No	No	No	No	No	No	No	No	No	No	No	No		No	No	2018-06-01	3
935	636	1	Iatrogenic	00:28	38	3	2018-06-25	18:30	Spontaneous vaginal	Live birth	Male	2975		9	10	No		No	No	No	No	No	No	No	No	No	No	No	No	No	No	No		No	No	2018-06-30	3
937	637	1	Spontaneous	09:37	30	1	2018-05-06	09:35	Elective caesarean	Live birth	Male	1400		8	9	No		Yes	No	No	No	No	No	No	No	No	No	No	No	Yes	No	No		No	No	2018-06-18	43		Late clinical-analytical sepsis of urinary origin. Left hydronephrosis grade II Apneas
944	638	1	Spontaneous	12:06	39	5	2018-06-20	12:05	Emergency caesarean in labour	Live birth	Male	3600		9	10	No		No	No	No	No	No	No	No	No	No	No	No	No	No	No	No		No	No	2018-06-23	3
1412	639	1	Iatrogenic	21:32	40	0	2018-05-29	07:50	Elective caesarean	Live birth	Male	4330		3	8	No		No	No	No	No	No	No	No	No	No	No	No	No	No	No	No		No	No	2018-06-01	3
1810	640	1	Spontaneous	18:30	27	0	2018-06-02	20:00	Elective caesarean	Live birth	Male	8510		5	8	No		Yes	Yes	No	No	No	No	No	No	No	No	No	No	No	No	No		No	No	2018-08-20	77		bronchopulmonary dysplasia hyponatremia anemia jaundice left inguinal hernia
2171	641	1	Iatrogenic	08:52	38	1	2018-05-17	08:51	Elective caesarean	Live birth	Male	3800		9	10	No		No	No	No	No	No	No	No	No	No	No	No	No	No	No	No		No	No	2018-05-19	2
1088	642	1	Iatrogenic	15:55	39	1	2018-06-07	15:54	Elective caesarean	Live birth	Female	3560		9	10	No		No	No	No	No	No	No	No	No	No	No	No	No	No	No	No		No	No	2018-06-08	1
1235	643	1	Iatrogenic	17:44	38	2	2018-06-06	05:45	Spontaneous vaginal	Live birth	Male	3000		9	10	No		No	No	No	No	No	No	No	No	No	No	No	No	No	No	No		No	No	2018-06-07	1
1472	644	1	Spontaneous	12:01	38	5	2018-06-10	04:00	Spontaneous vaginal	Live birth	Male	3930		9	10	No		No	No	No	No	No	No	No	No	No	No	No	No	No	No	No		No	No	2018-06-13	3
2400	645	1	Spontaneous	23:31	33	1	2018-05-29	00:15	Spontaneous vaginal	Live birth	Male	2125		9	10	No		Yes	No	No	No	No	No	No	No	No	No	No	No	No	No	No		No	No	2018-06-26	14		Sepsis wet lung
1482	646	1	Spontaneous	22:20	39	4	2018-06-11	15:05	Emergency caesarean in labour	Live birth	Male	2970		9	10	No		No	No	No	No	No	No	No	No	No	No	No	No	No	No	No		No	No	2018-06-16	5
2412	648	1	Spontaneous	16:49	25	6	2018-06-25	14:45	Emergency caesarean in labour	Live birth	Female	889		4	6	No	Patent foramen ovale	Yes	Yes	No	No	No	No	No	No	No	No	No	No	Yes	No	No		No	No	2018-09-27	94
2067	649	1	Iatrogenic	13:42	39	5	2018-06-22	18:45	Spontaneous vaginal	Live birth	Female	3118		9	10	No		No	No	No	No	No	No	No	No	No	No	No	No	No	No	No		No	No	2018-06-24	1
2428	650	1	Spontaneous	22:46	39	2	2018-06-22	14:00	Spontaneous vaginal	Live birth	Female	2760		9	10	No		No	No	No	No	No	No	No	No	No	No	No	No	No	No	No		No	No	2018-06-23	1
2429	651	1	Iatrogenic	07:22	37	2	2018-05-10	21:15	Spontaneous vaginal	Live birth	Male	3880		9	10	No		No	No	No	No	No	No	No	No	No	No	No	No	No	No	No		No	No	2018-05-14	3
2445	652	1	Spontaneous	16:55	37	5	2018-06-22	09:00	Spontaneous vaginal	Live birth	Female	3315		9	10	No		No	No	No	No	No	No	No	No	No	No	No	No	No	No	No		No	No	2018-06-23	1
993	653	1	Iatrogenic	06:43	34	6	2018-04-28	06:43	Elective caesarean	Live birth	Male	1980		9	9	No		No	No	No	No	No	No	No	No	No	No	No	No	No	No	No		No	No	2018-05-05	7
993	654	2	Iatrogenic	06:46	34	6	2018-04-28	06:46	Elective caesarean	Live birth	Male	1880		3	8	No		No	No	No	No	No	No	No	No	No	No	No	No	No	No	No		No	No	2018-05-05	7
1021	655	1	Iatrogenic	10:10	36	4	2018-05-10	20:30	Emergency caesarean in labour	Live birth	Male	2380		9	10	Yes	ileal atresia	Yes	No	No	No	No	No	No	No	No	No	No	No	No	No	No		No	No	2018-05-26	13
1066	656	1	Iatrogenic	15:32	38	1	2018-06-02	07:45	Emergency caesarean prior to onset of labour	Live birth	Male	2870		9	10	No		No	No	No	No	No	No	No	No	No	No	No	No	No	No	No		No	No	2018-06-14	12
1067	657	1	Spontaneous	11:41	38	3	2018-05-21	06:00	Spontaneous vaginal	Live birth	Female	3116		8	9	No		No	No	No	No	No	No	No	No	No	No	No	No	No	No	No		No	No	2018-05-22	1
1584	659	1	Iatrogenic	16:12	38	1	2018-05-23	16:12	Elective caesarean	Live birth	Female	2425	2	9	9	No		No	No	No	No	No	No	No	No	No	No	No	No	No	No	No		No	No	2018-05-25	2
1035	660	1	Iatrogenic	23:49	36	3	2018-03-14	10:30	Emergency caesarean in labour	Live birth	Female	4590		6	8	No		Yes	No	No	No	No	No	No	No	No	No	No	No	No	No	No		No	No	2018-03-18	4
1074	661	1	Spontaneous	14:23	36	3	2018-03-21	22:00	Instrumental vaginal	Live birth	Male	3300		1	8	No		Yes	No	No	No	No	No	No	No	No	No	No	No	No	No	No		No	No
1076	662	1	Spontaneous	01:29	41	1	2018-05-26	09:05	Spontaneous vaginal	Live birth	Male	3380		9	10	No		No	No	No	No	No	No	No	No	No	No	No	No	No	No	No		No	No	2018-05-27	0
1093	663	1	Iatrogenic	06:44	36	0	2018-05-06	00:00	Emergency caesarean prior to onset of labour	Live birth	Female	3335				No		No	No	No	No	No	No	No	No	No	No	No	No	No	No	No		No	No
1314	664	1	Iatrogenic	15:18	37	3	2018-06-03	03:55	Spontaneous vaginal	Live birth	Female	3590		9	10	No	Extra digits on both hands noted - soft tissue only.	No	No	No	No	No	No	No	No	No	No	No	No	No	No	No		No	No	2018-06-04	1
1316	665	1	Spontaneous	01:03	40	3	2018-05-03	00:20	Emergency caesarean in labour	Live birth	Female	2885		8	10	No		No	No	No	No	No	No	No	No	No	No	No	No	No	No	No		No	No	2018-05-04	1
1319	666	1	Iatrogenic	10:01	37	0	2018-04-04	10:00	Elective caesarean	Live birth	Male	2685		9	10	No		No	No	No	No	No	No	No	No	No	No	No	No	No	No	No		No	No
1321	667	1	Spontaneous	06:50	40	1	2018-04-20	06:39	Spontaneous vaginal	Live birth	Female	3110		9	10	No		No	No	No	No	No	No	No	No	No	No	No	No	No	No	No		No	No	2018-04-20	0
1495	668	1	Spontaneous	12:24	32	5	2018-03-16	12:24	Spontaneous vaginal	Live birth	Male	2160		8	9	No		Yes	No	No	No	No	No	No	No	No	No	No	No	No	No	No		No	No
2533	669	1	Spontaneous	19:52	32	5	2018-07-09	16:10	Spontaneous vaginal	Live birth	Male	1806		6	10	No		Yes	No	No	No	No	No	No	No	No	No	No	No	No	No	No		No	No	2018-07-28	19		Removal of the stich on the 09/07/2018 after admission as she is contracting strongly. Baby admitted to SCBU due to prematurity and hypoglycaemia. 1 Day of phototherapy given
812	670	1	Spontaneous	02:50	36	1	2017-12-19	23:00	Instrumental vaginal	Live birth	Female	2550		9	10	No		Yes	Yes	No	No	No	No	No	No	No	No	No	No	No	No	No		No	No	2017-12-27	7
2531	671	1	Iatrogenic	21:33	36	0	2018-07-23	21:32	Emergency caesarean prior to onset of labour	Live birth	Male	3604		9	9	No		No	No	No	No	No	No	No	No	No	No	No	No	No	No	No		No	No	2018-07-25	2		Doctors calculating the App score with EDD 22/08/2018 (2 days of difference with the actual one) That may influence on the final APP results. Patient had trans-abdominal stich in situ from 9/40, not cx cerlage. Came in with contractions, os closed diagnoses at C/S scar rupture.
1532	672	1	Spontaneous	01:08	37	5	2018-05-05	01:08	Spontaneous vaginal	Live birth	Female	2760		4	9	No		No	No	No	No	No	No	No	No	No	No	No	No	No	No	No		No	No	2018-05-06	1
1536	673	1	Spontaneous	21:40	38	3	2018-05-18	04:20	Spontaneous vaginal	Live birth	Male	3535		9	10	No		No	No	No	No	No	No	No	No	No	No	No	No	No	No	No		No	No	2018-05-19	1
1538	674	1	Iatrogenic	23:00	37	2	2018-05-22	14:40	Emergency caesarean in labour	Live birth	Male	3020		9	10	No		No	No	No	No	No	No	No	No	No	No	No	No	No	No	No		No	No	2018-05-24	2
931	675	1	Spontaneous	21:20	41	0	2018-07-08	09:00	Elective caesarean	Live birth	Male	3440		9	10	No		No	No	No	No	No	No	No	No	No	No	No	No	No	No	No		No	No	2018-07-12	3
1414	676	1	Spontaneous	09:12	39	2	2018-07-13	04:00	Instrumental vaginal	Live birth	Male	2925		9	10	No		No	No	No	No	No	No	No	No	No	No	No	No	No	No	No		No	No	2018-07-15	2
938	677	1	Iatrogenic	09:17	38	3	2018-06-29	00:00	Elective caesarean	Live birth	Male	3050		9	10	No		No	No	No	No	No	No	No	No	No	No	No	No	No	No	No		No	No	2018-07-02	3
1068	678	1	Iatrogenic	10:24	37	4	2018-05-25	10:24	Spontaneous vaginal	Live birth	Female	3210		9	10	No		No	No	No	No	No	No	No	No	No	No	No	No	No	No	No		No	No	2018-05-28	3
1133	679	1	Iatrogenic	12:02	38	3	2018-05-26	12:02	Emergency caesarean prior to onset of labour	Live birth	Indeterminate	2960		10	10	No		No	No	No	No	No	No	No	No	No	No	No	No	No	No	No		No	No	2018-05-28	2
1334	680	1	Iatrogenic	15:16	39	4	2018-06-10	00:00	Instrumental vaginal	Live birth	Male	4130		10	10	No		No	No	No	No	No	No	No	No	No	No	No	No	No	No	No		No	No	2018-06-13	2
1432	681	1	Spontaneous	17:02	40	0	2018-06-08	17:00	Instrumental vaginal	Live birth	Male	4210		9	10	No		No	No	No	No	No	No	No	No	No	No	No	No	No	No	No		No	No	2018-06-09	1
1498	682	1	Iatrogenic	23:56	38	1	2018-05-27	23:00	Spontaneous vaginal	Live birth	Male	2356		9	10	No		No	No	No	No	No	No	No	No	No	No	No	No	No	No	No		No	No	2018-05-28	1
1542	683	1	Iatrogenic	21:18	39	6	2018-06-18	00:00	Spontaneous vaginal	Live birth	Female	3902		9	10	No		No	No	No	No	No	No	No	No	No	No	No	No	No	No	No		No	No	2018-06-19	1
1540	684	1	Iatrogenic	21:24	37	6	2018-06-19	15:30	Spontaneous vaginal	Live birth	Male	3388				No		No	No	No	No	No	No	No	No	No	No	No	No	No	No	No		No	No	2018-06-22	3
1540	685	2	Iatrogenic	21:39	37	6	2018-06-19	21:30	Spontaneous vaginal	Live birth	Female	2818				No		No	No	No	No	No	No	No	No	No	No	No	No	No	No	No		No	No	2018-06-22	3
1539	686	1	Spontaneous	15:57	41	1	2018-07-16	15:30	Spontaneous vaginal	Live birth	Female	3066		9	9	No		No	No	No	No	No	No	No	No	No	No	No	No	No	No	No		No	No	2018-07-17	1
1683	687	1	Iatrogenic	22:41	38	2	2018-06-24	20:10	Emergency caesarean prior to onset of labour	Live birth	Male	3020		9	10	No		No	No	No	No	No	No	No	No	No	No	No	No	No	No	No		No	No	2018-06-25	1
1684	688	1	Iatrogenic	09:38	37	4	2018-05-04	23:51	Spontaneous vaginal	Live birth	Female	3355		8	10	No		No	No	No	No	No	No	No	No	No	No	No	No	No	No	No		No	No	2018-05-06	1
1685	689	1	Iatrogenic	12:06	40	3	2018-06-02	19:10	Emergency caesarean in labour	Live birth	Male	2495		4	9	No		Yes	No	No	No	No	No	No	No	No	No	No	No	No	No	No		No	No
1753	690	1	Spontaneous	08:04	37	2	2018-05-24	05:15	Spontaneous vaginal	Live birth	Female	3175		9	10	No		No	No	No	No	No	No	No	No	No	No	No	No	No	No	No		No	No	2018-05-24	0
1755	691	1	Iatrogenic	23:49	42	1	2018-07-10	13:10	Spontaneous vaginal	Live birth	Male	3482		9	10	No		No	No	No	No	No	No	No	No	No	No	No	No	No	No	No		No	No	2018-07-12	2
1756	692	1	Spontaneous	03:03	38	3	2018-05-28	15:45	Spontaneous vaginal	Live birth	Female	3395		9	10	No		No	No	No	No	No	No	No	No	No	No	No	No	No	No	No		No	No	2018-05-29	0
1750	693	1	Spontaneous	04:19	36	3	2018-04-20	04:19	Spontaneous vaginal	Live birth	Male	3400		9	10	No		No	Yes	No	No	No	No	No	No	No	No	No	No	No	No	No		No	No
1752	694	1	Spontaneous	05:26	39	2	2018-06-22	04:30	Spontaneous vaginal	Live birth	Male	3310		9	10	No		No	No	No	No	No	No	No	No	No	No	No	No	No	No	No		No	No	2018-06-24	2
1754	695	1	Spontaneous	15:05	40	1	2018-06-25	14:40	Spontaneous vaginal	Live birth	Female	3415		10	10	No		No	No	No	No	No	No	No	No	No	No	No	No	No	No	No		No	No	2018-06-26	1
1824	696	1	Spontaneous	18:58	36	2	2018-05-07	18:30	Spontaneous vaginal	Live birth	Female	2695		9	10	No		No	No	No	No	No	No	No	No	No	No	No	No	No	No	No		No	No	2018-05-09	2
1828	697	1	Spontaneous	23:53	39	4	2018-06-05	19:00	Spontaneous vaginal	Live birth	Female	3038		9	10	No		No	No	No	No	No	No	No	No	No	No	No	No	No	No	No		No	No	2018-06-06	1
2003	698	1	Spontaneous	10:37	36	3	2018-07-11	09:00	Emergency caesarean prior to onset of labour	Live birth	Male	2835		9	10	No		No	No	No	No	No	No	No	No	No	No	No	No	No	No	No		No	No	2018-07-13	2
2005	699	1	Spontaneous	20:48	37	2	2018-07-06	18:40	Spontaneous vaginal	Live birth	Male	3255		9	10	No		No	No	No	No	No	No	No	No	No	No	No	No	No	No	No		No	No
2219	700	1	Iatrogenic	09:13	36	3	2018-06-22	18:00	Emergency caesarean prior to onset of labour	Live birth	Male	2788	12.6	9	9	No		No	No	No	No	No	No	No	No	No	No	No	No	No	No	No		No	No	2018-06-25	2
2184	701	1	Iatrogenic	22:51	37	0	2018-06-19	20:45	Spontaneous vaginal	Live birth	Male	2712		9	10	No		No	No	No	No	No	No	No	No	No	No	No	No	No	No	No		No	No	2018-06-21	2
2152	702	1	Spontaneous	17:06	39	2	2018-07-18	13:50	Spontaneous vaginal	Live birth	Female	3190	17	9	9	No		No	No	No	No	No	No	No	No	No	No	No	No	No	No	No		No	No	2018-07-19	1
2085	703	1	Iatrogenic	10:30	38	5	2018-07-22	10:30	Emergency caesarean prior to onset of labour	Live birth	Female	2978		9	10	No		No	No	No	No	No	No	No	No	No	No	No	No	No	No	No		No	No	2018-07-23	1
1840	704	1	Spontaneous	19:34	34	6	2018-06-15	09:13	Instrumental vaginal	Live birth	Male	3400	18.5	6	8	No		Yes	Yes	Yes	No	No	No	No	No	No	No	No	No	No	No	No		No	No	2018-06-19	4
1820	705	1	Iatrogenic	16:57	39	2	2018-07-16	16:57	Emergency caesarean prior to onset of labour	Live birth	Male	3515		9	9	No		No	No	No	No	No	No	No	No	No	No	No	No	No	No	No		No	No	2018-07-19	3
1606	706	1	Iatrogenic	13:41	34	3	2018-05-28	13:41	Emergency caesarean prior to onset of labour	Live birth	Female	2245	37.4	8	9	Yes	Gastroschisis -	Yes	No	No	No	No	No	No	No	No	No	No	No	No	No	No		No	No	2018-07-02	35		transferred to GOSH and gastroschisis repaired, then transferred back to hospital of birth
1893	707	1	Iatrogenic	15:54	34	2	2018-06-07	15:54	Emergency caesarean prior to onset of labour	Live birth	Male	1840		9	9	No		Yes	Yes	No	No	No	No	No	No	No	No	No	No	No	No	No		No	No	2018-06-19	12
2053	708	1	Spontaneous	16:35	36	4	2018-06-21	00:00	Spontaneous vaginal	Live birth	Female	2576	52.4	9	10	No		No	No	No	No	No	No	No	No	No	No	No	No	No	No	No		No	No	2018-06-22	1
2032	709	1	Iatrogenic	12:44	40	6	2018-07-21	02:04	Emergency caesarean prior to onset of labour	Live birth	Male	3860	72.8	9	10	No		No	No	No	No	No	No	No	No	No	No	No	No	No	No	No		No	No	2018-07-23	2
1958	710	1	Spontaneous	20:02	34	1	2018-05-30	14:30	Spontaneous vaginal	Live birth	Female	2340	54.2	8	9	No		Yes	Yes	No	No	No	No	No	No	No	No	No	No	No	No	No		No	No	2018-06-08	6
1709	711	1	Iatrogenic	10:58	37	0	2018-06-22	10:57	Elective caesarean	Live birth	Female	3160				No		No	No	No	No	No	No	No	No	No	No	No	No	No	No	No		No	No	2018-06-23	1
1763	712	1	Spontaneous	11:05	41	0	2018-07-17	20:30	Spontaneous vaginal	Live birth	Male	2994				No		No	No	No	No	No	No	No	No	No	No	No	No	No	No	No		No	No	2018-07-20	2
1852	713	1	Iatrogenic	15:00	37	6	2018-07-11	14:58	Emergency caesarean prior to onset of labour	Live birth	Male	2970				No		No	No	No	No	No	No	No	No	No	No	No	No	No	No	No		No	No	2018-07-12	1
1879	714	1	Iatrogenic	13:53	39	4	2018-07-23	05:30	Emergency caesarean prior to onset of labour	Live birth	Male	3345				No		No	No	No	No	No	No	No	No	No	No	No	No	No	No	No		No	No	2018-07-25	2
1967	715	1	Iatrogenic	02:34	37	1	2018-06-11	14:00	Spontaneous vaginal	Live birth	Female	2948				No		No	No	No	No	No	No	No	No	No	No	No	No	No	No	No		No	No	2018-06-12	0
2014	716	1	Iatrogenic	16:36	38	1	2018-06-22	16:35	Elective caesarean	Live birth	Male	2915				No		No	No	No	No	No	No	No	No	No	No	No	No	No	No	No		No	No	2018-06-25	3
2023	717	1	Iatrogenic	16:44	37	3	2018-06-19	16:44	Emergency caesarean prior to onset of labour	Live birth	Male	3015		9	10	No		No	No	No	No	No	No	No	No	No	No	No	No	No	No	No		No	No	2018-06-20	1
2026	718	1	Iatrogenic	20:14	39	0			Spontaneous vaginal	Live birth	Female	3162				No		No	No	No	No	No	No	No	No	No	No	No	No	No	No	No		No	No	2018-06-27	1
2105	719	1	Iatrogenic	21:29	37	2	2018-06-13	01:02	Spontaneous vaginal	Live birth	Female	2710				No		No	No	No	No	No	No	No	No	No	No	No	No	No	No	No		No	No	2018-06-16	3
1892	720	1	Spontaneous	10:10	39	6	2018-06-05	22:35	Emergency caesarean in labour	Live birth	Female	3406	54.2	9	10	No		No	No	No	No	No	No	No	No	No	No	No	No	No	No	No		No	No	2018-06-08	2		G5 P6 as had twins.
1220	722	1	Iatrogenic	08:26	38	0	2018-06-11	08:00	Spontaneous vaginal	Live birth	Female	2550		9	10	No		No	No	No	No	No	No	No	No	No	No	No	No	No	No	No		No	No	2018-06-13	2
1608	723	1	Spontaneous	02:15	40	4	2018-05-29	00:10	Spontaneous vaginal	Live birth	Female	3334	42.5	9	10	No		No	No	No	No	No	No	No	No	No	No	No	No	No	No	No		No	No	2018-05-29	0
1213	724	1	Iatrogenic	01:25	40	4	2018-06-06	21:30	Spontaneous vaginal	Live birth	Male	3320		9	10	No		No	No	No	No	No	No	No	No	No	No	No	No	No	No	No		No	No	2018-06-09	2
1588	725	1	Spontaneous	10:43	32	3	2018-05-01	10:43	Emergency caesarean in labour	Live birth	Female	1890		2	6	No		Yes	Yes	No	No	No	No	No	No	No	No	No	No	Yes	No	No		No	No	2018-05-30	29
1588	726	2	Spontaneous	10:44	32	3	2018-05-01	10:43	Emergency caesarean in labour	Live birth	Male	1890		6	9	No		Yes	Yes	No	No	No	No	No	No	No	No	No	No	Yes	No	No		No	No	2018-05-30	29
2456	727	1	Spontaneous	02:34	37	0	2018-07-30	02:00	Spontaneous vaginal	Live birth	Male	2670		10	10	No		No	No	No	No	No	No	No	No	No	No	No	No	No	No	No		No	No
2006	728	1	Spontaneous	06:25	39	5	2018-07-10	06:25	Spontaneous vaginal	Live birth	Female	3630		9	10	No		No	No	No	No	No	No	No	No	No	No	No	No	No	No	No		No	No	2018-07-11	1
2007	729	1	Spontaneous	21:16	39	2	2018-06-21	16:00	Instrumental vaginal	Live birth	Female	3395		9	10	No		No	No	No	No	No	No	No	No	No	No	No	No	No	No	No		No	No	2018-06-22	1
2008	730	1	Iatrogenic	13:50	38	6	2018-05-27	13:50	Elective caesarean	Live birth	Female	3265		9	10	No		No	No	No	No	No	No	No	No	No	No	No	No	No	No	No		No	No	2018-06-28	1
2009	731	1	Iatrogenic	12:07	33	1	2018-05-17	12:02	Emergency caesarean prior to onset of labour	Live birth	Male	2025		6	8	No		Yes	Yes	No	No	No	No	No	No	No	No	No	No	No	No	No		No	No
2011	732	1	Iatrogenic	08:21	40	4	2018-06-09	05:20	Spontaneous vaginal	Live birth	Female	3505		9	10	No		No	No	No	No	No	No	No	No	No	No	No	No	No	No	No		No	No	2018-06-10	1
2012	733	1	Iatrogenic	11:40	37	0	2018-06-11	11:39	Elective caesarean	Live birth	Female	2950		9	10	No		No	No	No	No	No	No	No	No	No	No	No	No	No	No	No		No	No	2018-06-13	2
2017	734	1	Iatrogenic	23:28	36	6	2018-07-02	21:45	Spontaneous vaginal	Live birth	Female	2650		9	10	No		No	No	No	No	No	No	No	No	No	No	No	No	No	No	No		No	No	2018-07-04	2
2018	735	1	Iatrogenic	22:29	39	6	2018-06-15	23:00	Instrumental vaginal	Live birth	Female	3280		7	9	No		No	No	No	No	No	No	No	No	No	No	No	No	No	No	No		No	No	2018-06-17	1
2019	736	1	Iatrogenic	06:12	40	6	2018-08-08	21:10	Instrumental vaginal	Live birth	Male	3850		9	10	No		No	No	No	No	No	No	No	No	No	No	No	No	No	No	No		No	No
2200	737	1	Iatrogenic	16:43	40	2	2018-07-22	09:10	Spontaneous vaginal	Live birth	Female	3810		9	10	No		No	No	No	No	No	No	No	No	No	No	No	No	No	No	No		No	No
2349	738	1	Spontaneous	10:26	35	6	2018-06-30	07:00	Instrumental vaginal	Live birth	Male	2234		9	10	No		Yes	No	No	No	No	No	No	No	No	No	No	No	No	No	No		No	No	2018-07-07	6
2351	740	1	Iatrogenic	04:07	38	2	2018-07-12	17:28	Spontaneous vaginal	Live birth	Female	2495		9	10	No		No	No	No	No	No	No	No	No	No	No	No	No	No	No	No		No	No	2018-07-14	1
2353	741	1	Spontaneous	20:47	37	2	2018-06-20	18:20	Spontaneous vaginal	Live birth	Female	2615		7	8	No		No	No	No	No	No	No	No	No	No	No	No	No	No	No	No		No	No	2018-06-23	3
2359	742	1	Iatrogenic	02:07	41	6	2018-07-11	16:53	Spontaneous vaginal	Live birth	Male	3932		7	8	No		No	No	No	No	No	No	No	No	No	No	No	No	No	No	No		No	No	2018-07-13	1
2360	743	1	Spontaneous	20:03	34	5	2018-05-28	18:45	Spontaneous vaginal	Live birth	Male	2430		8	8	No		Yes	No	No	No	No	No	No	No	No	No	No	No	No	No	No		No	No	2018-06-07	10
2402	744	1	Iatrogenic	20:23	38	2	2018-07-05	19:05	Spontaneous vaginal	Live birth	Male	3205		9	10	No		No	No	No	No	No	No	No	No	No	No	No	No	No	No	No		No	No	2018-07-06	1
2443	745	1	Spontaneous	12:42	37	0	2018-07-06	01:00	Spontaneous vaginal	Live birth	Male	2376		5	5	No		Yes	No	No	No	No	No	No	No	No	No	No	No	No	No	No		No	No	2018-07-16	10
2448	746	1	Spontaneous	17:23	36	2	2018-07-01	19:00	Emergency caesarean in labour	Live birth	Male	2895		9	10	No		No	No	No	No	No	No	No	No	No	No	No	No	No	No	No		No	No	2018-07-06	3
2450	747	1	Iatrogenic	23:43	39	0	2018-07-11	22:30	Spontaneous vaginal	Live birth	Male	3450		9	10	No		No	No	No	No	No	No	No	No	No	No	No	No	No	No	No		No	No	2018-07-12	1
2721	748	1	Spontaneous	11:20	32	5	2018-07-05	03:43	Spontaneous vaginal	Live birth	Male	2570				No		Yes	Yes	No	No	No	No	No	No	No	No	No	No	No	No	No		No	No	2018-07-21	16
1860	749	1	Spontaneous	17:50	40	1	2018-07-08	17:50	Emergency caesarean in labour	Live birth	Female	3200		9	10	No		No	No	No	No	No	No	No	No	No	No	No	No	No	No	No		No	No	2018-07-11	3
1660	750	1	Spontaneous	22:30	39	4	2018-07-12	18:30	Spontaneous vaginal	Live birth	Female	3290		9	10	No		No	No	No	No	No	No	No	No	No	No	No	No	No	No	No		No	No	2018-07-15	3
2143	751	1	Spontaneous	08:56	32	5	2018-04-09	08:00	Spontaneous vaginal	Live birth	Female	1748		9	10	No		Yes	No	No	No	No	No	No	No	No	No	No	No	Yes	No	No		No	No	2018-05-17	36		Polycythemia of the newborn (late clamping of cord) / Multifactorial hyperbilirubinemia Periodic breathing due to immaturity
2759	752	1	Iatrogenic	16:41	28	4	2018-07-29	16:39	Emergency caesarean in labour	Live birth	Male	1332		3	6	No		Yes	Yes	No	No	No	No	No	No	No	Yes	No	Yes	Yes	No	No		No	No	2018-10-18	81		Principal problems / diagnosis during stay - Prematurity (28-31 weeks) - Subependymal / Germinal Layer Haemorrhage (PVHIVH Grade 1) - Scaphocephaly
1420	753	1	Iatrogenic	13:32	36	2	2018-07-25	13:31	Elective caesarean	Live birth	Female	3454		9	10	No		No	No	No	No	No	No	No	No	No	No	No	No	No	No	No		No	No	2018-07-30	5		mild jaundice
2781	755	1	Iatrogenic	08:52	34	0	2018-06-27	08:52	Elective caesarean	Live birth	Female	2610		9	10	No		Yes	No	No	No	No	No	No	No	No	No	No	No	No	No	No		No	No	2018-07-02	5
2781	756	2	Iatrogenic	08:53	34	0	2018-06-27	08:52	Elective caesarean	Live birth	Female	1850		7	8	No		Yes	No	No	No	No	No	No	No	No	No	No	No	No	No	No		No	No	2018-07-02	5
1120	757	1	Spontaneous	23:05	41	6	2018-06-23	08:00	Emergency caesarean in labour	Live birth	Female	3684		9	10	No		No	No	No	No	No	No	No	No	No	No	No	No	No	No	No		No	No	2018-06-25	2
1978	758	1	Spontaneous	20:56	37	1	2018-07-22	20:30	Instrumental vaginal	Live birth	Male	2303		9	10	No		Yes	No	No	No	No	No	No	No	No	No	No	No	No	No	No		No	No	2018-07-30	8		Baby was jaundiced and mum refused treatment for the first few days of life. So they kept baby in for obs and then to NICU
2282	759	1	Iatrogenic	12:48	35	6	2018-06-19	12:47	Emergency caesarean prior to onset of labour	Live birth	Female	3256				No		No	No	No	No	No	No	No	No	No	No	No	No	No	No	No		No	No	2018-06-22	3
1806	760	1	Spontaneous	21:37	39	2	2018-07-17	19:30	Spontaneous vaginal	Live birth	Male	3120		9	10	No		No	No	No	No	No	No	No	No	No	No	No	No	No	No	No		No	No	2018-07-17	0
1613	761	1	Spontaneous	02:40	37	5	2018-07-04	22:10	Instrumental vaginal	Live birth	Female	3234		9	10	No		No	No	No	No	No	No	No	No	No	No	No	No	No	No	No		No	No	2018-07-06	1
1703	762	1	Spontaneous	00:12	41	1	2018-06-22	05:00	Spontaneous vaginal	Live birth	Female	3098		9	10	No		No	No	No	No	No	No	No	No	No	No	No	No	No	No	No		No	No	2018-06-27	2
1475	763	1	Iatrogenic	06:33	40	5	2018-07-14	01:45	Spontaneous vaginal	Live birth	Male			9	10	No		No	No	No	No	No	No	No	No	No	No	No	No	No	No	No		No	No	2018-07-15	1
1975	764	1	Iatrogenic	04:47	39	1	2018-06-20	00:10	Spontaneous vaginal	Live birth	Female	2460		9	10	No		No	No	No	No	No	No	No	No	No	No	No	No	No	No	No		No	No	2018-06-22	2
1123	765	1	Spontaneous	03:45	37	6	2018-07-29	03:42	Spontaneous vaginal	Live birth	Female	3310		9	10	No		No	No	No	No	No	No	No	No	No	No	No	No	No	No	No		No	No	2018-07-31	2
1199	766	1	Spontaneous	06:15	38	5	2018-07-21	09:55	Spontaneous vaginal	Live birth	Male	3370		9	10	No		No	No	No	No	No	No	No	No	No	No	No	No	No	No	No		No	No	2018-07-22	1
2040	767	1	Spontaneous	08:56	41	1	2018-07-24	03:30	Spontaneous vaginal	Live birth	Male	4026		9	10	No		No	No	No	No	No	No	No	No	No	No	No	No	No	No	No		No	No	2018-07-25	1
1529	768	1	Spontaneous	09:17	38	1	2018-06-19	03:15	Spontaneous vaginal	Live birth	Female	3282		9	10	No		No	No	No	No	No	No	No	No	No	No	No	No	No	No	No		No	No	2018-06-20	1
1520	769	1	Spontaneous	04:44	34	5	2018-03-23	23:30	Emergency caesarean in labour	Live birth	Male	2300		9	10	No		No	No	No	No	No	No	No	No	No	No	No	No	No	No	No		No	No	2018-03-30	7		transferred to NNU on 27.3.18 for treatment of jaundice
1518	770	1	Iatrogenic	14:51	40	5	2018-07-01	12:20	Spontaneous vaginal	Live birth	Male	3330		9	9	No		No	No	No	No	No	No	No	No	No	No	No	No	No	No	No		No	No	2018-07-02	1
1457	771	1	Iatrogenic	02:07	38	3	2018-06-12	21:46	Spontaneous vaginal	Live birth	Male	2800		9	9	No		No	No	No	No	No	No	No	No	No	No	No	No	No	No	No		No	No	2018-06-14	1
1450	772	1	Spontaneous	15:47	40	1	2018-05-17	13:35	Spontaneous vaginal	Live birth	Female	3520		4	9	No		Yes	No	No	No	No	No	No	No	No	No	No	No	No	No	No		No	No	2018-05-19	2
1447	773	1	Spontaneous	03:36	39	5	2018-04-24	01:00	Spontaneous vaginal	Live birth	Female	3370		8	9	No		No	No	No	No	No	No	No	No	No	No	No	No	No	No	No		No	No	2018-04-25	1
1861	774	1	Iatrogenic	11:38	38	3	2018-07-26	03:35	Spontaneous vaginal	Live birth	Male	2770		8	9	No		Yes	No	No	No	No	No	No	No	No	No	No	No	No	No	No		No	No	2018-08-02	7		Polycythemia
1787	775	1	Iatrogenic	02:49	39	3	2018-05-26	15:30	Spontaneous vaginal	Live birth	Male	3680		9	10	No		No	No	No	No	No	No	No	No	No	No	No	No	No	No	No		No	No	2018-05-28	1
2103	776	1	Spontaneous	09:46	40	2	2018-07-20	07:20	Spontaneous vaginal	Live birth	Female	3376		9	10	No		No	No	No	No	No	No	No	No	No	No	No	No	No	No	No		No	No	2018-07-23	3		was kept in due to social issues mum and baby both clinically well
1788	777	1	Iatrogenic	16:12	37	1	2018-05-31	16:08	Elective caesarean	Live birth	Female	2900		9	9	No		No	No	No	No	No	No	No	No	No	No	No	No	No	No	No		No	No	2018-06-02	2
1712	778	1	Spontaneous	10:43	35	1	2018-04-15	00:00	Spontaneous vaginal	Live birth	Male	1570		9	10	No		Yes	No	No	No	No	No	No	No	No	No	No	No	No	No	No		No	No	2018-05-11	20
2812	779	1	Spontaneous	20:18	40	4	2018-06-13	18:30	Spontaneous vaginal	Live birth	Female	3262		9	10	No		No	No	No	No	No	No	No	No	No	No	No	No	No	No	No		No	No	2018-06-15	2
1527	782	1	Spontaneous	09:29	38	4	2018-06-16	03:50	Spontaneous vaginal	Live birth	Female	2620		9	10	No		No	No	No	No	No	No	No	No	No	No	No	No	No	No	No		No	No	2018-06-17	1
1901	783	1	Spontaneous	18:34	40	0	2018-06-27	15:10	Spontaneous vaginal	Live birth	Male	3640		9	10	No		No	No	No	No	No	No	No	No	No	No	No	No	No	No	No		No	No	2018-06-29	2
1099	784	1	Spontaneous	09:46	38	3	2018-05-24	08:00	Spontaneous vaginal	Live birth	Female	381		9	10	No		No	No	No	No	No	No	No	No	No	No	No	No	No	No	No		No	No	2018-05-24	0
1103	786	1	Spontaneous	06:56	37	3	2018-04-10	01:10	Spontaneous vaginal	Live birth	Male	2844		10	10	No		No	No	No	No	No	No	No	No	No	No	No	No	No	No	No		No	No	2018-04-13	3
1107	787	1	Iatrogenic	15:47	37	4	2018-03-30	15:47	Elective caesarean	Live birth	Male	3490		9	10	No		No	No	No	No	No	No	No	No	No	No	No	No	No	No	No		No	No	2018-04-01	2
1108	788	1	Spontaneous	10:42	39	5	2018-04-06	04:25	Spontaneous vaginal	Live birth	Male	3148		8	10	No		No	No	No	No	No	No	No	No	No	No	No	No	No	No	No		No	No	2018-04-07	1
1842	789	1	Spontaneous	03:21	37	6	2018-05-30	21:45	Instrumental vaginal	Live birth	Female	2808		9	10	No		No	No	No	No	No	No	No	No	No	No	No	No	No	No	No		No	No	2018-06-01	1
2892	791	1	Spontaneous	08:46	37	3	2018-08-12	10:15	Emergency caesarean in labour	Live birth	Male	3530		10	10	No		No	No	No	No	No	No	No	No	No	No	No	No	No	No	No		No	No
1510	794	1	Spontaneous	03:44	39	0	2018-06-26	01:00	Spontaneous vaginal	Live birth	Male	2990		9	9	No		No	No	No	No	No	No	No	No	No	No	No	No	No	No	No		No	No	2018-06-29	0
1544	795	1	Iatrogenic	06:25	37	6	2018-06-10	04:05	Emergency caesarean in labour	Live birth	Male	2798		9	10	No		No	No	No	No	No	No	No	No	No	No	No	No	No	No	No		No	No	2018-06-12	1
2906	796	1	Iatrogenic	01:34	35	6	2018-08-05	15:00	Spontaneous vaginal	Live birth	Male	2540		10	10	No		No	No	No	No	No	No	No	No	No	No	No	No	No	No	No		No	No	2018-08-09	3
2921	797	1	Spontaneous	13:24	30	2	2018-07-24	13:23	Emergency caesarean in labour	Live birth	Female	1260		2	2	Yes	Myotic distrophy	No	No	No	No	No	No	No	No	No	No	No	No	No	No	No		Yes	No			2018-07-24
2292	798	1	Spontaneous	21:21	38	6	2018-08-03	21:01	Spontaneous vaginal	Live birth	Male	3624		9	10	No		No	No	No	No	No	No	No	No	No	No	No	No	No	No	No		No	No	2018-08-04	1
1953	799	1	Spontaneous	14:30	38	1	2018-08-09	10:00	Emergency caesarean in labour	Live birth	Male	3198		9	10	No		No	No	No	No	No	No	No	No	No	No	No	No	No	No	No		No	No	2018-08-11	2
2229	800	1	Spontaneous	06:45	37	0	2018-08-01	15:00	Spontaneous vaginal	Live birth	Male	2332		9	10	No		No	No	No	No	No	No	No	No	No	No	No	No	No	No	No		No	No	2018-08-04	2		was kept in for an additional day for SBR. Levels below treatment line
2944	802	1	Spontaneous	07:00	38	3	2018-07-10	14:04	Spontaneous vaginal	Live birth	Male	2770		8	7	No		No	No	No	No	No	No	No	No	No	No	No	No	No	No	No		No	No	2018-07-12	2
2946	803	1	Iatrogenic	20:37	41	4	2018-07-04	19:28	Spontaneous vaginal	Live birth	Female	3890		9	9	No		No	No	No	No	No	No	No	No	No	No	No	No	No	No	No		No	No	2018-07-05	1
1789	804	1	Iatrogenic	10:51	39	0	2018-06-29	10:50	Elective caesarean	Live birth	Male	3380		9	9	No		No	No	No	No	No	No	No	No	No	No	No	No	No	No	No		No	No	2018-06-30	1
1790	805	1	Iatrogenic	03:49	38	2	2018-05-05	12:50	Spontaneous vaginal	Live birth	Female	3460		9	9	No		No	No	No	No	No	No	No	No	No	No	No	No	No	No	No		No	No	2018-05-07	1
1939	806	1	Spontaneous	03:00	37	3	2018-05-14	02:00	Emergency caesarean in labour	Live birth	Female	2780		9	9	No		No	No	No	No	No	No	No	No	No	No	No	No	No	No	No		No	No	2018-05-17	3
1940	807	1	Spontaneous	23:40	36	3	2018-04-13	08:00	Emergency caesarean in labour	Live birth	Male	3260		8	8	No		Yes	No	No	No	No	No	No	No	No	No	No	No	No	No	No		No	No	2018-04-17	4
1942	808	1	Spontaneous	09:45	39	0	2018-05-28	09:43	Spontaneous vaginal	Live birth	Male	3670		9	9	No		No	No	No	No	No	No	No	No	No	No	No	No	No	No	No		No	No	2018-06-02	5
1943	809	1	Spontaneous	00:12	37	3	2018-07-03	00:09	Spontaneous vaginal	Live birth	Female	2640		7	8	No		No	No	No	No	No	No	No	No	No	No	No	No	No	No	No		No	No	2018-07-06	3
1944	810	1	Spontaneous	07:49	33	2	2018-04-15	05:45	Instrumental vaginal	Live birth	Female	2070		5	5	Yes	congenital laryngeal cyst	Yes	Yes	No	No	No	No	Yes	No	No	No	No	No	No	No	No		Yes	No			2018-04-15	NEONATAL DEATH - Caused by RDS and Right and Left Sides pneumothorax - Did not receive steroids as far as I can see
2062	811	1	Iatrogenic	05:39	37	3	2018-06-09	05:23	Spontaneous vaginal	Live birth	Male	3790		10	9	No		No	No	No	No	No	Yes	No	No	No	No	No	No	No	No	No		No	No	2018-06-14	5
2063	812	1	Spontaneous	03:49	40	1	2018-06-10	20:00	Instrumental vaginal	Live birth	Female	2680		9	9	No		No	No	No	No	No	No	No	No	No	No	No	No	No	No	No		No	No	2018-06-13	1
2068	813	1	Spontaneous	02:45	32	6	2018-05-12	02:45	Spontaneous vaginal	Live birth	Male	1770			9	No		Yes	No	No	No	No	No	No	No	No	No	No	No	No	No	No		No	No	2018-05-25	13		unplanned homebirth hence missing 1st apgar score. Admitted to NNU as 32/40
1788	814	2	Iatrogenic	16:14	37	1	2018-05-31	16:08	Elective caesarean	Live birth	Male	3050		8	9	No		No	No	No	No	No	No	No	No	No	No	No	No	No	No	No		No	No	2018-06-02	2
2772	817	1	Iatrogenic	03:33	37	6	2018-08-02	12:35	Spontaneous vaginal	Live birth	Male	3200		9	10	No		No	No	No	No	No	No	No	No	No	No	No	No	No	No	No		No	No	2018-08-15	12
2791	818	1	Spontaneous	15:07	31	3	2018-08-07	20:45	Emergency caesarean in labour	Live birth	Female	1635		6	9	Yes	Myotonic Dystrophy	Yes	No	No	No	No	No	No	No	No	No	No	No	No	No	No		No					NEONTAL DEALTH - Caused by Myotic Distrophy
1109	819	1	Iatrogenic	05:39	40	3	2018-05-03	05:23	Spontaneous vaginal	Live birth	Female	3238		9	10	No		No	No	No	No	No	No	No	No	No	No	No	No	No	No	No		No	No	2018-05-03	0
1110	820	1	Iatrogenic	23:52	40	4	2018-04-06	16:10	Spontaneous vaginal	Live birth	Male	3658		9	10	No		No	No	No	No	No	No	No	No	No	No	No	No	No	No	No		No	No	2018-04-07	1
1111	821	1	Spontaneous	00:27	37	6	2018-04-22	00:00	Spontaneous vaginal	Live birth	Female	3280		9	10	No		No	No	No	No	No	No	No	No	No	No	No	No	No	No	No		No	No	2018-04-23	0		Homebirth
1112	822	1	Spontaneous	07:43	40	3	2018-04-30	08:30	Emergency caesarean in labour	Live birth	Male	3080		9	10	No		Yes	Yes	No	No	No	No	No	No	No	No	No	No	No	No	No		No	No	2018-05-06	5		Decelerations on CTG led to emergency section. Mecconium present when SROM. Baby also received phototherapy. Screen and treated for 2 days but CRP and blood cultures NAD
1193	825	1	Iatrogenic	10:08	41	0	2018-04-30	06:45	Instrumental vaginal	Live birth	Female	3364		9	10	No		No	No	No	No	No	No	No	No	No	No	No	No	No	No	No		No	No	2018-05-01	1
3010	827	1	Spontaneous	15:10	25	2	2018-08-17	14:57	Spontaneous vaginal	Live birth	Female	780		8	9	No		Yes	No	No	No	No	No	No	No	No	No	No	No	No	No	Yes	St Peters	No	No	2018-08-17	0		Discharged to St peters
3010	828	2	Spontaneous	15:26	25	2	2018-08-17	15:25	Spontaneous vaginal	Live birth	Female	760				No		Yes	No	No	No	No	No	No	No	No	No	No	No	No	No	Yes	St Peters	No	No	2018-08-17	0		No apgar scores recorded for this baby. Discharged to St Peters.
3013	829	1	Spontaneous	21:13	34	4	2018-05-09	00:15	Spontaneous vaginal	Live birth	Male	2660		9	9	No		Yes	No	No	No	No	No	Yes	No	No	No	No	No	No	No	No		No	No	2018-05-16	7
3017	830	1	Iatrogenic	15:40	37	1	2018-06-05	09:24	Spontaneous vaginal	Live birth	Female	2850		9	9	No		No	No	No	No	No	No	No	No	No	No	No	No	No	No	No		No	No	2018-06-05	0
3018	831	1	Iatrogenic	11:53	36	0	2018-07-11	11:52	Elective caesarean	Live birth	Male	2240		9	9	No		No	No	No	No	No	No	No	No	No	No	No	No	No	No	No		No	No	2018-07-14	3
3018	832	2	Iatrogenic	11:55	36	0	2018-07-11	11:52	Elective caesarean	Live birth	Male	2220		8	9	No		No	No	No	No	No	No	No	No	No	No	No	No	No	No	No		No	No	2018-07-14	3
3019	833	1	Spontaneous	05:39	35	3	2018-06-30	03:20	Spontaneous vaginal	Live birth	Male	2450		9	10	No	absent right kidney	No	No	No	No	No	No	No	No	No	No	No	No	No	No	No		No	No	2018-07-07	7
3019	834	2	Spontaneous	05:48	35	3	2018-06-30	05:44	Spontaneous vaginal	Live birth	Male	2280		8	10	No		Yes	No	No	No	No	No	No	No	No	No	No	No	No	No	No		No	No	2018-07-07	7
3020	835	1	Spontaneous	07:12	38	3	2018-07-17	03:00	Emergency caesarean in labour	Live birth	Male	3340		6	10	No		No	No	No	No	No	No	No	No	No	No	No	No	No	No	No		No	No	2018-07-18	1
3021	836	1	Iatrogenic	02:15	39	0	2018-06-24	13:40	Spontaneous vaginal	Live birth	Male	3640		7	9	No		No	No	No	No	No	No	No	No	No	No	No	No	No	No	No		No	No	2018-06-25	0
3022	837	1	Iatrogenic	17:05	37	4	2018-06-11	17:04	Emergency caesarean prior to onset of labour	Live birth	Female	3380		9	10	No		No	No	No	No	No	No	No	No	No	No	No	No	No	No	No		No	No	2018-06-12	1
3023	838	1	Iatrogenic	16:28	40	2	2018-06-03	01:35	Emergency caesarean in labour	Live birth	Male	3190		9	9	No		No	No	No	No	No	No	No	No	No	No	No	No	No	No	No		No	No	2018-06-05	2
3024	839	1	Iatrogenic	22:06	39	0	2018-07-08	21:55	Spontaneous vaginal	Live birth	Male	3790		9	9	No	cranial ventriculamegoly	No	No	No	No	No	No	No	No	No	No	No	No	No	No	No		No	No	2018-07-09	1
3026	840	1	Iatrogenic	16:02	37	2	2018-07-31	08:25	Spontaneous vaginal	Live birth	Male	2590		9	9	No		No	No	No	No	No	No	No	No	No	No	No	No	No	No	No		No	No	2018-08-01	1
3028	841	1	Spontaneous	23:39	41	0	2018-06-19	22:54	Spontaneous vaginal	Live birth	Female	3430		9	10	No		No	No	No	No	No	No	No	No	No	No	No	No	No	No	No		No	No	2018-06-20	1
3037	843	1	Iatrogenic	12:03	38	4	2018-07-25	12:02	Elective caesarean	Live birth	Female	3300		8	9	No		No	No	No	No	No	No	No	No	No	No	No	No	No	No	No		No	No	2018-07-27	2
3040	844	1	Iatrogenic	09:09	38	5	2018-07-13	19:08	Elective caesarean	Live birth	Male	3050		9	9	No		No	No	No	No	No	No	No	No	No	No	No	No	No	No	No		No	No	2018-07-14	1
3042	845	1	Iatrogenic	05:24	39	0	2018-06-06	01:00	Spontaneous vaginal	Live birth	Male	3470		9	10	No		No	No	No	No	No	No	No	No	No	No	No	No	No	No	No		No	No	2018-06-07	1
3045	846	1	Iatrogenic	12:44	35	1	2018-06-28	12:43	Elective caesarean	Live birth	Male	4100		9	9	No		Yes	Yes	No	No	No	No	No	No	No	No	No	No	No	No	No		No	No	2018-06-30	2		Baby not initially discharged to NNU
3046	847	1	Spontaneous	21:55	39	1	2018-07-14	21:37	Spontaneous vaginal	Live birth	Male	2750		9	9	No		No	No	No	No	No	No	No	No	No	No	No	No	No	No	No		No	No	2018-07-15	1
3047	848	1	Iatrogenic	11:08	35	1	2018-08-01	06:40	Spontaneous vaginal	Live birth	Female	2330		9	9	No		Yes	Yes	No	No	No	No	No	No	No	No	No	No	No	No	No		No	No	2018-08-04	3
3048	849	1	Iatrogenic	14:29	39	4	2018-08-03	08:16	Spontaneous vaginal	Live birth	Male	4300		8	9	No		No	No	No	No	No	No	No	No	No	No	No	No	No	No	No		No	No	2018-08-03	0
3050	850	1	Spontaneous	16:31	37	1	2018-07-31	15:45	Spontaneous vaginal	Live birth	Female	3100		9	9	No		No	No	No	No	No	No	No	No	No	No	No	No	No	No	No		No	No	2018-08-01	1
3053	851	1	Iatrogenic	13:53	40	3	2018-08-12	12:30	Spontaneous vaginal	Live birth	Male	4000		7	8	No		No	No	No	No	No	No	No	No	No	No	No	No	No	No	No		No	No	2018-08-13	1
3055	852	1	Iatrogenic	15:36	38	0	2018-08-14	12:37	Spontaneous vaginal	Live birth	Male	2980		9	10	No		No	No	No	No	No	No	No	No	No	No	No	No	No	No	No		No	No	2018-08-15	1
3067	854	1	Spontaneous	05:39	38	3	2018-05-28	04:30	Instrumental vaginal	Live birth	Male	3500		8	9	No		No	No	No	No	No	No	No	No	No	No	No	No	No	No	No		No	No	2018-05-29	1
3069	855	1	Iatrogenic	06:23	39	3	2018-06-07	01:20	Emergency caesarean in labour	Live birth	Female	3240		9	9	No		No	No	No	No	No	No	No	No	No	No	No	No	No	No	No		No	No	2018-06-08	1
3071	856	1	Iatrogenic	17:48	38	1	2018-05-21	13:25	Spontaneous vaginal	Live birth	Male	3180		9	9	No		No	No	No	No	No	No	No	No	No	No	No	No	No	No	No		No	No	2018-05-22	1
2449	857	1	Spontaneous	03:00	40	2	2018-08-24	01:33	Spontaneous vaginal	Live birth	Male	3594		9	10	No		Yes	No	No	No	No	No	No	No	No	No	No	No	No	No	No		No	No	2018-08-29	5		Baby was admitted to NICU due to high SBR result after mum expressed some concerns
2283	858	1	Spontaneous	19:43	37	6	2018-08-03	18:00	Spontaneous vaginal	Live birth	Male	3336		9	10	No		No	No	No	No	No	No	No	No	No	No	No	No	No	No	No		No	No	2018-08-06	3		remained in hospital for 3 nights due to PPROM
2039	859	1	Iatrogenic	12:38	40	1	2018-08-16	11:30	Spontaneous vaginal	Live birth	Male	4605		9	10	No		No	No	No	No	No	No	No	No	No	No	No	No	No	No	No		No	No	2018-08-21	4		Mother delivered at KCH notes state she was kept in due to her mental health baby was fine no issues while an inpatient.
2035	860	1	Spontaneous	12:10	41	5	2018-08-26	17:45	Emergency caesarean in labour	Live birth	Male	4082		9	10	No		No	No	No	No	No	No	No	No	No	No	No	No	No	No	No		No	No	2018-08-29	2
2762	861	1	Spontaneous	08:59	39	1	2018-08-20	05:30	Spontaneous vaginal	Live birth	Male	2540		10	10	No		No	No	No	No	No	No	No	No	No	No	No	No	No	No	No		No	No	2018-08-20	0		Self discharged on day of visit and came back next day for discharge. Mum refused mag sulphate. Had a homebirth with no complications
1596	862	1	Spontaneous	23:12	37	6	2018-05-17	03:30	Spontaneous vaginal	Live birth	Male	2696	7.8	5	9	No		No	No	No	No	No	No	No	No	No	No	No	No	No	No	No		No	No	2018-05-18	1
1727	863	1	Iatrogenic	14:35	39	4	2018-06-04	14:35	Elective caesarean	Live birth	Male	2905		9	10	No		No	No	No	No	No	No	No	No	No	No	No	No	No	No	No		No	No	2018-06-05	1
2941	864	1	Iatrogenic	03:28	39	5	2018-08-24	00:24	Spontaneous vaginal	Live birth	Female	3030		9	10	No		No	No	No	No	No	No	No	No	No	No	No	No	No	No	No		No	No	2018-08-25	1
2911	865	1	Spontaneous	09:21	38	3	2018-08-24	03:45	Spontaneous vaginal	Live birth	Male	2670		9	10	No		No	No	No	No	No	No	No	No	No	No	No	No	No	No	No		No	No	2018-08-26	2
2988	867	1	Iatrogenic	22:08	38	5	2018-08-27	09:28	Emergency caesarean in labour	Live birth	Female	3600		9	9				No	No	No	No	No	No	No	No	No	No	No	No	No	No		No
2480	868	1	Spontaneous	04:09	36	3	2018-08-21	02:20	Spontaneous vaginal	Live birth	Male	2640		9	9	No		No	No	No	No	No	No	No	No	No	No	No	No	No	No	No		No	No	2018-08-21	0
1945	869	1	Spontaneous	12:44	37	2	2018-07-23	07:10	Spontaneous vaginal	Live birth	Male	2856		9	10	No		No	No	No	No	No	No	No	No	No	No	No	No	No	No	No		No	No	2018-06-24	1
2131	870	1	Spontaneous	09:26	36	2	2018-08-22	09:25	Spontaneous vaginal	Live birth	Female	2495				No		Yes	No	No	No	No	No	No	No	No	No	No	No	No	No	No		No	No
1962	871	1	Spontaneous	10:54	40	3	2018-08-20	10:25	Spontaneous vaginal	Live birth	Female	3920				No		No	No	No	No	No	No	No	No	No	No	No	No	No	No	No		No	No
2104	872	1	Iatrogenic	18:37	39	0	2018-06-28	04:30	Emergency caesarean in labour	Live birth	Male	3642		9	10	No		No	No	No	No	No	No	No	No	No	No	No	No	No	No	No		No	Yes	2018-07-04	6
2918	873	1	Iatrogenic	01:44	37	3	2018-09-04	23:45	Instrumental vaginal	Live birth	Female	2460		9	10	No		No	No	No	No	No	No	No	No	No	No	No	No	No	No	No		No	No	2018-09-05	0
2916	874	1	Iatrogenic	09:58	36	4	2018-08-31	09:56	Elective caesarean	Live birth	Male	3140		9	9	No		No	No	No	No	No	No	No	No	No	No	No	No	No	No	No		No	No	2018-09-02	2
2294	875	1	Iatrogenic	11:56	38	1	2018-09-06	11:55	Elective caesarean	Live birth	Female	2450		9	10	No		No	No	No	No	No	No	No	No	No	No	No	No	No	No	No		No	No	2018-09-08	2
1448	876	1	Iatrogenic	20:20	39	0	2018-04-21	23:35	Spontaneous vaginal	Live birth	Female	2680	5	9	10	No		No	No	No	No	No	No	No	No	No	No	No	No	No	No	No		No	No	2018-04-24	2
1454	877	1	Spontaneous	05:33	41	5	2018-04-30	18:00	Spontaneous vaginal	Live birth	Male	3770	50	8	9	No		No	No	No	No	No	No	No	No	No	No	No	No	No	No	No		No	No	2018-05-03	2
1467	878	1	Iatrogenic	11:48	37	6	2018-04-04	16:30	Spontaneous vaginal	Live birth	Male	3310	75	8	9	No		No	No	No	No	No	No	No	No	No	No	No	No	No	No	No		No	No	2018-04-07	2
1462	879	1	Spontaneous	08:15	39	1	2018-05-06	06:00	Spontaneous vaginal	Live birth	Male	3600		9	10	No		No	No	No	No	No	No	No	No	No	No	No	No	No	No	No		No	No	2018-05-06	0
1464	880	1	Iatrogenic	13:06	35	6	2018-04-28	13:06	Emergency caesarean prior to onset of labour	Live birth	Male	2370		9	10	No		No	No	No	No	No	No	No	No	No	No	No	No	No	No	No		No	No	2018-05-01	3
1503	881	1	Spontaneous	17:12	41	0	2018-05-19	08:50	Emergency caesarean in labour	Live birth	Male	3670		7	7	No		No	No	No	No	No	No	No	No	No	No	No	No	No	No	No		No	No	2018-05-22	3
1456	882	1	Spontaneous	15:30	39	4	2018-05-25	15:27	Spontaneous vaginal	Live birth	Male	3335		9	10	No		No	No	No	No	No	No	No	No	No	No	No	No	No	No	No		No	No	2018-05-26	1
1460	883	1	Spontaneous	13:35	38	2	2018-05-02	20:25	Instrumental vaginal	Live birth	Female	3020		9	10	No		No	No	No	No	No	No	No	No	No	No	No	No	No	No	No		No	No	2018-05-09	6
1645	884	1	Iatrogenic	07:52	35	3	2018-04-11	01:15	Emergency caesarean prior to onset of labour	Live birth	Male	2960		9	9	No		No	No	No	No	No	No	No	No	No	No	No	No	No	No	No		No	No	2018-04-16	5
1368	885	1	Iatrogenic	11:44	40	0	2018-07-11	07:45	Spontaneous vaginal	Live birth	Male	3980		9	10	No		No	No	No	No	No	No	No	No	No	No	No	No	No	No	No		No	No	2018-07-11	0
1885	886	1	Spontaneous	23:17	36	2	2018-06-27	20:00	Spontaneous vaginal	Live birth	Male	2640		9	10	No		No	No	No	No	No	No	No	No	No	No	No	No	No	No	No		No	No	2018-06-28	1
1813	887	1	Spontaneous	06:21	40	2	2018-06-19	02:15	Instrumental vaginal	Live birth	Male	3420		4	8	No		Yes	No	No	No	No	Yes	No	No	No	No	No	No	No	No	No		No	No	2018-06-24	5		Term baby born by assisted Kiwi delivery due to fetal distress with thick meconium. He was born in poor condition with poor respiratory and required resuscitation at birth initially with IPPV then facial PEEP. He remained persistently tachypnoeic after birth and was screened and treated for suspected sepsis. CXR was rotated and showed some changes in keeping with sepsis or meconium aspiration wit…
2086	888	1	Iatrogenic	01:54	38	1	2018-06-19	14:50	Spontaneous vaginal	Live birth	Male	3260		7	9	No		No	No	No	No	No	No	No	No	No	No	No	No	No	No	No		No	No	2018-06-20	0
2136	889	1	Spontaneous	22:25	40	1	2018-07-27	15:30	Spontaneous vaginal	Live birth	Female	3490		9	10	No		No	No	No	No	No	No	No	No	No	No	No	No	No	No	No		No	No	2018-07-28	1
1791	890	1	Spontaneous	17:09	39	1	2018-07-10	16:50	Spontaneous vaginal	Live birth	Female	3320		6	9	No		No	No	No	No	No	No	No	No	No	No	No	No	No	No	No		No	No	2018-07-10	0
1706	891	1	Spontaneous	17:09	41	4	2018-07-18	11:33	Emergency caesarean in labour	Live birth	Female	3782		9	10	No		No	No	No	No	No	No	No	No	No	No	No	No	No	No	No		No	No	2018-07-19	1
1629	892	1	Spontaneous	09:35	40	5	2018-07-10	08:46	Spontaneous vaginal	Live birth	Female	3690		9	10	No		No	No	No	No	No	No	No	No	No	No	No	No	No	No	No		No	No	2018-07-10	0
2289	893	1	Iatrogenic	10:03	36	6	2018-06-27	10:00	Elective caesarean	Live birth	Male	2850		10	10	No		No	No	No	No	No	No	No	No	No	No	No	No	No	No	No		No	No	2018-06-29	2
2289	894	2	Iatrogenic	10:05	36	6	2018-06-27	10:00	Elective caesarean	Live birth	Male	2166		9	10	No		No	No	No	No	No	No	No	No	No	No	No	No	No	No	No		No	No	2018-06-29	2
1898	895	1	Spontaneous	16:46	39	0	2018-07-08	15:25	Spontaneous vaginal	Live birth	Female	3500		9	10	No		No	No	No	No	No	No	No	No	No	No	No	No	No	No	No		No	No	2018-07-08	0
3158	896	1	Spontaneous	10:21	30	0	2018-08-27	09:25	Spontaneous vaginal	Live birth	Female	1560		7	10	No		Yes	No	No	No	No	No	No	No	No	No	No	No	No	No	No		No	No	2018-09-10	14		baby had one day of phototherapy and treated for hypoglycaemia IV abx
3159	897	1	Iatrogenic	18:56	38	3	2018-07-19	05:12	Spontaneous vaginal	Live birth	Female	3220		9	10	No		No	No	No	No	No	No	No	No	No	No	No	No	No	No	No		No	No	2018-07-20	0
1991	898	1	Spontaneous	18:14	39	4	2018-07-07	17:10	Spontaneous vaginal	Live birth	Female	3040		9	10	No		No	No	No	No	No	No	No	No	No	No	No	No	No	No	No		No	No	2018-07-07	0
2108	899	1	Iatrogenic	12:50	37	5	2018-07-18	08:55	Spontaneous vaginal	Live birth	Female	2955		9	10	No		No	No	No	No	No	No	No	No	No	No	No	No	No	No	No		No	No	2018-07-19	1
1992	900	1	Iatrogenic	16:48	38	1	2018-07-02	02:00	Spontaneous vaginal	Live birth	Female	3020		9	10	No		No	No	No	No	No	No	No	No	No	No	No	No	No	No	No		No	No	2018-07-03	1
2239	901	1	Iatrogenic	16:53	40	1	2018-07-16	13:00	Spontaneous vaginal	Live birth	Male	3300		9	10	No		No	No	No	No	No	No	No	No	No	No	No	No	No	No	No		No	No	2018-07-18	2
1654	902	1	Spontaneous	07:15	38	2	2018-05-10	06:23	Spontaneous vaginal	Live birth	Male	3350		9	9	No		No	No	No	No	No	No	No	No	No	No	No	No	No	No	No		No	No	2018-05-11	1
1728	903	1	Iatrogenic	06:16	39	0	2018-05-19	10:00	Spontaneous vaginal	Live birth	Female	2900		8	9	No		No	No	No	No	No	No	No	No	No	No	No	No	No	No	No		No	No	2018-05-21	1
1751	904	1	Spontaneous	18:43	40	2	2018-05-27	23:55	Instrumental vaginal	Live birth	Female	3610		8	9	No		No	No	No	No	No	No	No	No	No	No	No	No	No	No	No		No	No	2018-05-31	3
1757	905	1	Iatrogenic	08:16	37	4	2018-05-07	22:30	Spontaneous vaginal	Live birth	Female	3295		9	10	No		No	No	No	No	No	No	No	No	No	No	No	No	No	No	No		No	No	2018-05-09	1
1913	906	1	Iatrogenic	10:44	38	6	2018-05-14	10:43	Elective caesarean	Live birth	Female	3150		9	10	No		No	No	No	No	No	No	No	No	No	No	No	No	No	No	No		No	No	2018-05-16	2
1938	907	1	Spontaneous	17:59	39	1	2018-07-11	17:45	Spontaneous vaginal	Live birth	Female	3230		9	10	No		No	No	No	No	No	No	No	No	No	No	No	No	No	No	No		No	No	2018-07-12	1
2297	908	1	Iatrogenic	00:28	38	3	2018-07-10	15:45	Instrumental vaginal	Live birth	Male	3140		9	10	No		No	No	No	No	No	No	No	No	No	No	No	No	No	No	No		No	No	2018-07-11	0
1555	909	1	Iatrogenic	07:07	39	0	2018-07-06	05:55	Spontaneous vaginal	Live birth	Female	2290		9	10	No		No	No	No	No	No	No	No	No	No	No	No	No	No	No	No		No	No	2018-07-06	0
1956	910	1	Iatrogenic	12:58	39	6	2018-07-09	17:48	Spontaneous vaginal	Live birth	Male	4130		9	10	No		No	No	No	No	No	No	No	No	No	No	No	No	No	No	No		No	No	2018-07-12	0		ARM after ECV
1556	911	1	Iatrogenic	06:21	34	2	2018-06-20	00:35	Spontaneous vaginal	Live birth	Female	3580		8	10	No		No	No	No	No	No	No	No	No	No	No	No	No	No	No	No		No	No	2018-06-21	1
1700	912	1	Iatrogenic	05:09	38	1	2018-07-09	12:00	Spontaneous vaginal	Live birth	Female	2740		9	10	No		No	No	No	No	No	No	No	No	No	No	No	No	No	No	No		No	No	2018-07-10	0		Augmented as GBS postive
2347	913	1	Iatrogenic	20:43	40	4	2016-08-07	10:00	Emergency caesarean in labour	Live birth	Female	3350		9	10	No		No	No	No	No	No	No	No	No	No	No	No	No	No	No	No		No	No	2018-08-09	2
2299	914	1	Spontaneous	01:45	40	4	2018-08-31	00:36	Spontaneous vaginal	Live birth	Male	3880		9	10	No		No	No	No	No	No	No	No	No	No	No	No	No	No	No	No		No	No	2018-08-31	0
2352	915	1	Iatrogenic	05:01	37	3	2018-08-06	20:20	Spontaneous vaginal	Live birth	Male	2490		9	9	No		No	No	No	No	No	No	No	No	No	No	No	No	No	No	No		No	No	2018-08-07	0
2533	916	2	Spontaneous	20:46	32	5	2018-07-09	16:10	Spontaneous vaginal	Live birth	Female	1708		7	10	No		Yes	No	No	No	No	No	No	No	No	No	No	No	No	No	No		No	No	2018-07-28	19		Admitted due to prematurity, hypoglycaemia and phototherapy
2279	917	1	Iatrogenic	14:31	37	4	2018-08-11	11:34	Spontaneous vaginal	Live birth	Female	2920		8	10	No		No	No	No	No	No	No	No	No	No	No	No	No	No	No	No		No	No	2018-08-12	1
2295	918	1	Iatrogenic	11:09	37	1	2018-08-04	02:10	Spontaneous vaginal	Live birth	Male	3080		9	10	No		No	No	No	No	No	No	No	No	No	No	No	No	No	No	No		No	No	2018-08-05	1
2697	919	1	Spontaneous	01:56	40	4	2018-09-02	22:20	Spontaneous vaginal	Live birth	Female	2850		9	9	No		No	No	No	No	No	No	No	No	No	No	No	No	No	No	No		No	No	2018-09-03	0
2135	920	1	Spontaneous	19:55	38	6	2018-08-22	18:44	Spontaneous vaginal	Live birth	Female	3080		9	10	No		No	No	No	No	No	No	No	No	No	No	No	No	No	No	No		No	No	2018-08-24	2
2430	921	1	Iatrogenic	11:28	41	5	2018-08-15	23:10	Instrumental vaginal	Live birth	Male	3148	6.4	9	10	No		No	No	No	No	No	No	No	No	No	No	No	No	No	No	No		No	No	2018-08-18	2
2394	922	1	Iatrogenic	14:22	39	0	2018-08-02	14:22	Elective caesarean	Live birth	Female	3030	21.7	9	9	No		No	No	No	No	No	No	No	No	No	No	No	No	No	No	No		No	No	2018-08-03	1
2290	923	1	Spontaneous	17:52	38	5	2018-08-06	21:00	Emergency caesarean in labour	Live birth	Male	3328		9	9	No		No	No	No	No	No	No	No	No	No	No	No	No	No	No	No		No	No	2018-08-13	6
2055	924	1	Spontaneous	21:20	38	0	2018-07-18	21:03	Spontaneous vaginal	Live birth	Male	2885		9	9	No		No	No	No	No	No	No	No	No	No	No	No	No	No	No	No		No	No	2018-07-20	2
2276	925	1	Spontaneous	18:38	37	3	2018-08-12	10:00	Emergency caesarean prior to onset of labour	Live birth	Male	3442		9	10	No		Yes	No	No	No	No	No	No	No	No	No	No	No	No	No	No		No	No	2018-08-18	6		Betamethasone IM 12mg given 12/8/18@11:56 (third dose)
3170	926	1	Spontaneous	12:39	37	3	2017-02-07	08:25	Spontaneous vaginal	Live birth	Female	3060			6	No		Yes	No	No	No	No	No	No	No	No	No	No	No	No	No	No		No	Yes	2017-02-10	1		Baby required Iv antiobiotics
1839	927	1	Iatrogenic	05:59	39	4	2018-08-05	11:40	Emergency caesarean in labour	Live birth	Female	3126	29.3	9	10	No		No	No	No	No	No	No	No	No	No	No	No	No	No	No	No		No	No	2018-08-08	2
1924	928	1	Iatrogenic	15:49	39	2	2018-08-15	15:49	Elective caesarean	Live birth	Female	3545	58.2	9	9	No		No	No	No	No	No	No	No	No	No	No	No	No	No	No	No		No	No	2018-08-16	1
2119	929	1	Spontaneous	03:15	39	2	2018-08-22	02:20	Spontaneous vaginal	Live birth	Female	3500	63.8	8	9	No		No	No	No	No	No	No	No	No	No	No	No	No	No	No	No		No	No	2018-08-22	0
2265	930	1	Iatrogenic	07:11	39	3	2018-08-24	05:30	Emergency caesarean in labour	Live birth	Female	3626	88	9	10	No		No	No	No	No	No	No	No	No	No	No	No	No	No	No	No		No	No	2018-08-27	3
2432	931	1	Spontaneous	13:38	38	4	2018-08-20	10:25	Spontaneous vaginal	Live birth	Male	3448	73	9	10	No		No	No	No	No	No	No	No	No	No	No	No	No	No	No	No		No	No	2018-08-21	1
1730	932	1	Spontaneous	00:28	34	1	2018-06-26	00:15	Spontaneous vaginal	Live birth	Male	2578		9	10	No		No	No	No	No	No	No	No	No	No	No	No	No	No	No	No		No	No	2018-06-27	1
3172	933	1	Spontaneous	04:25	34	2	2017-03-09	04:11	Spontaneous vaginal	Live birth	Female	2340		9	9	No		No	No	No	No	No	No	No	No	No	No	No	No	No	No	No		No	No	2017-03-14	5
3173	934	1	Spontaneous	11:30	40	0	2017-01-16	16:30	Instrumental vaginal	Live birth	Male	3500		3	5	No		No	No	No	No	No	No	No	No	No	No	No	No	No	No	No		No	No	2017-01-19	1
3175	935	1	Iatrogenic	12:33	34	5	2018-08-30	12:31	Emergency caesarean in labour	Live birth	Female	2996		8	9	No		No	No	No	No	No	No	No	No	No	No	No	No	No	No	No		No	No	2018-09-03	4
3175	936	2	Iatrogenic	12:34	34	5	2018-08-30	12:31	Emergency caesarean in labour	Live birth	Female	2790		9	10	No		No	No	No	No	No	No	No	No	No	No	No	No	No	No	No		No	No	2018-09-03	4
2174	937	1	Iatrogenic	12:40	39	1	2018-07-18	12:40	Elective caesarean	Live birth	Female	3240		9	10	No		No	No	No	No	No	No	No	No	No	No	No	No	No	No	No		No	No	2018-07-21	3
3182	938	1	Iatrogenic	00:23	37	1	2018-12-15	22:45	Spontaneous vaginal	Live birth	Male	3260		9	10	No		No	No	No	No	No	No	No	No	No	No	No	No	No	No	No		No	No	2018-12-20	4		FFn performed on 12/09/18 - sent home but returned to triage on 13/09/2018 and admitted with pain
1911	939	1	Iatrogenic	09:36	39	3	2018-06-21	09:36	Elective caesarean	Live birth	Male	3820		9	9	No		No	No	No	No	No	No	No	No	No	No	No	No	No	No	No		No	No	2018-06-22	1
1378	940	1	Iatrogenic	12:00	40	4	2018-06-20	12:00	Elective caesarean	Live birth	Female	3860		9	10	No		No	No	No	No	No	No	No	No	No	No	No	No	No	No	No		No	No	2018-06-21	1
1671	941	1	Spontaneous	08:35	40	0	2018-06-20	07:50	Instrumental vaginal	Live birth	Male	3236		9	10	No		No	No	No	No	No	No	No	No	No	No	No	No	No	No	No		No	No	2018-06-21	1
1565	942	1	Iatrogenic	12:36	40	5	2018-07-16	23:10	Spontaneous vaginal	Live birth	Male	3816		5	9	No		No	No	No	No	No	No	No	No	No	No	No	No	No	No	No		No	No	2018-07-18	1
1672	943	1	Iatrogenic	00:32	41	5	2018-08-04	03:40	Emergency caesarean in labour	Live birth	Female	3522		8	9	No		No	No	No	No	No	No	No	No	No	No	No	No	No	No	No		No	No	2018-08-06	1
1891	944	1	Spontaneous	04:49	34	5	2018-06-10	00:00	Spontaneous vaginal	Live birth	Female	2610		9	9	No		Yes	No	No	No	No	No	No	No	No	No	No	No	No	No	No		No	No	2018-07-04	9
2123	945	1	Iatrogenic	15:21	39	2	2018-08-15	23:00	Instrumental vaginal	Live birth	Male	3094		4	9	No		No	No	No	No	No	No	No	No	No	No	No	No	No	No	No		No	No	2018-08-20	3
2669	946	1	Spontaneous	17:55	38	5	2018-08-25	16:40	Spontaneous vaginal	Live birth	Female	3006		8	8	No		No	No	No	No	No	No	No	No	No	No	No	No	No	No	No		No	No	2018-09-02	8
1903	947	1	Iatrogenic	09:08	35	4	2018-05-24	23:20	Instrumental vaginal	Live birth	Female	2666		9	10	No		Yes	No	No	No	No	No	No	No	No	No	No	No	No	No	No		No	No	2018-05-28	3
1903	948	2	Iatrogenic	09:35	35	4	2018-05-24	23:20	Spontaneous vaginal	Live birth	Male	2516		9	10	No		Yes	Yes	No	No	No	No	No	No	No	No	No	No	No	No	No		No	No	2018-05-29	4
3051	949	1	Spontaneous	06:54	40	3	2018-09-02	06:26	Instrumental vaginal	Live birth	Male	3030		8	9	No		No	No	No	No	No	No	No	No	No	No	No	No	No	No	No		No	No	2018-09-03	1
2783	950	1	Spontaneous	15:17	39	2	2018-09-06	06:00	Spontaneous vaginal	Live birth	Male	3920		9	9	No		No	No	No	No	No	No	No	No	No	No	No	No	No	No	No		No	No	2018-09-06	0
2782	951	1	Spontaneous	05:18	40	5	2018-09-11	23:15	Spontaneous vaginal	Live birth	Female	3780		1	6	No		Yes	No	No	No	No	No	No	No	No	No	No	No	No	No	No		No	No	2018-09-12	0
1207	953	1	Spontaneous	08:39	40	4	2018-05-27	07:30	Emergency caesarean in labour	Live birth	Female	3488		8	10	No		No	No	No	No	No	No	No	No	No	No	No	No	No	No	No		No	No	2018-06-08	10
2389	954	1	Spontaneous	15:59	39	6	2018-08-22	15:00	Spontaneous vaginal	Live birth	Female	2910		9	10	No		No	No	No	No	No	No	No	No	No	No	No	No	No	No	No		No	No	2018-08-22	0
2566	955	1	Iatrogenic	09:11	37	3	2018-08-11	23:15	Spontaneous vaginal	Live birth	Male	3210		9	10	No		No	No	No	No	No	No	No	No	No	No	No	No	No	No	No		No	No	2018-08-13	1
2150	956	1	Spontaneous	06:22	40	1	2018-08-25	03:48	Spontaneous vaginal	Live birth	Male	3040		9	10	No		No	No	No	No	No	No	No	No	No	No	No	No	No	No	No		No	No	2018-08-26	0
1211	957	1	Spontaneous	00:21	39	5	2018-05-07	16:40	Spontaneous vaginal	Live birth	Male	3706				No		No	No	No	No	No	No	No	No	No	No	No	No	No	No	No		No	No	2018-05-09	1
2411	958	1	Iatrogenic	21:09	37	0	2018-08-01	13:50	Spontaneous vaginal	Live birth	Male	3070		8	10	No		No	No	No	No	No	No	No	No	No	No	No	No	No	No	No		No	No	2018-08-02	1
2109	959	1	Spontaneous	16:24	38	4	2018-08-01	03:30	Spontaneous vaginal	Live birth	Male	3840		8	10	No		No	No	No	No	No	No	No	No	No	No	No	No	No	No	No		No	No	2018-08-02	1
2406	960	1	Iatrogenic	18:51	37	4	2018-07-28	07:00	Spontaneous vaginal	Live birth	Female	3450		9	10	No		No	No	No	No	No	No	No	No	No	No	No	No	No	No	No		No	No	2018-07-30	2
2249	961	1	Iatrogenic	07:37	40	6	2018-08-09	02:41	Spontaneous vaginal	Live birth	Male	400		9	10	No		No	No	No	No	No	No	No	No	No	No	No	No	No	No	No		No	No	2018-08-10	1
2565	962	1	Iatrogenic	09:47	38	4	2018-08-20	09:46	Elective caesarean	Live birth	Female	2938		9	10	No		No	No	No	No	No	No	No	No	No	No	No	No	No	No	No		No	No	2018-08-23	3
2614	963	1	Spontaneous	05:30	41	0	2018-09-06	05:15	Spontaneous vaginal	Live birth	Male	3600		9	10	No		No	No	No	No	No	No	No	No	No	No	No	No	No	No	No		No	No	2018-09-06	0
2541	964	1	Iatrogenic	00:52	37	1	2018-08-04	21:45	Spontaneous vaginal	Live birth	Female	2870		9	10	No		No	No	No	No	No	No	No	No	No	No	No	No	No	No	No		No	No	2018-08-05	0
2391	965	1	Iatrogenic	09:30	38	0	2018-07-27	09:29	Elective caesarean	Live birth	Female	3018		9	10	No		No	No	No	No	No	No	No	No	No	No	No	No	No	No	No		No	No	2018-07-28	1
1226	966	1	Spontaneous	00:21	37	4	2018-05-07	16:40	Spontaneous vaginal	Live birth	Male	3706				No		No	No	No	No	No	No	No	No	No	No	No	No	No	No	No		No	No	2018-05-09	1
1232	967	1	Iatrogenic	19:39	39	1	2018-05-11	19:30	Spontaneous vaginal	Live birth	Female	2828		9	10	No		No	No	No	No	No	No	No	No	No	No	No	No	No	No	No		No	No	2018-05-12	1
1233	968	1	Iatrogenic	15:29	38	6	2018-06-10	13:10	Spontaneous vaginal	Live birth	Female	3410		9	10	No		No	No	No	No	No	No	No	No	No	No	No	No	No	No	No		No	No	2018-06-11	1
1356	971	1	Spontaneous	15:24	40	4	2018-06-09	15:20	Spontaneous vaginal	Live birth	Male	3416		9	10	No		No	No	No	No	No	No	No	No	No	No	No	No	No	No	No		No	No	2018-06-09	0		Home birth client - was never admitted
1358	972	1	Spontaneous	09:49	38	5	2018-03-29	09:47	Elective caesarean	Live birth	Female	2980		10	10	No		No	No	No	No	No	No	No	No	No	No	No	No	No	No	No		No	No	2018-03-31	2
1360	974	1	Spontaneous	21:57	40	0	2018-05-25	21:32	Spontaneous vaginal	Live birth	Male	4046		9	10	No		No	No	No	No	No	No	No	No	No	No	No	No	No	No	No		No	No	2018-05-26	1
1367	976	1	Spontaneous	10:28	40	1	2018-06-07	10:26	Elective caesarean	Live birth	Male	3540		9	10	No		No	No	No	No	No	No	No	No	No	No	No	No	No	No	No		No	No	2018-06-10	3
1388	978	1	Spontaneous	20:13	39	3	2018-05-03	19:40	Spontaneous vaginal	Live birth	Female	2652		9	10	No		No	No	No	No	No	No	No	No	No	No	No	No	No	No	No		No	No	2018-05-04	1
1390	979	1	Iatrogenic	11:15	38	3	2018-06-11	02:00	Spontaneous vaginal	Live birth	Female	2928		9	10	No		No	No	No	No	No	No	No	No	No	No	No	No	No	No	No		No	No	2018-06-13	0
1391	980	1	Spontaneous	21:23	37	6	2018-05-21	04:30	Spontaneous vaginal	Live birth	Male	4084		9	10	No		No	No	No	No	No	No	No	No	No	No	No	No	No	No	No		No	No	2018-05-22	1
1397	981	1	Spontaneous	07:12	40	2	2018-05-11	06:15	Spontaneous vaginal	Live birth	Male	3774		9	10	No		No	No	No	No	No	No	No	No	No	No	No	No	No	No	No		No	No	2018-05-11	0
1398	982	1	Spontaneous	02:52	35	5	2018-04-29	02:51	Emergency caesarean in labour	Live birth	Female	2448		9	10	No		No	No	No	No	No	No	No	No	No	No	No	No	No	No	No		No	No	2018-05-02	3
2820	983	1	Spontaneous	04:00	38	1	2018-09-05	04:00	Spontaneous vaginal	Live birth	Female	2770		9	9	No		No	No	No	No	No	No	No	No	No	No	No	No	No	No	No		No	No	2018-09-05	0
3095	984	1	Iatrogenic	16:01	31	5	2018-09-07	16:01	Emergency caesarean prior to onset of labour	Live birth	Female	1885		1	3	No		Yes	Yes	No	No	No	No	No	No	No	No	No	No	Yes	No	No		No	No	2018-10-18	41		Premature delivery and admitted to Special care baby unit
3235	987	1	Spontaneous	03:47	39	3	2018-05-28		Instrumental vaginal	Live birth	Female	2930		9	10	No		No	No	No	No	No	No	No	No	No	No	No	No	No	No	No		No	No	2018-05-29	1
3236	988	1																	No	No	No	No	No	No	No	No	No	No	No	No	No	No		No					On 24/4/2018 mother called to say that she will be moving to Poland to have the baby. So did not deliver within 7 days
3238	990	1	Spontaneous	15:19	37	1	2018-05-11	14:35	Emergency caesarean prior to onset of labour	Live birth	Female	2280				No		Yes	Yes	No	No	No	Yes	No	No	No	No	No	No	No	No	No		No	No	2018-05-15	4		QUIPP risk wrong - would have been 6.1% within 1 week so management would not have been affected.
3239	991	1	Spontaneous	00:45	39	3	2018-05-08		Emergency caesarean in labour	Live birth	Male	3420		8	10	No		No	No	No	No	No	No	No	No	No	No	No	No	No	No	No		No	No	2018-05-14	6
3240	992	1																	No	No	No	No	No	No	No	No	No	No	No	No	No	No		No					Request notes to finish off - ?probably delivered in Iran or Wandsworth (check with C&W) Nots not found
3241	993	1																	No	No	No	No	No	No	No	No	No	No	No	No	No	No		No					Moved to Goodmayes, transferred to Queens Hospital.
2031	994	1	Spontaneous	10:17	40	2	2018-07-09	00:00	Spontaneous vaginal	Live birth	Female	3590		9	10	No		No	No	No	No	No	No	No	No	No	No	No	No	No	No	No		No	No
1907	995	1																	No	No	No	No	No	No	No	No	No	No	No	No	No	No		No					Not booked at Newham, booked in Leicester. social issues. Have requested notes. Delivered elsewhere
3244	996	1	Spontaneous	11:51	40	0	2018-06-22		Instrumental vaginal	Live birth	Male	2840		9	10	No		No	No	No	No	No	No	No	No	No	No	No	No	No	No	No		No	No	2018-06-26	4		PT admitted after episode in TPTL, but self discharged.
3245	997	1	Iatrogenic	14:16	40	3	2018-07-11	14:15	Elective caesarean	Live birth	Female	3015		9	10	No		No	No	No	No	No	No	No	No	No	No	No	No	No	No	No		No	No
3246	998	1	Iatrogenic	09:13	39	6	2018-06-22		Emergency caesarean prior to onset of labour	Live birth	Female	3020		9	10	No		No	No	No	No	No	No	No	No	No	No	No	No	No	No	No		No	No	2018-06-24	2
3247	999	1	Spontaneous	22:19	38	4	2018-05-15		Spontaneous vaginal	Live birth	Male	4340		9	10	No		No	No	No	No	No	No	No	No	No	No	No	No	No	No	No		No	No	2018-05-16	1
3248	1000	1	Iatrogenic	13:01	31	1	2018-05-04	13:00	Elective caesarean	Live birth	Female	2700				No		No	No	No	No	No	No	No	No	No	No	No	No	No	No	No		No	No				?Error for QUIPP score. Gestation at episode is 24+5 but proforma says 32+6. If use 32+6 in QUIPP app you get a risk score of 6.6 % under 37 weeks.
3249	1001	1	Iatrogenic	23:57	39	6	2018-07-30		Spontaneous vaginal	Live birth	Female	4080		8	10	No		No	No	No	No	No	No	No	No	No	No	No	No	No	No	No		No	No	2018-08-02	2
3251	1002	1	Iatrogenic	08:04	34	2	2018-09-04	08:03	Spontaneous vaginal	Live birth	Male	2003				No		No	No	No	No	No	No	No	No	No	No	No	No	No	No	No		No	No
3251	1003	2	Iatrogenic	08:09	34	2	2018-09-04	08:08	Spontaneous vaginal	Live birth	Male	1765				No		Yes	No	No	No	No	No	No	No	No	No	No	No	No	No	No		No	Yes
3254	1004	1	Iatrogenic	05:24	37	1	2018-08-25	05:23	Instrumental vaginal	Live birth	Female	2655				No		No	No	No	No	No	No	No	No	No	No	No	No	No	No	No		No	No	2018-08-28	3
1400	1005	1	Spontaneous	17:20	37	3	2018-05-28	03:15	Spontaneous vaginal	Live birth	Male	2676		9	10	No		No	No	No	No	No	No	No	No	No	No	No	No	No	No	No		No	No	2018-05-29	1
1400	1006	2	Spontaneous	17:20	37	3	2018-05-28	03:15	Instrumental vaginal	Live birth	Female	3270		2	7	No		No	No	No	No	No	No	No	No	No	No	No	No	No	No	No		No	No	2018-05-29	1
3265	1007	1	Iatrogenic	16:47	37	6	2018-03-24	21:40	Spontaneous vaginal	Live birth	Male	2734	20.9	9	10	No		No	No	No	No	No	No	No	No	No	No	No	No	No	No	No		No	No	2018-03-26	1
2992	1008	1	Spontaneous	05:28	40	5	2018-09-19	08:30	Emergency caesarean in labour	Live birth	Male	3690		9	10	No		No	No	No	No	No	No	No	No	No	No	No	No	No	No	No		No	No	2018-09-18	3
2909	1009	1	Spontaneous	03:47	39	1	2018-09-19	13:16	Spontaneous vaginal	Live birth	Male	3200		9	9	No		Yes	No	No	No	No	No	No	No	No	No	No	No	No	No	No		No	No	2018-09-24	4		Suspected sepsis, not treated
3072	1010	1	Iatrogenic	11:31	34	4	2018-08-26	22:00	Elective caesarean	Live birth	Male	2390		9	9	No		Yes	Yes	No	No	No	No	No	No	No	No	No	No	No	No	No		No	No	2018-09-28	11
2778	1011	1	Spontaneous	11:56	36	4	2018-09-20	04:00	Spontaneous vaginal	Live birth	Male	3020		8	9	No		Yes	Yes	No	No	No	No	No	No	No	No	No	No	No	No	No		No	No	2018-09-30	10
2910	1012	1	Iatrogenic	10:03	37	6	2018-08-28	09:47	Spontaneous vaginal	Live birth	Female	2840	61.9	9	10	No		No	No	No	No	No	No	No	No	No	No	No	No	No	No	No		No	No	2018-08-29	1
3330	1013	1	Iatrogenic	00:36	21	0	2016-12-23	11:38	Spontaneous vaginal	Stillbirth	Unknown								No	No	No	No	No	No	No	No	No	No	No	No	No	No		No					Baby stillborn at 20 weeks
3331	1014	1	Spontaneous	02:52	35	6	2017-03-26		Spontaneous vaginal	Live birth	Female	2590			9	No		No	No	No	No	No	No	No	No	No	No	No	No	No	No	No		No	No	2017-04-01	6
3332	1015	1	Spontaneous	12:21	39	3	2017-04-12	16:25	Emergency caesarean in labour	Live birth	Male	3910		9	9	No		No	No	No	No	No	No	No	No	No	No	No	No	No	No	No		No	No	2017-04-15	2
3333	1016	1	Spontaneous	14:52	25	5	2016-12-31	14:51	Spontaneous vaginal	Live birth	Female	660		8	9			Yes	No	No	No	No	No	No	No	No	No	No	No	No	No	No		No		2017-03-24	83
3340	1017	1	Spontaneous	09:29	40	2	2018-11-22	04:20	Emergency caesarean in labour	Live birth	Female	2940		10	10	No		No	No	No	No	No	No	No	No	No	No	No	No	No	No	No		No	No	2018-11-25	3		Patient booked at another hospital then subsequently attended the booking hospital and another with abdo pain. Patient given steroids 24/9/18 at the last hospital attended. Patient has now booked at this hospital and intends to deliver here. Also clinician calculated 2.3% I have amended to correct amount on the computer as 0.4
2951	1018	1	Iatrogenic	19:57	29	2	2018-09-05	19:57	Emergency caesarean prior to onset of labour	Live birth	Female	935		2	10	No		Yes	Yes	No	Yes	No	No	No	No	No	No	No	No	Yes	No	No		No	Yes	2018-11-06	62		baby has sickle cell disease
3012	1019	1	Spontaneous	03:20	38	0	2018-09-27	00:05	Spontaneous vaginal	Live birth	Female	3300		9	10	No		No	No	No	No	No	No	No	No	No	No	No	No	No	No	No		No	No	2018-09-28	1
3011	1020	1	Spontaneous	17:58	38	4	2018-09-23	17:50	Spontaneous vaginal	Live birth	Female	3500		9	9	No		No	No	No	No	No	No	No	No	No	No	No	No	No	No	No		No	No	2018-09-24	1
2989	1021	1	Spontaneous	16:21	37	6	2018-09-27	10:42	Spontaneous vaginal	Live birth	Male	3000		9	9	No		No	No	No	No	No	No	No	No	No	No	No	No	No	No	No		No	No	2018-09-29	2
2875	1022	1	Spontaneous	01:46	39	0	2018-08-28	01:20	Spontaneous vaginal	Live birth	Female	2898		10	10	No		No	No	No	No	No	No	No	No	No	No	No	No	No	No	No		No	No	2018-08-28	0
2878	1023	1	Iatrogenic	20:22	37	1	2018-09-24	20:45	Instrumental vaginal	Live birth	Female	2373		9	10	No		No	No	No	No	No	No	No	No	No	No	No	No	No	No	No		No	No	2018-09-25	1
2536	1025	1	Spontaneous	12:23	37	5	2018-08-24	00:30	Instrumental vaginal	Live birth	Male	3000		8	10	No		Yes	No	No	No	No	No	No	No	No	No	No	No	No	No	No		No	No	2018-08-31	7		Admission for Jaundice and phototheraphy
2692	1026	1	Iatrogenic	18:40	39	6	2018-09-04	14:53	Spontaneous vaginal	Live birth	Female	3310		9	10	No		No	No	No	No	No	No	No	No	No	No	No	No	No	No	No		No	No	2018-09-05	1
2848	1027	1	Iatrogenic	11:38	39	3	2018-09-21	11:37	Elective caesarean	Live birth	Female	4026		9	10	No		No	No	No	No	No	No	No	No	No	No	No	No	No	No	No		No	No	2018-09-22	1
1742	1029	1	Spontaneous	05:45	38	6	2018-07-16	07:03	Emergency caesarean in labour	Live birth	Male	3358		9	10	No		No	No	No	No	No	No	No	No	No	No	No	No	No	No	No		No	No	2018-07-22	5		stayed in due to social concerns
2280	1030	1	Spontaneous	19:51	35	5	2018-08-03	19:55	Spontaneous vaginal	Live birth	Female	2330		9	10	No		No	No	No	No	No	No	No	No	No	No	No	No	No	No	No		No	No	2018-08-05	2
2280	1031	2	Spontaneous	19:59	35	5	2018-08-03	19:55	Spontaneous vaginal	Live birth	Female	2460		10	10	No		No	No	No	No	No	No	No	No	No	No	No	No	No	No	No		No	No	2018-08-05	2
2570	1032	1	Iatrogenic	00:42	41	5	2018-09-15	15:00	Spontaneous vaginal	Live birth	Male	3900		9	10	No		No	No	No	No	No	No	No	No	No	No	No	No	No	No	No		No	No	2018-09-16	0
2705	1033	1	Iatrogenic	23:22	39	5	2018-09-13	22:25	Spontaneous vaginal	Live birth	Female	2940		9	10	No		No	No	No	No	No	No	No	No	No	No	No	No	No	No	No		No	No	2018-09-14	1
2205	1034	1	Iatrogenic	03:56	39	6	2018-09-17	03:00	Emergency caesarean in labour	Live birth	Male	4006		9	10	No		No	No	No	No	No	No	No	No	No	No	No	No	No	No	No		No	No	2018-09-20	1
2440	1035	1	Iatrogenic	14:11	37	1	2018-08-23	02:48	Spontaneous vaginal	Live birth	Female	3280		9	10	No		Yes	No	No	No	No	No	No	No	No	No	No	No	No	No	No		No	No	2018-09-05	13		Grunting at 9 hours of life with bilious vomiting. Tests NAD diagnosed with delayed gastric emptying and reflux.
2605	1036	1	Spontaneous	11:36	37	2	2017-08-25	11:27	Spontaneous vaginal	Live birth	Female	2840		9	10	No		No	No	No	No	No	No	No	No	No	No	No	No	No	No	No		No	No	2018-08-26	1
2841	1037	1	Iatrogenic	13:13	40	3	2018-09-26	11:15	Emergency caesarean in labour	Live birth	Female	3860		9	10	No		No	No	No	No	No	No	No	No	No	No	No	No	No	No	No		No	No	2018-09-28	2
1867	1038	1	Iatrogenic	04:58	41	6	2018-06-29	12:00	Emergency caesarean in labour	Live birth	Female	4660		9	10	No		No	No	No	No	No	No	No	No	No	No	No	No	No	No	No		No	No	2018-07-03	3
2488	1039	1	Iatrogenic	21:06	38	6	2018-08-31	19:05	Instrumental vaginal	Live birth	Male	2571		5	10	No	Cleft Nose	No	No	No	No	No	No	No	No	No	No	No	No	No	No	No		No	No	2018-09-04	4
2774	1040	1	Iatrogenic	22:56	38	0	2018-09-07	06:30	Instrumental vaginal	Live birth	Male	2910		8	10	No		No	No	No	No	No	No	No	No	No	No	No	No	No	No	No		No	No	2018-09-10	3
1785	1041	1	Spontaneous	14:59	41	3	2018-05-28	06:35	Spontaneous vaginal	Live birth	Female	3215		10	10	No		No	No	No	No	No	No	No	No	No	No	No	No	No	No	No		No	No	2018-05-29	1
1003	1042	1	Iatrogenic	18:39	40	3	2018-05-30	16:40	Emergency caesarean in labour	Live birth	Female	3650		5	8	No	baby has suspected dysplastic mitral regurgitation and sispected dysplastic mirtral valve follow up arranged at 3 weeks	Yes	No	No	No	No	No	No	No	No	No	No	No	No	No	No		No	No	2018-06-04	5
2241	1043	1	Spontaneous	22:32	30	2	2018-07-13	22:32	Emergency caesarean in labour	Live birth	Female	1450		1	7	No		Yes	Yes	No	Yes	No	No	No	No	No	No	No	No	Yes	No	No		No	Yes	2018-08-16	32
315	1044	1	Spontaneous	11:10	39	3	2017-10-27	10:58	Spontaneous vaginal	Live birth	Female	3720				No		No	No	No	No	No	No	No	No	No	No	No	No	No	No	No		No	No
350	1045	1	Spontaneous	03:39	40	2	2017-11-07	03:35	Spontaneous vaginal	Live birth	Female	3454				No		No	No	No	No	No	No	No	No	No	No	No	No	No	No	No		No	No
419	1046	1	Spontaneous	11:53	40	4	2017-12-20	10:30	Spontaneous vaginal	Live birth	Male	2988	4.8			No		No	No	No	No	No	No	No	No	No	No	No	No	No	No	No		No	No
444	1047	1	Spontaneous	13:40	34	4	2017-09-28	02:55	Emergency caesarean in labour	Live birth	Male	2288				No		Yes	No	No	No	No	No	No	No	No	No	No	No	No	No	No		No	No	2017-10-08	9
3434	1048	1	Spontaneous	07:48	37	0	2017-01-26	07:44	Spontaneous vaginal	Live birth	Female	2380		9	9	No		No	No	No	No	No	No	No	No	No	No	No	No	No	No	No		No	No	2017-01-29	1
3435	1049	1	Spontaneous	14:54	39	1	2017-05-03	04:50	Instrumental vaginal	Live birth	Female	2990		5	8	No		No	No	No	No	No	No	No	No	No	No	No	No	No	No	No		No	No	2017-05-06	3
3437	1050	1	Spontaneous	12:08	40	6	2017-05-07	04:33	Emergency caesarean in labour	Live birth	Male	4360		9	9	No		No	No	No	No	No	No	No	No	No	No	No	No	No	No	No		No	No	2017-05-10	3
3438	1051	1	Spontaneous	23:02	26	4	2017-02-06	21:50	Spontaneous vaginal	Live birth	Female					No		Yes	No	No	No	No	No	No	No	No	No	No	No	No	No	No		No	No	2017-03-16	38		on-going hospital appointments related to prematurity
1832	1052	1	Iatrogenic	17:46	37	2	2018-05-15	17:46	Emergency caesarean prior to onset of labour	Live birth	Female	3050		9	10	No		No	No	No	No	No	No	No	No	No	No	No	No	No	No	No		No	No
1832	1053	2	Iatrogenic	17:47	37	2	2018-05-15	17:47	Emergency caesarean prior to onset of labour	Live birth	Female	2330		9	9	No		No	No	No	No	No	No	No	No	No	No	No	No	No	No	No		No	No
1720	1055	1	Spontaneous	04:58	34	3	2018-04-29	22:00	Emergency caesarean in labour	Live birth	Male	2600		9	10	No		Yes	No	No	No	No	No	No	No	No	No	No	No	No	No	No		No	No	2018-05-10	10
1720	1056	2	Spontaneous	04:59	34	3	2018-04-29	22:00	Emergency caesarean in labour	Live birth	Male	2460		9	10	No		Yes	No	No	No	No	No	No	No	No	No	No	No	No	No	No		No	No	2018-05-07	7
1909	1057	1	Iatrogenic	03:17	37	4	2018-06-26	20:01	Spontaneous vaginal	Live birth	Female	3710		9	10	No		No	No	No	No	No	No	No	No	No	No	No	No	No	No	No		No	No	2018-07-03	6
3445	1058	1	Spontaneous	04:00	31	5	2016-12-26	01:00	Instrumental vaginal	Live birth	Female	2000		9	9	No		Yes	No	No	No	No	No	No	No	No	No	No	No	No	No	No		No	No	2017-01-18	20
1782	1059	1	Spontaneous	20:38	33	6	2018-04-17	20:38	Emergency caesarean prior to onset of labour	Live birth	Female	2435		9	10	No		Yes	No	No	No	No	No	No	No	No	No	No	No	No	No	No		No	No	2018-04-24	7
983	1060	1	Iatrogenic	01:14	41	1	2018-05-16	18:30	Spontaneous vaginal	Live birth	Female	2960		8	10	No		No	No	No	No	No	No	No	No	No	No	No	No	No	No	No		No	No	2018-05-18	1
2520	1061	1	Spontaneous	04:27	36	6	2018-08-03	16:30	Spontaneous vaginal	Live birth	Female	2690		9	10	No		No	No	No	No	No	No	No	No	No	No	No	No	No	No	No		No	No	2018-08-05	1		Unable to find height as was booked for care at another trust
1072	1062	1	Spontaneous	15:10	30	4	2018-02-27	15:10	Emergency caesarean prior to onset of labour	Live birth	Male	1485		8	9	No		Yes	No	No	No	No	No	No	No	No	No	No	No	Yes	No	No		No	No	2018-04-03	35
1191	1064	1	Spontaneous	18:38	39	6	2018-05-21	14:15	Spontaneous vaginal	Live birth	Female	2800		9	10	No		No	No	No	No	No	No	No	No	No	No	No	No	No	No	No		No	No	2018-05-22	1
1485	1066	1	Iatrogenic	11:20	40	1	2018-06-12	04:20	Emergency caesarean prior to onset of labour	Live birth	Male	3390		9	10	No		No	No	No	No	No	No	No	No	No	No	No	No	No	No	No		No	No	2018-06-14	2
1497	1067	1	Spontaneous	02:13	37	0	2018-05-12	00:50	Spontaneous vaginal	Live birth	Female	3020		9	10	No		No	No	No	No	No	No	No	No	No	No	No	No	No	No	No		No	No	2018-05-13	1
1504	1068	1	Iatrogenic	14:31	40	5	2018-07-19	19:15	Emergency caesarean prior to onset of labour	Live birth	Male	3410		9	10	No		No	No	No	No	No	No	No	No	No	No	No	No	No	No	No		No	No	2018-07-22	2
1513	1069	1	Iatrogenic	03:32	39	5	2018-05-08	23:56	Spontaneous vaginal	Live birth	Female	3420		10	10	No		No	No	No	No	No	No	No	No	No	No	No	No	No	No	No		No	No	2018-05-09	0
1681	1071	1	Iatrogenic	12:07	38	4	2018-05-05	00:30	Spontaneous vaginal	Live birth	Female	3780		9	10	No		No	No	No	No	No	No	No	No	No	No	No	No	No	No	No		No	No	2018-05-06	1
1894	1072	1	Spontaneous	17:05	38	2	2018-05-30	10:50	Spontaneous vaginal	Live birth	Female	3350		9	10	No		No	No	No	No	No	No	No	No	No	No	No	No	No	No	No		No	No	2018-06-01	2
1895	1073	1	Spontaneous	23:01	39	3	2018-07-07	18:40	Instrumental vaginal	Live birth	Male	3430		7	10	No		No	No	No	No	No	No	No	No	No	No	No	No	No	No	No		No	No	2018-07-09	2
2284	1074	1																	No	No	No	No	No	No	No	No	No	No	No	No	No	No		No					Chloe Saad emailed on 4/10/18 - this woman has moved to Bulgaria so unable to collect neonatal outcomes. The client was seen for her 28/40 appointment on the 25/6/18 and this is when she informed the midwife she was leaving. All was documented as being well at this appointment.
2027	1075	1	Iatrogenic	21:51	39	5	2018-09-03	01:00	Instrumental vaginal	Live birth	Female	4030		3	9	No		No	No	No	No	No	No	No	No	No	No	No	No	No	No	No		No	No	2018-09-06	3
2247	1076	1	Iatrogenic	09:48	38	1	2018-08-28	07:15	Spontaneous vaginal	Live birth	Male	2510		9	10	No		No	No	No	No	No	No	No	No	No	No	No	No	No	No	No		No	No	2018-08-31	3
2248	1077	1	Spontaneous	22:52	35	6	2018-07-02	18:00	Emergency caesarean prior to onset of labour	Live birth	Male	3220		9	10	No		No	No	No	No	No	No	No	No	No	No	No	No	No	No	No		No	No	2018-07-08	6
2252	1078	1	Spontaneous	16:24	32	0	2018-07-22	09:20	Instrumental vaginal	Live birth	Male	1660		7	9	No	Small/moderate apical muscular VSD (cardiac)	Yes	No	No	No	No	No	No	No	No	No	No	No	No	No	No		No	No	2018-08-16	25
2298	1079	1	Spontaneous	23:26	34	1	2018-06-16	19:15	Spontaneous vaginal	Live birth	Female	2050		9	10	No		No	No	No	No	No	No	No	No	No	No	No	No	No	No	No		No	No	2018-06-22	6
2252	1080	2	Spontaneous	16:28	32	0	2018-07-22	09:20	Spontaneous vaginal	Live birth	Male	1465		7	9	No	Pulmonary stenosis	Yes	No	No	No	No	No	No	No	No	No	No	No	No	No	No		No	No	2018-08-16	25
1869	1081	1	Iatrogenic	04:14	41	3	2018-07-07	02:24	Instrumental vaginal	Live birth	Female	3180		9	10	No		No	No	No	No	No	No	No	No	No	No	No	No	No	No	No		No	No	2018-07-08	1
2117	1082	1	Iatrogenic	20:25	41	4	2018-09-29	21:00	Instrumental vaginal	Live birth	Female	3408	24.1	9	10	No		No	No	No	No	No	No	No	No	No	No	No	No	No	No	No		No	No	2018-10-05	5
2120	1083	1	Spontaneous	19:02	41	2	2018-09-21	02:00	Instrumental vaginal	Live birth	Female	3464	45.6	8	9	No		No	No	No	No	No	No	No	No	No	No	No	No	No	No	No		No	No	2018-09-22	1
2845	1084	1	Spontaneous	00:50	36	2	2018-08-26	09:00	Spontaneous vaginal	Live birth	Female	2922		8	9	No		Yes	Yes	No	No	No	No	No	No	No	No	No	No	No	No	No		No	No	2018-08-30	3
2648	1085	1	Iatrogenic	04:20	37	2	2018-08-14	19:50	Spontaneous vaginal	Live birth	Male	3132	56.3	9	9	No		No	No	No	No	No	No	No	No	No	No	No	No	No	No	No		No	No	2018-08-15	0
2779	1086	1	Spontaneous	13:28	37	1	2018-09-11	11:15	Emergency caesarean in labour	Live birth	Female	3475		1	6	No		Yes	No	No	No	No	No	No	No	No	No	No	No	No	No	No		No	No	2018-09-21	10		Transferred to St Peters following delivery.
2542	1087	1	Iatrogenic	23:45	38	5	2018-08-27	12:30	Spontaneous vaginal	Live birth	Female	3500	57.6	9	9	No		No	No	No	No	No	No	No	No	No	No	No	No	No	No	No		No	No	2018-08-28	1
2056	1088	1	Iatrogenic	07:42	38	3	2018-08-25	20:50	Spontaneous vaginal	Live birth	Male	2948	29.3	9	9	No		No	No	No	No	No	No	No	No	No	No	No	No	No	No	No		No	No	2018-08-27	1
2431	1089	1	Iatrogenic	16:08	35	6	2018-08-09	16:08	Emergency caesarean prior to onset of labour	Live birth	Female	2220		9	10	No		No	No	No	No	No	No	No	No	No	No	No	No	No	No	No		No	No	2018-08-13	4
3006	1090	1	Iatrogenic	02:12	36	2	2018-10-05	02:11	Emergency caesarean in labour	Live birth	Male	1580		9	9	No		Yes	No	No	No	No	No	No	No	No	No	No	No	No	No	No		No	No	2018-10-11	6
2431	1091	2	Iatrogenic	16:09	35	6	2018-08-09	16:09	Emergency caesarean prior to onset of labour	Live birth	Female	2740		9	10	No		No	No	No	No	No	No	No	No	No	No	No	No	No	No	No		No	No	2018-08-13	4
3008	1092	1	Spontaneous	22:59	40	0	2018-09-29	21:00	Spontaneous vaginal	Live birth	Male	3700		9	9	No		No	No	No	No	No	No	No	No	No	No	No	No	No	No	No		No	No	2018-09-30	1
1190	1093	1																	No	No	No	No	No	No	No	No	No	No	No	No	No	No		No					Booked in Australia - attend triage while on holiday in UK. Returned to Australia to deliver shortly after 1st episode
2151	1094	1	Spontaneous	01:44	30	6	2018-07-04	01:00	Spontaneous vaginal	Live birth	Male	1600		9	10	No		Yes	No	No	No	No	No	No	No	No	No	No	No	Yes	No	No		No	No	2018-08-04	30
3145	1095	1	Spontaneous	20:57	37	6	2018-10-06	20:22	Spontaneous vaginal	Live birth	Female	3040		8	9	No		No	No	No	No	No	No	No	No	No	No	No	No	No	No	No		No	No	2018-10-07	1
2246	1096	1	Spontaneous	03:11	38	3	2018-09-14	03:08	Spontaneous vaginal	Live birth	Female	3350		9	10	No		No	No	No	No	No	No	No	No	No	No	No	No	No	No	No		No	No	2018-09-18	4
3070	1097	1	Iatrogenic	03:20	38	2	2018-09-27	00:05	Spontaneous vaginal	Live birth	Female	3300		9	10	No		No	No	No	No	No	No	No	No	No	No	No	No	No	No	No		No	No	2018-09-28	1
2984	1098	1	Iatrogenic	15:14	37	3	2018-10-05	07:05	Instrumental vaginal	Live birth	Male	2680		9	9	No		No	No	No	No	No	No	No	No	No	No	No	No	No	No	No		No	No	2018-10-06	1
2905	1099	1	Spontaneous	11:10	37	1	2018-09-21	02:30	Spontaneous vaginal	Live birth	Female	2400		9	10	No		No	No	No	No	No	No	No	No	No	No	No	No	No	No	No		No	No	2018-09-22	1
2775	1100	1	Iatrogenic	10:51	38	6	2018-10-01	04:30	Spontaneous vaginal	Live birth	Male	3640		9	9	No		No	No	No	No	No	No	No	No	No	No	No	No	No	No	No		No	No
3306	1101	1	Spontaneous	08:27	35	6	2018-10-05	08:27	Emergency caesarean in labour	Live birth	Female	2350		9	9	No		No	No	No	No	No	No	No	No	No	No	No	No	No	No	No		No	No	2018-10-06	1
3286	1102	1	Spontaneous	18:14	38	1	2018-06-05	07:30	Instrumental vaginal	Live birth	Male	3240		8	9	No		No	No	No	No	No	No	No	No	No	No	No	No	No	No	No		No	No	2018-06-10	4
2619	1103	1	Iatrogenic	09:36	40	2	2018-09-09	18:38	Emergency caesarean in labour	Live birth	Male	3586	31.2	8	9	No		No	No	No	No	No	No	No	No	No	No	No	No	No	No	No		No	No	2018-09-12	2
2337	1104	1	Spontaneous	02:28	24	4	2018-06-07	12:00	Spontaneous vaginal	Live birth	Male	808			9	No	patent ductus arteriosus	Yes	Yes	No	Yes	No	No	No	Yes	No	No	No	Yes	Yes	No	No		No	Yes	2018-12-18	175		QUIPP risk actually should be 11.2% 13/08/2018 baby transferred to hillingdon hospital 12/11/2018 baby remains inpatient at Hillingdon 18/12/2018 discharged from Hillingdon
1868	1105	1	Spontaneous	05:48	41	0	2018-07-17	12:40	Instrumental vaginal	Live birth	Male	3450		8	9	No		No	No	No	No	No	No	No	No	No	No	No	No	No	No	No		No	No	2018-07-19	1
1952	1106	1	Iatrogenic	10:00	38	4	2018-07-10	10:00	Elective caesarean	Live birth	Male	2510		9	10	No		No	No	No	No	No	No	No	No	No	No	No	No	No	No	No		No	No	2018-07-13	3
2102	1107	1	Spontaneous	07:00	40	2	2018-09-10	22:50	Spontaneous vaginal	Live birth	Male	3562	38.5	7	9	No		No	No	No	No	No	No	No	No	No	No	No	No	No	No	No		No	No	2018-09-12	1
2393	1109	1	Iatrogenic	04:12	37	5	2018-08-28	03:03	Spontaneous vaginal	Live birth	Female	3356	88.4	7	9	No		No	No	No	No	No	No	No	No	No	No	No	No	No	No	No		No	No	2018-08-29	1
2433	1110	1	Spontaneous	03:52	38	4	2018-09-20	03:30	Spontaneous vaginal	Live birth	Female	3158	44.4	8	9	No		No	No	No	No	No	No	No	No	No	No	No	No	No	No	No		No	No	2018-09-21	1
1579	1111	1	Spontaneous	14:03	40	4	2018-06-02	11:00	Spontaneous vaginal	Live birth	Female	2994		10	10	No		No	No	No	No	No	No	No	No	No	No	No	No	No	No	No		No	No	2018-06-03	1
1667	1113	1	Iatrogenic	16:40	38	2	2018-07-05	16:40	Emergency caesarean prior to onset of labour	Live birth	Female	3368	55.2	9	10	No		No	No	No	No	No	No	No	No	No	No	No	No	No	No	No		No	No	2018-07-12	7
1740	1114	1	Spontaneous	22:04	38	2	2018-06-14	17:00	Emergency caesarean in labour	Live birth	Male	2475		0	4	No		Yes	Yes	No	Yes	No	Yes	No	No	Yes	No	No	No	No	No	No		No	No	2018-06-15	1		transferred ex utero not for prematurity to UCLH
1568	1115	1	Spontaneous	07:10	34	6	2018-04-10	06:50	Spontaneous vaginal	Live birth	Male	2470		9	10	No		No	No	No	No	No	No	No	No	No	No	No	No	No	No	No		No	No	2018-04-13	3
501	1116	1	Spontaneous	10:12	39	3	2017-12-30	06:15	Spontaneous vaginal	Live birth	Male	3912				No		No	No	No	No	No	No	No	No	No	No	No	No	No	No	No		No	No
504	1117	1	Iatrogenic	07:57	-14	0	2018-01-16	07:20	Spontaneous vaginal	Live birth	Female	3515				No		No	No	No	No	No	No	No	No	No	No	No	No	No	No	No		No	No
505	1118	1	Iatrogenic	09:20	38	5	2018-01-13	09:20	Elective caesarean	Live birth	Male	3042				No		No	No	No	No	No	No	No	No	No	No	No	No	No	No	No		No	No				Due to prev NND due to GBS baby had ABx and neonatal observations, cultures
506	1119	1	Iatrogenic	17:45	37	4	2017-11-16	00:30	Instrumental vaginal	Live birth	Male	3434				No		No	No	No	No	No	No	No	No	No	No	No	No	No	No	No		No	No				Mum GBS positive, GBS obs
542	1120	1	Iatrogenic	11:44	30	0	2017-10-01	07:00	Emergency caesarean prior to onset of labour	Live birth	Male	1318				No		Yes	No	No	No	No	No	No	No	No	No	No	No	No	No	No		No	No
544	1121	1	Iatrogenic	09:46	37	1	2018-01-10	09:46	Elective caesarean	Live birth	Female	2222				No		Yes	No	No	No	No	No	No	No	No	No	No	No	No	No	No		No	No				NICU- jaundice and low temp in hot cot, low BMs
1189	1122	1	Spontaneous	15:20	32	6	2018-03-25	11:36	Spontaneous vaginal	Live birth	Male	2120		9	10	No		Yes	Yes	No	No	No	No	No	No	No	No	No	No	No	No	No		No	No	2018-04-10	16
2291	1123	1	Spontaneous	19:51	35	5	2018-08-03	19:55	Spontaneous vaginal	Live birth	Female	2330		9	10	No		No	No	No	No	No	No	No	No	No	No	No	No	No	No	No		No	No	2018-08-05	2
2291	1124	2	Spontaneous	19:59	35	5	2018-08-03	19:55	Spontaneous vaginal	Live birth	Female	2460		10	10	No		No	No	No	No	No	No	No	No	No	No	No	No	No	No	No		No	No	2018-08-05	2
1950	1125	1	Iatrogenic	19:37	37	5	2018-07-17	13:15	Spontaneous vaginal	Live birth	Male	2912		9	9	No		No	No	No	No	No	No	No	No	No	No	No	No	No	No	No		No	No	2018-07-19	2
1950	1126	2	Iatrogenic	19:56	37	5	2018-07-17	13:15	Spontaneous vaginal	Live birth	Male	2740		9	10	No		No	No	No	No	No	No	No	No	No	No	No	No	No	No	No		No	No	2018-07-19	2
1957	1127	1	Iatrogenic	10:00	37	0	2018-06-28	10:00	Elective caesarean	Live birth	Female	3480		9	10	No		No	No	No	No	No	No	No	No	No	No	No	No	No	No	No		No	No	2018-06-30	2
1986	1128	1	Iatrogenic	16:20	36	1	2018-07-04	16:20	Elective caesarean	Live birth	Male	2545		9	9	No		Yes	No	No	No	No	No	No	No	No	No	No	No	No	No	No		No	No	2018-07-19	15
2010	1129	1	Spontaneous	22:23	39	5	2018-08-29	21:50	Spontaneous vaginal	Live birth	Female	3480		9	10	No		No	No	No	No	No	No	No	No	No	No	No	No	No	No	No		No	No	2018-08-30	1
2177	1131	1	Iatrogenic	11:08	39	0	2018-06-26	11:08	Elective caesarean	Live birth	Female	3350		9	9	No		No	No	No	No	No	No	No	No	No	No	No	No	No	No	No		No	No	2018-06-27	1
2199	1132	1	Iatrogenic	11:01	36	2	2018-07-02	11:01	Elective caesarean	Live birth	Male	2770		9	10	No		No	No	No	No	No	No	No	No	No	No	No	No	No	No	No		No	No	2018-07-04	2
2260	1134	1	Spontaneous	16:45	39	5	2018-07-17	07:00	Spontaneous vaginal	Live birth	Male	3020		9	9	No		No	No	No	No	No	No	No	No	No	No	No	No	No	No	No		No	No	2018-07-18	1
2414	1135	1	Iatrogenic	17:36	37	1	2018-07-11	09:15	Spontaneous vaginal	Live birth	Male	2870		9	10	No		No	No	No	No	No	No	No	No	No	No	No	No	No	No	No		No	No	2018-07-12	1
2334	1136	1	Iatrogenic	15:55	34	1	2018-06-29	15:55	Emergency caesarean prior to onset of labour	Live birth	Male	1981		5	9	No		Yes	Yes	No	No	No	No	No	No	No	No	No	No	Yes	No	No		No	No	2018-07-29	30
3527	1137	1	Iatrogenic	19:03	39	6	2018-08-23	00:45	Instrumental vaginal	Live birth	Female	3230		8	10	No		No	No	No	No	No	No	No	No	No	No	No	No	No	No	No		No	No	2018-08-27	4
2395	1138	1	Iatrogenic	22:29	36	5	2018-08-11	20:55	Spontaneous vaginal	Live birth	Female	2406	7.6	8	9	No		No	No	No	No	No	No	No	No	No	No	No	No	No	No	No		No	No	2018-08-14	3
3185	1140	1	Spontaneous	19:41	37	0	2018-10-07	19:37	Spontaneous vaginal	Live birth	Female	3000		9	9	No		Yes	No	No	No	No	No	No	No	No	No	No	No	No	No	No		No	No	2018-10-10	3
3171	1141	1	Iatrogenic	18:45	37	4	2018-10-10	11:52	Spontaneous vaginal	Live birth	Female	2640		10	10	No		No	No	No	No	No	No	No	No	No	No	No	No	No	No	No		No	No	2018-10-11	1
2785	1142	1	Iatrogenic	09:25	39	1	2018-10-10	03:10	Spontaneous vaginal	Live birth	Female	4410		9	10	No		No	No	No	No	No	No	No	No	No	No	No	No	No	No	No		No	No	2018-10-11	1
2942	1143	1	Spontaneous	18:10	34	4	2018-10-11	16:25	Emergency caesarean in labour	Live birth	Male	2380		9	9	No		Yes	Yes	No	No	No	No	No	No	No	No	No	No	No	No	No		No	Yes	2018-10-19	8		Jaundice needing 1x day of phototherapy
1401	1144	1	Spontaneous	07:46	39	5	2018-06-27	07:30	Spontaneous vaginal	Live birth	Male	3294		7	7	No		No	No	No	No	No	No	No	No	No	No	No	No	No	No	No		No	No	2018-06-28	1
1403	1145	1	Iatrogenic	16:10	38	3	2018-05-05	16:09	Elective caesarean	Live birth	Male	3520		8	9	No		No	No	No	No	No	No	No	No	No	No	No	No	No	No	No		No	No	2018-05-08	3
1406	1146	1	Spontaneous	02:43	38	3	2018-06-12	19:20	Instrumental vaginal	Live birth	Male	3342		9	10	No		No	No	No	No	No	No	No	No	No	No	No	No	No	No	No		No	No	2018-06-15	2		Baby was taken for screen and treat as mum was ?septic. Blood cultures negative and CRP NAD.
1557	1147	1	Spontaneous	04:03	38	0	2018-05-13	13:45	Spontaneous vaginal	Live birth	Male	3390		9	10	No		No	No	No	No	No	No	No	No	No	No	No	No	No	No	No		No	No	2018-05-16	3		Baby taken for screen and treat due to maternal pyrexia in labour
1558	1148	1	Iatrogenic	07:59	37	1	2018-05-10	04:08	Spontaneous vaginal	Live birth	Male	2214		9	10	No		No	No	No	No	No	No	No	No	No	No	No	No	No	No	No		No	No	2018-05-13	3		Take for screen and treat due to maternal pyrexia in labour. Blood cultures negative, CRP NAD
1559	1149	1	Spontaneous	08:57	31	2	2018-04-05	23:50	Spontaneous vaginal	Live birth	Male	1492		8	10	No		Yes	No	No	No	No	No	No	No	No	Yes	Yes	No	No	No	No		No	Yes	2018-05-18	42		Suspected maternal sepsis on admission, confirmed to have Influenza B and treated as inpatient prior to delivery. ?chorioamnionitis. Following birth remained pyrexic and was suspected to have milliary TB - screened and diagnosed with bronchopneumonia complicated by T1RF / likely post viral pneumonitis or military TB. Baby blood cultures - one grew TB, baby was treated.
1560	1150	1	Spontaneous	13:04	35	2	2018-05-10	05:00	Spontaneous vaginal	Live birth	Male	1866		9	10	No		Yes	No	No	No	No	No	No	No	No	No	No	No	No	No	No		No	No	2018-05-31	21		Admitted to SCBU for low birth weight and prematurity. Known SGA on 3rd centile antenatally.
1562	1151	1	Spontaneous	10:12	40	3	2018-06-02	08:00	Instrumental vaginal	Live birth	Female	3412		9	10	No		No	No	No	No	No	No	No	No	No	No	No	No	No	No	No		No	No	2018-06-04	2
1563	1152	1	Spontaneous	06:25	40	3	2018-06-25	06:18	Spontaneous vaginal	Live birth	Female	3054		9	10	No		No	No	No	No	No	No	No	No	No	No	No	No	No	No	No		No	No	2018-06-25	0
1564	1153	1	Spontaneous	11:36	38	0	2018-06-22	11:35	Emergency caesarean prior to onset of labour	Live birth	Female	3262				No		No	No	No	No	No	No	No	No	No	No	No	No	No	No	No		No	No	2018-06-24	2		Cord prolpase - however no time documented regarding SROM - time entered is time of knife to uterus
1612	1154	1	Spontaneous	18:38	39	0	2018-05-01	18:36	Elective caesarean	Live birth	Female	3122		4	6	No		No	Yes	No	No	No	No	No	No	No	No	No	No	No	No	No		No	No	2018-05-03	2
1616	1155	1	Spontaneous	16:43	39	5	2018-05-21	16:05	Spontaneous vaginal	Live birth	Female	3508		9	10	No		No	No	No	No	No	No	No	No	No	No	No	No	No	No	No		No	No	2018-05-22	1
1619	1158	1	Spontaneous	09:21	40	5	2018-05-06	08:50	Spontaneous vaginal	Live birth	Male	4024		9	10	No		No	No	No	No	No	No	No	No	No	No	No	No	No	No	No		No	No	2018-05-07	1
1620	1159	1	Spontaneous	14:01	37	0	2018-05-19	13:59	Spontaneous vaginal	Live birth	Male	2942		9	10	No		No	No	No	No	No	No	No	No	No	No	No	No	No	No	No		No	No	2018-05-21	2
1634	1161	1	Iatrogenic	04:58	42	0	2018-05-12	04:35	Spontaneous vaginal	Live birth	Male	4690		9	10	No		No	No	No	No	No	No	No	No	No	No	No	No	No	No	No		No	No	2018-05-13	1
1635	1162	1	Spontaneous	06:15	35	4	2018-05-15	05:35	Spontaneous vaginal	Live birth	Female	2780				No		No	No	No	No	No	No	No	No	No	No	No	No	No	No	No		No	No	2018-05-21	3		IVABX as mum GBS+
1639	1163	1	Iatrogenic	21:40	38	0	2018-06-25	20:20	Spontaneous vaginal	Live birth	Male	3246		9	10	No		No	No	No	No	No	No	No	No	No	No	No	No	No	No	No		No	No	2018-06-28	3
1697	1164	1	Iatrogenic	22:32	38	1	2018-06-21	16:30	Emergency caesarean in labour	Live birth	Male	3192		9	10	No		No	No	No	No	No	No	No	No	No	No	No	No	No	No	No		No	No	2018-06-24	2
1698	1165	1	Spontaneous	16:54	37	5	2018-06-08	11:37	Spontaneous vaginal	Live birth	Female	2980		9	10	No		No	No	No	No	No	No	No	No	No	No	No	No	No	No	No		No	No	2018-06-09	1
1701	1166	1	Spontaneous	21:05	33	3	2018-04-05	21:05	Emergency caesarean prior to onset of labour	Live birth	Male	1335		0	9	No		Yes	Yes	No	No	No	No	No	No	No	No	No	No	No	No	No		No	No	2018-05-09	34		Admitted to SCBU for prematurity. Suspected sepsis and ?IUGR on admission also
1768	1168	1	Spontaneous	05:00	40	0	2018-06-02	01:20	Spontaneous vaginal	Live birth	Male	3484		9	10	No		No	No	No	No	No	No	No	No	No	No	No	No	No	No	No		No	No	2018-06-03	1
1769	1169	1	Iatrogenic	15:47	40	6	2018-06-10	13:17	Instrumental vaginal	Live birth	Female	3354		8	9	No		No	No	No	No	No	No	No	No	No	No	No	No	No	No	No		No	No	2018-06-11	1
1776	1171	1	Iatrogenic	21:32	38	0	2018-05-05	17:40	Spontaneous vaginal	Live birth	Female	3010		9	10	No		No	No	No	No	No	No	No	No	No	No	No	No	No	No	No		No	No	2018-05-07	2
1793	1172	1	Iatrogenic	08:57	39	4	2018-05-21	07:10	Spontaneous vaginal	Live birth	Female	3558		9	10	No		No	No	No	No	No	No	No	No	No	No	No	No	No	No	No		No	No	2018-05-22	1
1825	1173	1	Spontaneous	11:33	37	6	2018-06-01	10:19	Spontaneous vaginal	Live birth	Male	3956		8	9	No		No	No	No	No	No	No	No	No	No	No	No	No	No	No	No		No	No	2018-06-04	3
1827	1174	1	Spontaneous	03:11	39	5	2018-06-21	17:00	Spontaneous vaginal	Live birth	Male	3132		9	10	No		No	No	No	No	No	No	No	No	No	No	No	No	No	No	No		No	No	2018-06-22	1
1829	1175	1	Iatrogenic	11:11	38	3	2018-05-14	11:11	Emergency caesarean prior to onset of labour	Live birth	Male	3364		8	10	No		No	No	No	No	No	No	No	No	No	No	No	No	No	No	No		No	No	2018-05-17	3		No documentation of time for ROM
1844	1176	1	Spontaneous	12:06	40	0	2018-07-05	04:00	Emergency caesarean in labour	Live birth	Male	3550		9	10	No		No	No	No	No	No	No	No	No	No	No	No	No	No	No	No		No	No	2018-07-08	2
1845	1177	1	Spontaneous	18:32	41	3	2018-07-23	09:00	Spontaneous vaginal	Live birth	Female	2983		9	10	No		No	No	No	No	No	No	No	No	No	No	No	No	No	No	No		No	No	2018-07-25	39
1846	1178	1	Spontaneous	01:18	36	0	2018-06-15	22:05	Instrumental vaginal	Live birth	Male	3370		8	9	No		Yes	Yes	No	No	No	No	No	No	No	No	No	No	No	No	No		No	No	2018-06-21	5		suspected sepsis, hyponataemia
1847	1179	1	Iatrogenic	14:36	39	4	2018-07-20	14:33	Spontaneous vaginal	Live birth	Female	3254		7	10	No		No	No	No	No	No	No	No	No	No	No	No	No	No	No	No		No	No	2018-07-21	1
2034	1180	1	Spontaneous	01:34	38	5	2018-05-23	02:45	Instrumental vaginal	Live birth	Female	3062		8	8	No		No	No	No	No	No	No	No	No	No	No	No	No	No	No	No		No	No	2018-05-28	4		Baby on IVABX due to maternal illness - not admitted for this - administered on postnatal ward
2045	1183	1	Spontaneous	12:33	40	0	2018-08-19	12:33	Spontaneous vaginal	Live birth	Female	2770		10	10	No		No	No	No	No	No	No	No	No	No	No	No	No	No	No	No		No	No	2018-08-19	0		Delivered at another hospital - therefore time of SROM unknown, entered delivery time.
2046	1184	1	Spontaneous	16:52	40	1	2018-08-07	11:50	Spontaneous vaginal	Live birth	Male	3626		4	10	No		No	No	No	No	No	No	No	No	No	No	No	No	No	No	No		No	No	2018-08-07	0		Homebirth
2047	1185	1	Spontaneous	18:40	41	5	2018-08-18	18:00	Spontaneous vaginal	Live birth	Female	2588		8	9	No		No	No	No	No	No	No	No	No	No	No	No	No	No	No	No		No	No	2018-08-19	1
2146	1186	1	Spontaneous	05:49	41	3	2018-09-15	02:53	Instrumental vaginal	Live birth	Male	3250		6	8	No		Yes	No	No	No	No	No	No	No	No	No	No	No	No	No	No		No	No	2018-09-21	6
2148	1187	1	Spontaneous	05:21	37	4	2018-06-11	03:00	Spontaneous vaginal	Live birth	Male	3008		8	10	No		No	No	No	No	No	No	No	No	No	No	No	No	No	No	No		No	No	2018-06-13	1
2149	1188	1	Spontaneous	14:37	38	5	2018-08-26	14:37	Emergency caesarean prior to onset of labour	Live birth	Male	3280		9	10	No		No	No	No	No	No	No	No	No	No	No	No	No	No	No	No		No	No	2018-08-27	1
2153	1189	1	Spontaneous	01:45	39	2	2018-06-23	22:25	Spontaneous vaginal	Live birth	Male	3180		9	10	No		No	No	No	No	No	No	No	No	No	No	No	No	No	No	No		No	No	2018-06-24	0
2154	1190	1	Spontaneous	06:31	40	4	2018-06-26	06:31	Spontaneous vaginal	Live birth	Female	3060		9	10	No		No	No	No	No	No	No	No	No	No	No	No	No	No	No	No		No	No	2018-06-26	0		Homebirth. SROM time not documented
2155	1191	1	Spontaneous	14:37	40	4	2018-08-27	05:45	Spontaneous vaginal	Live birth	Male	3890		9	10	No		No	No	No	No	No	No	No	No	No	No	No	No	No	No	No		No	No	2018-08-28	1
2156	1192	1	Iatrogenic	12:33	38	6	2018-07-19	12:32	Elective caesarean	Live birth	Male	3340		9	10	No		No	No	No	No	No	No	No	No	No	No	No	No	No	No	No		No	No	2018-07-24	5
2157	1193	1	Spontaneous	09:45	35	6	2018-07-14	04:30	Instrumental vaginal	Live birth	Male	2838				No		No	No	No	No	No	No	No	No	No	No	No	No	No	No	No		No	No	2018-07-18	3		Baby had screen and treat IVABX for prom and prematurity (not admitted to SCBU)
2158	1194	1	Iatrogenic	13:02	40	0	2018-07-05	09:31	Spontaneous vaginal	Live birth	Male	3592		5	9	No		No	No	No	No	No	No	No	No	No	No	No	No	No	No	No		No	No	2018-07-06	1
2159	1195	1	Spontaneous	17:34	39	3	2018-08-11	15:00	Instrumental vaginal	Live birth	Female	3020		7	10	No		No	No	No	No	No	No	No	No	No	No	No	No	No	No	No		No	No	2018-08-12	1
2163	1196	1	Spontaneous	04:00	40	2	2018-06-10	23:00	Spontaneous vaginal	Live birth	Female	3434		8	10	No		No	No	No	No	No	No	No	No	No	No	No	No	No	No	No		No	No	2018-06-11	0
2164	1197	1	Spontaneous	01:46	40	0	2018-08-19	15:33	Instrumental vaginal	Live birth	Female	2848		9	10	No		No	No	No	No	No	No	No	No	No	No	No	No	No	No	No		No	No	2018-08-22	2
2165	1198	1	Spontaneous	13:03	40	0	2018-07-30	12:57	Spontaneous vaginal	Live birth	Male	3560		9	9	No		No	No	No	No	No	No	No	No	No	No	No	No	No	No	No		No	No	2018-07-30	0
2166	1199	1	Iatrogenic	15:53	42	3	2018-07-24	15:53	Elective caesarean	Live birth	Male	4760		9	10	No		No	No	No	No	No	No	No	No	No	No	No	No	No	No	No		No	No	2018-07-26	2
2167	1200	1	Spontaneous	03:51	41	3	2018-09-06	03:30	Spontaneous vaginal	Live birth	Male	3372		9	9	No		No	No	No	No	No	No	No	No	No	No	No	No	No	No	No		No	No	2018-09-07	1
2168	1201	1	Spontaneous	00:53	40	2	2018-08-31	09:45	Spontaneous vaginal	Live birth	Female	3768		9	10	No		No	No	No	No	No	No	No	No	No	No	No	No	No	No	No		No	No	2018-09-04	2
2328	1202	1	Spontaneous	08:05	40	0	2018-08-11	22:30	Spontaneous vaginal	Live birth	Female	3460		5	10	No		No	No	No	No	No	No	No	No	No	No	No	No	No	No	No		No	No	2018-08-15	3		Screen and treat IVABX due to maternal pyrexia
2329	1203	1	Iatrogenic	08:16	39	4	2018-07-24	06:39	Spontaneous vaginal	Live birth	Male	3112		9	10	No		No	No	No	No	No	No	No	No	No	No	No	No	No	No	No		No	No	2018-07-25	1
2497	1204	1	Iatrogenic	10:51	40	4	2018-09-27	10:49	Emergency caesarean prior to onset of labour	Live birth	Female	3200				No		No	No	No	No	No	No	No	No	No	No	No	No	No	No	No		No	No	2018-09-29	2
3560	1205	1	Iatrogenic	12:06	38	0	2018-08-27	07:40	Spontaneous vaginal	Live birth	Male	3340		9	9	No		No	No	No	No	No	No	No	No	No	No	No	No	No	No	No		No	No	2018-08-28	1
3568	1206	1	Iatrogenic	15:02	36	6	2018-08-21	11:40	Spontaneous vaginal	Live birth	Female	2300		9	9	No		No	No	No	No	No	No	No	No	No	No	No	No	No	No	No		No	No	2018-08-22	1
2501	1207	1	Iatrogenic	13:00	40	4	2018-07-31	22:45	Emergency caesarean in labour	Live birth	Male	3280		9	10	No		No	No	No	No	No	No	No	No	No	No	No	No	No	No	No		No	No	2018-08-04	3		Baby screen and treated with ~IVABX due to maternal sepsis
2502	1208	1	Spontaneous	02:59	40	5	2018-07-28	02:38	Spontaneous vaginal	Live birth	Male	3680		9	10	No		No	No	No	No	No	No	No	No	No	No	No	No	No	No	No		No	No	2018-07-28	0
2504	1209	1	Iatrogenic	08:33	40	2	2018-08-22	08:33	Emergency caesarean prior to onset of labour	Live birth	Female	4332		8	9	No		No	No	No	No	No	No	No	No	No	No	No	No	No	No	No		No	No	2018-08-24	2
3569	1210	1	Spontaneous	06:29	36	1	2018-07-26	17:45	Spontaneous vaginal	Live birth	Male	3075		7	7	No		Yes	Yes	No	No	No	No	No	No	No	No	No	No	No	No	No		No	No	2018-08-05	8
2505	1211	1	Spontaneous	23:23	38	4	2018-07-27	00:10	Spontaneous vaginal	Live birth	Female	2518		9	10	No		No	No	No	No	No	No	No	No	No	No	No	No	No	No	No		No	No	2018-07-29	3
2507	1212	1	Iatrogenic	18:05	42	1	2018-08-07	21:15	Emergency caesarean prior to onset of labour	Live birth	Male	3440		10	10	No		No	No	No	No	No	No	No	No	No	No	No	No	No	No	No		No	No	2018-08-09	1
3570	1213	1	Iatrogenic	11:44	39	2	2018-10-10	11:43	Elective caesarean	Live birth	Male	3360		10	10	No		No	No	No	No	No	No	No	No	No	No	No	No	No	No	No		No	No	2018-10-11	1
2508	1214	1	Iatrogenic	05:15	40	1	2018-07-21	17:00	Emergency caesarean prior to onset of labour	Live birth	Female	3240		10	10	No		No	No	No	No	No	No	No	No	No	No	No	No	No	No	No		No	No	2018-07-23	1
2510	1215	1	Iatrogenic	15:50	37	6	2018-07-12	15:40	Spontaneous vaginal	Live birth	Female	2442		9	10	No		No	No	No	No	No	No	No	No	No	No	No	No	No	No	No		No	No	2018-07-13	1
2514	1216	1	Iatrogenic	00:08	39	5	2018-08-18	19:10	Spontaneous vaginal	Live birth	Female	3242		10	10	No		No	No	No	No	No	No	No	No	No	No	No	No	No	No	No		No	No	2018-08-19	0
2515	1217	1	Iatrogenic	12:53	38	4	2018-07-30	12:51	Elective caesarean	Live birth	Female	3780		9	10	No		No	No	No	No	No	No	No	No	No	No	No	No	No	No	No		No	No	2018-08-01	2
2516	1218	1	Iatrogenic	09:49	39	0	2018-08-23	09:49	Elective caesarean	Live birth	Female	3760		10	10	No		No	No	No	No	No	No	No	No	No	No	No	No	No	No	No		No	No	2018-08-24	1
2650	1219	1	Iatrogenic	13:23	38	4	2018-09-27	13:23	Elective caesarean	Live birth	Female	2406		9	10	No		No	No	No	No	No	No	No	No	No	No	No	No	No	No	No		No	No	2018-09-29	2
2652	1220	1	Spontaneous	21:49	39	1	2018-10-14	03:25	Emergency caesarean prior to onset of labour	Live birth	Male	3848		8	10	No		No	No	No	No	No	No	No	No	No	No	No	No	No	No	No		No	No	2018-10-17	2		screen and treat IVABX due to maternal pyrexia - cat 1 for fetal bradycardia
2653	1221	1	Spontaneous	02:44	39	4	2018-08-25	21:30	Instrumental vaginal	Live birth	Female	3318				No		No	No	No	No	No	No	No	No	No	No	No	No	No	No	No		No	No	2018-08-26	0
2682	1222	1	Iatrogenic	14:45	40	6	2018-09-01	14:40	Spontaneous vaginal	Live birth	Female	3666		8	10	No		No	No	No	No	No	No	No	No	No	No	No	No	No	No	No		No	No	2018-09-02	1
2683	1223	1	Spontaneous	12:09	38	0	2018-09-21	00:30	Elective caesarean	Live birth	Male	3316				No		No	No	No	No	No	No	No	No	No	No	No	No	No	No	No		No	No	2018-09-24	3
2685	1224	1	Iatrogenic	11:36	38	0	2018-08-01	03:00	Elective caesarean	Live birth	Female	2880		10	10	No		No	No	No	No	No	No	No	No	No	No	No	No	No	No	No		No	No	2018-08-02	1
2686	1225	1	Spontaneous	07:10	38	2	2018-08-05	05:50	Spontaneous vaginal	Live birth	Male	3610		9	10	No		No	No	No	No	No	No	No	No	No	No	No	No	No	No	No		No	No	2018-08-05	0
2687	1226	1	Iatrogenic	09:39	40	0	2018-09-12	01:30	Emergency caesarean in labour	Live birth	Male	2972		9	10	No		No	No	No	No	No	No	No	No	No	No	No	No	No	No	No		No	No	2018-09-15	3
2689	1227	1	Spontaneous	10:34	39	1	2018-08-01	09:45	Spontaneous vaginal	Live birth	Male	3810		7	9	No		No	No	No	No	No	No	No	No	No	No	No	No	No	No	No		No	No	2018-08-01	0
2693	1228	1	Spontaneous	04:48	39	3	2018-07-31	03:00	Spontaneous vaginal	Live birth	Female	2792		9	10	No		No	No	No	No	No	No	No	No	No	No	No	No	No	No	No		No	No	2018-07-31	0
2700	1229	1	Iatrogenic	22:05	41	3	2018-09-08	23:20	Instrumental vaginal	Live birth	Male	3820				No		No	No	No	No	No	No	No	No	No	No	No	No	No	No	No		No	No	2018-09-12	4		Screen and treat IVABX for maternal pyrexia
3586	1230	1	Spontaneous	16:10	32	3	2018-03-07	21:15	Emergency caesarean prior to onset of labour	Live birth	Male	1645		9	9	No		Yes	No	No	No	No	No	No	No	No	No	No	No	No	No	No		No	No	2018-03-27	18
2673	1231	1	Iatrogenic	01:50	39	1	2018-10-12	02:30	Spontaneous vaginal	Live birth	Female	3008	28.5	9	10	No		No	No	No	No	No	No	No	No	No	No	No	No	No	No	No		No	No	2018-10-18	4
2620	1232	1	Iatrogenic	17:12	37	5	2018-10-12	17:12	Elective caesarean	Live birth	Male	3130	49.5	9	10	No		No	No	No	No	No	No	No	No	No	No	No	No	No	No	No		No	No	2018-10-17	5
2613	1233	1	Spontaneous	01:11	39	6	2018-10-13	01:11	Spontaneous vaginal	Live birth	Female	3290	40.9	9	9	No		No	No	No	No	No	No	No	No	No	No	No	No	No	No	No		No	No	2018-10-13	0
2618	1234	1	Spontaneous	19:46	40	2	2018-10-03	18:30	Spontaneous vaginal	Live birth	Female	3365	33.1	7	9	No		No	No	No	No	No	No	No	No	No	No	No	No	No	No	No		No	No	2018-10-04	1
2928	1235	1	Spontaneous	01:01	38	6	2018-08-24	15:07	Instrumental vaginal	Live birth	Male	2774	28.1	8	9	No		No	No	No	No	No	No	No	No	No	No	No	No	No	No	No		No	No	2018-09-25	0
2949	1236	1	Spontaneous	12:33	37	5	2018-09-18	12:33	Elective caesarean	Live birth	Male	2715	8.2	9	9	No		No	No	No	No	No	No	No	No	No	No	No	No	No	No	No		No	No	2018-09-24	6
3186	1237	1	Iatrogenic	19:24	37	4	2018-10-14	19:24	Emergency caesarean prior to onset of labour	Live birth	Female	3402	87.1	8	10	No		Yes	No	No	No	No	No	No	No	No	No	No	No	No	No	No		No	No	2018-10-17	3
2720	1238	1	Spontaneous	00:47	39	4	2018-09-30	11:00	Spontaneous vaginal	Live birth	Female	3110	18.7	9	9	No		No	No	No	No	No	No	No	No	No	No	No	No	No	No	No		No	No	2018-10-01	0
3601	1239	1	Iatrogenic	16:02	36	5	2018-09-18	16:01	Elective caesarean	Live birth	Male	3085		9	10	No		No	No	No	No	No	No	No	No	No	No	No	No	No	No	No		No	No	2018-09-20	2
2865	1240	1	Spontaneous	20:52	38	3	2018-08-25	20:30	Instrumental vaginal	Live birth	Female	3584		9	10	No		No	No	No	No	No	No	No	No	No	No	No	No	No	No	No		No	No	2018-09-26	1
2701	1241	1	Iatrogenic	16:19	38	5	2018-09-25	04:30	Spontaneous vaginal	Live birth	Male	3324		9	10	No		No	No	No	No	No	No	No	No	No	No	No	No	No	No	No		No	No	2018-09-25	0
2703	1242	1	Spontaneous	23:22	40	2	2018-08-23	18:26	Spontaneous vaginal	Live birth	Male	2954		9	10	No		No	No	No	No	No	No	No	No	No	No	No	No	No	No	No		No	No	2018-08-26	3
2704	1243	1	Iatrogenic	01:19	40	0	2018-09-22	04:00	Emergency caesarean prior to onset of labour	Live birth	Female	3106		8	10	No		No	No	No	No	No	No	No	No	No	No	No	No	No	No	No		No	No
2245	1244	1	Iatrogenic	02:51	38	4	2018-09-13	09:20	Emergency caesarean in labour	Live birth	Female	3510		9	10	No		No	No	No	No	No	No	No	No	No	No	No	No	No	No	No		No	No	2018-09-16	2
2829	1245	1	Iatrogenic	10:51	38	5	2018-09-21	10:51	Emergency caesarean in labour	Live birth	Male	4140		9	10	No		No	No	No	No	No	No	No	No	No	No	No	No	No	No	No		No	No	2018-09-23	2
3130	1246	1	Spontaneous	04:43	38	6	2018-10-08	09:30	Spontaneous vaginal	Live birth	Male	3300		9	9	No		No	No	No	No	No	No	No	No	No	No	No	No	No	No	No		No	No	2018-10-12	3
3187	1247	1	Spontaneous	07:20	38	2	2018-10-14	21:25	Spontaneous vaginal	Live birth	Female	4040		9	10	No		No	No	No	No	No	No	No	No	No	No	No	No	No	No	No		No	No	2018-10-15	0
2917	1248	1	Spontaneous	13:49	39	3	2018-10-17	13:44	Spontaneous vaginal	Live birth	Male	3690		8	9	No		No	No	No	No	No	No	No	No	No	No	No	No	No	No	No		No	No	2018-10-18	1
2814	1249	1	Iatrogenic	19:56	38	4	2018-10-13	12:30	Spontaneous vaginal	Live birth	Male	3490		9	10	No		No	No	No	No	No	No	No	No	No	No	No	No	No	No	No		No	No	2018-10-14	1
3007	1250	1	Spontaneous	03:46	36	4	2018-10-15	03:46	Spontaneous vaginal	Live birth	Female	2550		9	9	No		No	No	No	No	No	No	No	No	No	No	No	No	No	No	No		No	No	2018-10-16	1
2331	1251	1	Iatrogenic	08:42	40	1	2018-09-30	00:43	Spontaneous vaginal	Live birth	Male	3780		9	10	No		No	No	No	No	No	No	No	No	No	No	No	No	No	No	No		No	No	2018-10-01	1
2415	1252	1	Iatrogenic	16:48	37	1	2018-08-29	02:30	Spontaneous vaginal	Live birth	Female	2808		8	10	No		Yes	No	No	No	No	No	No	No	No	No	No	No	No	No	No		No	No	2018-09-01	3
3625	1253	1																	No	No	No	No	No	No	No	No	No	No	No	No	No	No		No					? booked at another hospital, no GP details, no further details of when or where delivered.
2293	1254	1	Iatrogenic	09:29	41	0	2018-10-09	04:30	Spontaneous vaginal	Live birth	Male	3430		9	10	No		No	No	No	No	No	No	No	No	No	No	No	No	No	No	No		No	No	2018-10-11	1
2467	1255	1	Iatrogenic	04:02	38	1	2018-09-30	02:50	Spontaneous vaginal	Live birth	Male	3370		9	10	No		No	No	No	No	No	No	No	No	No	No	No	No	No	No	No		No	No	2018-09-30	0
2530	1256	1	Iatrogenic	03:20	34	0	2018-09-17	19:42	Spontaneous vaginal	Live birth	Male	3240		9	10	No		No	No	No	No	No	No	No	No	No	No	No	No	No	No	No		No	No	2018-09-18	0		IOL due to OC and 20cm Anterior subserosal fibroid. EDD01/10/2018. Delivered at 38+0 wks
2840	1257	1	Iatrogenic	19:21	37	2	2018-09-29	11:03	Emergency caesarean in labour	Live birth	Male	3278		9	10	No		No	No	No	No	No	No	No	No	No	No	No	No	No	No	No		No	No	2018-10-02	3		Breech presentation referred for scan as per protocol. Mother had eclamptic fit in early labour.
2868	1258	1	Iatrogenic	04:08	37	3	2018-09-12	15:45	Spontaneous vaginal	Live birth	Female	3000		8	10	No		No	No	No	No	No	No	No	No	No	No	No	No	No	No	No		No	No	2018-09-15	2
2912	1259	1	Iatrogenic	22:46	39	6	2018-10-08	14:00	Spontaneous vaginal	Live birth	Female	3680		8	9	No		No	No	No	No	No	No	No	No	No	No	No	No	No	No	No		No	No	2018-10-09	1
2923	1260	1	Spontaneous	14:33	39	4	2018-09-30	14:12	Spontaneous vaginal	Live birth	Female	4070		9	10	No		No	No	No	No	No	No	No	No	No	No	No	No	No	No	No		No	No	2018-09-30	0
2927	1261	1	Iatrogenic	18:51	38	2	2018-09-30	11:26	Spontaneous vaginal	Live birth	Female	2560		8	9	No		No	No	No	No	No	No	No	No	No	No	No	No	No	No	No		No	No	2018-10-01	1
3014	1262	1	Iatrogenic	10:04	38	5	2018-09-25	10:03	Elective caesarean	Live birth	Male	3750		9	10	No		Yes	No	No	No	No	No	No	No	No	No	No	No	No	No	No		No	No	2018-09-26	1
3015	1263	1	Spontaneous	12:29	35	4	2015-09-26	02:45	Spontaneous vaginal	Live birth	Male	2820		9	10	No		No	No	No	No	No	No	No	No	No	No	No	No	No	No	No		No	No	2018-09-27	1
3029	1264	1	Iatrogenic	20:18	39	2	2018-10-16	11:00	Spontaneous vaginal	Live birth	Male	3030		8	10	No		No	No	No	No	No	No	No	No	No	No	No	No	No	No	No		No	No	2018-10-17	1
3256	1265	1	Iatrogenic	23:37	38	6	2018-10-18	09:10	Spontaneous vaginal	Live birth	Female	3660		9	10	No		No	No	No	No	No	No	No	No	No	No	No	No	No	No	No		No	No	2018-10-20	2
1058	1266	1	Iatrogenic	10:22	36	5	2018-04-12	10:22	Elective caesarean	Live birth	Female	2220		7	8	No		No	No	No	No	No	No	No	No	No	No	No	No	No	No	No		No	No	2018-04-17	5
1058	1267	2	Iatrogenic	10:24	36	5	2018-04-12	10:24	Elective caesarean	Live birth	Male	1880		9	10	No		Yes	No	No	No	No	No	No	No	No	No	No	No	No	No	No		No	No	2018-04-17	5
1085	1268	1	Iatrogenic	21:04	41	5	2018-06-01	20:30	Spontaneous vaginal	Live birth	Female	4300		9	9	No		No	No	No	No	No	No	No	No	No	No	No	No	No	No	No		No	No	2018-06-02	1
1087	1269	1	Spontaneous	20:26	38	4	2018-04-30	12:45	Instrumental vaginal	Live birth	Female	3380		8	8	No		Yes	No	No	No	No	No	No	No	No	No	No	No	No	No	No		No	No	2018-05-02	2		baby was admitted to NICU with suspected sepsis, IABX commenced but then stopped when CRP was negative
1105	1270	1	Iatrogenic	16:47	39	1	2018-04-27	16:47	Elective caesarean	Live birth	Female	2780		9	10	No		No	No	No	No	No	No	No	No	No	No	No	No	No	No	No		No	No	2018-04-28	1
2684	1271	1	Iatrogenic	13:57	38	1	2018-08-20	13:56	Elective caesarean	Live birth	Male	3070		9	9	Yes	Coarctation of aorta	Yes	No	No	No	No	No	No	No	No	No	No	No	No	No	No		No	No	2018-08-20	0		Patient delivered at Chelsea due to Coarctation of aorta. Admitted to SCBU transferred to RBH same day 20/08/2018
1106	1272	1	Iatrogenic	07:32	32	5	2018-03-23	07:30	Emergency caesarean prior to onset of labour	Live birth	Female	1880		4	5	No		Yes	Yes	No	No	No	No	No	No	No	No	No	No	No	No	No		No	No	2018-04-15	23
1165	1273	1	Spontaneous	21:32	37	1	2018-04-16	18:15	Spontaneous vaginal	Live birth	Female	2860		9	10	No		No	No	No	No	No	No	No	No	No	No	No	No	No	No	No		No	No	2018-04-17	1
1449	1274	1	Iatrogenic	08:45	38	1	2018-04-08	04:00	Spontaneous vaginal	Live birth	Female	3120		5	8	No		No	No	No	No	No	No	No	No	No	No	No	No	No	No	No		No	No	2018-04-19	1
1451	1275	1	Iatrogenic	15:32	39	3	2018-04-15	15:30	Elective caesarean	Live birth	Male	4140		9	10	No		No	Yes	No	No	No	No	No	No	No	No	No	No	No	No	No		No	No	2018-05-17	2
1452	1276	1	Spontaneous	05:03	37	1	2018-04-13	00:40	Emergency caesarean in labour	Live birth	Male	3280		8	10	No		No	No	No	No	No	No	No	No	No	No	No	No	No	No	No		No	No	2018-04-17	4
1455	1277	1	Spontaneous	02:36	39	2	2018-05-07	00:42	Instrumental vaginal	Live birth	Female	3255		9	10	No		No	No	No	No	No	No	No	No	No	No	No	No	No	No	No		No	No	2018-05-08	1
1458	1278	1																	No	No	No	No	No	No	No	No	No	No	No	No	No	No		No					delivered out of area
1036	1279	1	Spontaneous	12:18	34	6	2018-05-14	11:15	Instrumental vaginal	Live birth	Male	2600		9	10	No		No	No	No	No	No	No	No	No	No	No	No	No	No	No	No		No	No	2018-05-20	6
892	1280	1	Spontaneous	12:21	38	1	2018-06-01	09:45	Spontaneous vaginal	Live birth	Male	3280		9	10	No		No	No	No	No	No	No	No	No	No	No	No	No	No	No	No		No	No	2018-06-02	1
1101	1281	1	Spontaneous	01:05	39	3	2018-06-09	21:40	Spontaneous vaginal	Live birth	Male	3450		9	10	No		No	No	No	No	No	No	No	No	No	No	No	No	No	No	No		No	No	2018-06-11	1
1175	1282	1	Iatrogenic	10:33	41	4	2018-07-06	13:00	Emergency caesarean in labour	Live birth	Female	3720		9	10	No		No	No	No	No	No	No	No	No	No	No	No	No	No	No	No		No	No	2018-07-10	3
1171	1283	1	Spontaneous	01:29	41	4	2018-06-12	15:30	Emergency caesarean in labour	Live birth	Male	4040		9	10	No		No	No	No	No	No	No	No	No	No	No	No	No	No	No	No		No	No	2018-06-17	2
2569	1284	1	Iatrogenic	02:38	41	6	2018-10-18	00:54	Spontaneous vaginal	Live birth	Female	3472		9	10	No		No	No	No	No	No	No	No	No	No	No	No	No	No	No	No		No	No	2018-10-18	0
2819	1285	1	Iatrogenic	12:51	38	3	2018-10-20	12:51	Emergency caesarean prior to onset of labour	Live birth	Female	2628		9	10	No		No	No	No	No	No	No	No	No	No	No	No	No	No	No	No		No	No	2018-10-23	3
3597	1286	1	Iatrogenic	21:52	36	2	2018-10-19	09:00	Spontaneous vaginal	Live birth	Female	2758		8	10	No		No	No	No	No	No	No	No	No	No	No	No	No	No	No	No		No	No	2018-10-24	4		baby in for antibiotics as a precaution social issues in the family also delayed discharge
1848	1287	1	Iatrogenic	12:06	34	1	2018-05-18	20:00	Elective caesarean	Live birth	Female	1810		9	9	No		Yes	No	No	No	No	No	No	No	No	No	No	No	No	No	No		No	No	2018-06-26	5		Transferred to Northwick park on 26/06/2018
1848	1288	2	Iatrogenic	12:07	34	1	2018-05-18	20:00	Elective caesarean	Live birth	Female	2120		9	9	No		Yes	No	No	No	No	No	No	No	No	No	No	No	No	No	No		No	No	2018-06-26	5		Infant transferred to northwick park on 26/06/2018
3078	1289	1	Spontaneous	11:46	39	0	2018-10-04	11:46	Elective caesarean	Live birth	Female	2360		9	10	No		No	No	No	No	No	No	No	No	No	No	No	No	No	No	No		No	No	2018-10-06	2
2625	1291	1	Iatrogenic	09:14	38	3	2018-08-15	09:14	Elective caesarean	Live birth	Female	3460		9	10	No		No	No	No	No	No	No	No	No	No	No	No	No	No	No	No		No	No	2018-08-18	3
2706	1292	1	Spontaneous	03:30	39	0	2018-07-28	03:04	Spontaneous vaginal	Live birth	Male	3660		9	10	No		No	No	No	No	No	No	No	No	No	No	No	No	No	No	No		No	No	2018-08-29	32
2709	1293	1	Spontaneous	16:26	38	6	2018-08-24	12:50	Spontaneous vaginal	Live birth	Male	2654		9	10	No		No	No	No	No	No	No	No	No	No	No	No	No	No	No	No		No	No	2018-08-31	7
2361	1294	1	Iatrogenic	22:51	40	0	2018-09-02	10:34	Spontaneous vaginal	Live birth	Male	3288		9	10	No		No	No	No	No	No	No	No	No	No	No	No	No	No	No	No		No	No
2362	1295	1	Spontaneous	16:25	37	6	2018-08-02	10:30	Instrumental vaginal	Live birth	Male	2652		9	10	No		No	No	No	No	No	No	No	No	No	No	No	No	No	No	No		No	No
2403	1296	1	Spontaneous	08:54	38	6	2018-09-15	08:53	Spontaneous vaginal	Live birth	Female	3132		9	10	No		No	No	No	No	No	No	No	No	No	No	No	No	No	No	No		No	No
2442	1297	1	Spontaneous	00:06	40	0	2018-07-31	23:10	Spontaneous vaginal	Live birth	Male	3735		9	10	No		No	No	No	No	No	No	No	No	No	No	No	No	No	No	No		No	No
2451	1298	1	Spontaneous	05:53	40	3	2018-09-09	03:40	Spontaneous vaginal	Live birth	Male	3474		9	10	No		No	No	No	No	No	No	No	No	No	No	No	No	No	No	No		No	No
2452	1299	1	Spontaneous	14:00	40	3	2018-08-15	13:59	Elective caesarean	Live birth	Male	3500		9	10	No		No	No	No	No	No	No	No	No	No	No	No	No	No	No	No		No	No
2457	1300	1	Spontaneous	17:21	39	3	2018-09-28	17:21	Spontaneous vaginal	Live birth	Female	2635		10	10	No		No	No	No	No	No	No	No	No	No	No	No	No	No	No	No		No	No
2461	1301	1	Spontaneous	21:26	38	0	2018-07-26	21:24	Emergency caesarean prior to onset of labour	Live birth	Female	2785		9	10	No		No	No	No	No	No	No	No	No	No	No	No	No	No	No	No		No	No
2462	1302	1	Iatrogenic	00:02	42	1	2018-08-29	21:30	Spontaneous vaginal	Live birth	Female	4130		8	10	No		No	No	No	No	No	No	No	No	No	No	No	No	No	No	No		No	No
2463	1303	1	Spontaneous	10:03	38	6	2018-09-19	05:00	Spontaneous vaginal	Live birth	Female	2592		9	10	No		No	No	No	No	No	No	No	No	No	No	No	No	No	No	No		No	No
2464	1304	1	Spontaneous	12:48	38	3	2018-07-26	12:47	Elective caesarean	Live birth	Male	3780		9	10	No		No	No	No	No	No	No	No	No	No	No	No	No	No	No	No		No	No
2465	1305	1	Iatrogenic	17:23	39	1	2018-08-20	06:45	Spontaneous vaginal	Live birth	Male	3586		9	10	No		No	No	No	No	No	No	No	No	No	No	No	No	No	No	No		No	No
2466	1306	1	Spontaneous	09:21	40	2	2018-08-20	09:17	Spontaneous vaginal	Live birth	Male	4100		9	10	No		No	No	No	No	No	No	No	No	No	No	No	No	No	No	No		No	No
2527	1307	1	Spontaneous	22:55	33	0	2018-07-08	22:54	Emergency caesarean prior to onset of labour	Live birth	Female	1875		10	10	No		Yes	No	No	No	No	No	No	No	No	No	No	No	No	No	No		No	No
2577	1308	1	Spontaneous	05:12	39	0	2018-08-25	05:08	Emergency caesarean prior to onset of labour	Live birth	Male	2925		9	10	No		No	No	No	No	No	No	No	No	No	No	No	No	No	No	No		No	No
2581	1309	1	Spontaneous	07:02	40	6	2018-08-27	02:00	Spontaneous vaginal	Live birth	Female	3290		9	10	No		No	No	No	No	No	No	No	No	No	No	No	No	No	No	No		No	No
2631	1310	1	Spontaneous	18:42	38	3	2018-08-16	11:00	Spontaneous vaginal	Live birth	Male	2905		9	10	No		No	No	No	No	No	No	No	No	No	No	No	No	No	No	No		No	No
2633	1311	1	Spontaneous	19:16	41	1	2018-09-10	17:45	Spontaneous vaginal	Live birth	Female	4040		9	9	No		No	No	No	No	No	No	No	No	No	No	No	No	No	No	No		No	No
2636	1312	1	Iatrogenic	03:03	40	6	2018-09-22	08:05	Spontaneous vaginal	Live birth	Male	3294		5	9	No		No	No	No	No	No	No	No	No	No	No	No	No	No	No	No		No	No
2644	1313	1	Spontaneous	14:47	40	0	2018-09-10	11:30	Spontaneous vaginal	Live birth	Female	3910		9	10	No		No	No	No	No	No	No	No	No	No	No	No	No	No	No	No		No	No
2707	1314	1	Iatrogenic	14:38	36	5	2018-08-17	15:45	Emergency caesarean in labour	Live birth	Female	2650		10	10	No		No	No	No	No	No	No	No	No	No	No	No	No	No	No	No		No	No
3128	1315	1	Iatrogenic	04:49	39	0	2018-10-21	21:50	Spontaneous vaginal	Live birth	Female	3110		7	7	No		No	No	No	No	No	No	No	No	No	No	No	No	No	No	No		No	No	2018-10-22	0
2919	1316	1	Iatrogenic	09:48	40	5	2018-10-26	09:47	Elective caesarean	Live birth	Male	3830		9	9	No		No	No	No	No	No	No	No	No	No	No	No	No	No	No	No		No	No	2018-10-27	1
2874	1317	1	Spontaneous	20:17	27	4	2018-10-21	20:10	Spontaneous vaginal	Live birth	Male					No		Yes	No	No	No	No	No	No	No	No	No	No	No	No	No	No		No					mecomium liquor poor cord gases
2711	1318	1	Spontaneous	14:24	36	5	2018-09-06	03:00	Emergency caesarean in labour	Live birth	Female	2700		8	9	No		No	No	No	No	No	No	No	No	No	No	No	No	No	No	No		No	No	2018-09-08	2
545	1319	1	Spontaneous	10:40	24	3	2017-10-12	09:47	Spontaneous vaginal	Live birth	Female	695		2	3	No		Yes	No	No	No	No	No	No	No	No	No	No	No	No	No	No		No	No
577	1320	1	Iatrogenic	13:31	38	5	2018-02-02	13:31	Elective caesarean	Live birth	Male	2574	2.8			No		No	No	No	No	No	No	No	No	No	No	No	No	No	No	No		No	No	2018-02-03	1
579	1321	1	Iatrogenic	10:48	39	2	2018-02-12	10:48	Elective caesarean	Live birth	Male	3014				No		No	No	No	No	No	No	No	No	No	No	No	No	No	No	No		No	No	2018-02-13	1
598	1322	1	Spontaneous	02:56	38	5	2018-02-01	00:06	Spontaneous vaginal	Live birth	Female	3174				No		No	No	No	No	No	No	No	No	No	No	No	No	No	No	No		No	No	2018-02-01	0
600	1323	1	Spontaneous	04:27	41	1	2017-12-29	13:45	Instrumental vaginal	Live birth	Male	3182				No		No	No	No	No	No	No	No	No	No	No	No	No	No	No	No		No	No	2017-12-31	0
601	1324	1	Spontaneous	21:41	29	2	2017-11-26	18:30	Spontaneous vaginal	Live birth	Indeterminate	1183				Yes	Echogenic bowel, multiple abnormalities seen on scan Surgery on 27/11/17 Cloacal anomaly, imperforate anus and ambiguous genitalia	Yes	No	No	No	No	No	No	No	No	No	No	No	No	No	No		No	No
602	1325	1	Spontaneous	03:20	36	1	2017-12-10	18:25	Instrumental vaginal	Live birth	Male	1345				Yes	Diagnosed with: Cleft Palate Pierre Robin Sequence Micrognathia PDA	Yes	No	No	No	No	No	No	No	No	No	No	No	No	No	No		No	No	2018-05-09	125
626	1326	1	Iatrogenic	12:38	41	4	2018-02-06	23:15	Spontaneous vaginal	Live birth	Male	3685				No		No	No	No	No	No	No	No	No	No	No	No	No	No	No	No		No	No
627	1327	1	Spontaneous	22:52	36	1	2018-02-04	21:00	Spontaneous vaginal	Live birth	Female	2032	1.4			No		No	No	No	No	No	No	No	No	No	No	No	No	No	No	No		No	No	2018-02-07	3
628	1328	1	Spontaneous	02:27	25	0	2017-11-17	01:00	Spontaneous vaginal	Live birth	Female	816		3	8	No		Yes	No	No	No	No	No	No	No	No	No	No	No	No	No	No		No	No
629	1329	1	Iatrogenic	17:38	39	0	2018-02-07	17:38	Elective caesarean	Live birth	Male	4136				No		No	No	No	No	No	No	No	No	No	No	No	No	No	No	No		No	No
630	1330	1	Spontaneous	16:22	39	4	2018-01-11	11:15	Spontaneous vaginal	Live birth	Female	3360				No		No	No	No	No	No	No	No	No	No	No	No	No	No	No	No		No	No
3312	1331	1	Iatrogenic	09:42	38	4	2018-07-12	09:42	Emergency caesarean prior to onset of labour	Live birth	Male	2700		10	10	No		No	No	No	No	No	No	No	No	No	No	No	No	No	No	No		No	No	2018-07-14	2
3785	1332	1	Spontaneous	12:27	34	2	2019-01-02	18:45	Emergency caesarean in labour	Live birth	Male	2460		9	10	No		Yes	Yes	No	No	No	No	No	No	No	No	No	No	No	No	No		No	No	2019-01-24	21		Admitted on the 29/10/2018 due to pain management control, maybe related with bowel spasmodic pain.. Having steroids on the 02/01/2019 at 15:10 & 03/01/2019 at 03:40. Newborn admitted to SCBU due to prematurity and grunting/chest recession. Baby also had GIF gastric haemorrhagic with melena. For this last diagnoses the baby was transfer on the 05/01/2019 to Chelsea hospital and returned to our ho…
3578	1333	1	Iatrogenic	11:57	35	3	2018-11-13	11:56	Emergency caesarean prior to onset of labour	Live birth	Female	2550		7	9	No		No	No	No	No	No	No	No	No	No	No	No	No	No	No	No		No	No	2018-11-21	8		patient was due to be discharged on the 02/11/2018, but as she referred to start with some tightening's, they ruled an FFN in order to rule out any problem. Her FFN was higher than previously, so they decided to keep her admitted. Baby had IV ABX discontinued as cultures NEG
3803	1334	1	Spontaneous	06:00	39	2	2018-09-21	13:32	Instrumental vaginal	Live birth	Male	3190		10	10	No		No	No	No	No	No	No	No	No	No	No	No	No	No	No	No		No	No	2018-09-23	1
3800	1335	1	Spontaneous	16:57	36	3	2018-09-06	12:00	Instrumental vaginal	Live birth	Female	2816		9	10	No		No	No	No	No	No	No	No	No	No	No	No	No	No	No	No		No	No	2018-09-16	8		Mum was PET, IVABX screen and treat for baby due to prem 36+3, prom and maternal pyrexia/?sepsis
468	1336	1	Spontaneous	14:18	21	3	2017-08-15	05:20	Spontaneous vaginal	Late miscarriage	Female	390				No		No	No	No	No	No	No	No	No	No	No	No	No	No	No	No		No	No
2724	1337	1	Spontaneous	12:51	38	5	2018-08-25	01:35	Spontaneous vaginal	Live birth	Female	3452		9	10	No		No	No	No	No	No	No	No	No	No	No	No	No	No	No	No		No	No	2018-09-26	32
3809	1338	1	Spontaneous	00:05	39	1	2018-10-31	22:00	Spontaneous vaginal	Live birth	Female	3072		9	10	No		No	No	No	No	No	No	No	No	No	No	No	No	No	No	No		No	No	2018-11-01	0
3810	1339	1	Spontaneous	03:53	33	3	2018-08-12	23:30	Spontaneous vaginal	Live birth	Female	1770		8	9	No		Yes	Yes	No	No	No	No	No	No	No	Yes	No	No	No	No	No		No	No	2018-09-01	17		SROM on 12th, admitted and discharged on 14th. Readmitted on 15th with contractions.Bilateral IVH Grade 1. Cried at birth, apgar 10 at 10 minutes.Admitted to SCBU due to prem, resp distress and for septic screen
3813	1340	1	Spontaneous	11:20	40	4	2018-10-10	00:35	Instrumental vaginal	Live birth	Female	4022				No		No	No	No	No	No	No	No	No	No	No	No	No	No	No	No		No	No	2018-10-12	2
3816	1341	1	Iatrogenic	17:17	38	6	2018-09-18	15:50	Spontaneous vaginal	Live birth	Male	2680		9	10	No		No	No	No	No	No	No	No	No	No	No	No	No	No	No	No		No	No	2018-09-19	1
3823	1342	1	Iatrogenic	15:45	37	6	2018-09-17	15:45	Elective caesarean	Live birth	Male	2840		9	10	No		No	No	No	No	No	No	No	No	No	No	No	No	No	No	No		No	No	2018-09-19	2		Previous concealed abruption and stillbirth at 33/40 with previous pregnancy.
3826	1343	1	Spontaneous	12:01	35	5	2018-08-14	11:55	Spontaneous vaginal	Live birth	Male	2790		9	10	No		No	No	No	No	No	No	No	No	No	No	No	No	No	No	No		No	No	2018-08-17	3		Baby screen and treat IVABX
3129	1345	1	Spontaneous	02:56	39	5	2018-11-04	02:22	Spontaneous vaginal	Live birth	Female	3310		9	10	No		No	No	No	No	No	No	No	No	No	No	No	No	No	No	No		No	No	2018-11-04	0
3802	1346	1	Iatrogenic	20:06	37	1	2018-09-26	17:55	Spontaneous vaginal	Live birth	Female	2165		10	10	No		No	No	No	No	No	No	No	No	No	No	No	No	No	No	No		No	No	2018-10-01	5
3829	1347	1	Iatrogenic	16:13	38	0	2018-09-10	08:30	Spontaneous vaginal	Live birth	Male	3280		9	10	No		No	No	No	No	No	No	No	No	No	No	No	No	No	No	No		No	No	2018-09-11	1
3830	1348	1	Spontaneous	13:23	39	0	2018-10-25	13:23	Spontaneous vaginal	Live birth	Male	2685				No		No	No	No	No	No	No	No	No	No	No	No	No	No	No	No		No	No	2018-10-26	1
3844	1349	1	Iatrogenic	12:34	37	1	2018-09-17	12:34	Elective caesarean	Live birth	Male	2174		9		No		No	No	No	No	No	No	No	No	No	No	No	No	No	No	No		No	No	2018-09-18	1
3846	1350	1	Spontaneous	06:59	39	5	2018-10-31	03:00	Spontaneous vaginal	Live birth	Female	3405		9	10	No		No	No	No	No	No	No	No	No	No	No	No	No	No	No	No		No	No	2018-11-01	1
3847	1351	1	Iatrogenic	19:24	38	2	2018-09-30	09:05	Spontaneous vaginal	Live birth	Male	3778		10		No		No	No	No	No	No	No	No	No	No	No	No	No	No	No	No		No	No	2018-10-01	1
3848	1352	1	Spontaneous	02:52	39	0	2018-09-26	01:30	Spontaneous vaginal	Live birth	Female	2822		8	9	No		No	No	No	No	No	No	No	No	No	No	No	No	No	No	No		No	No	2018-09-26	0
3857	1353	1	Spontaneous	14:16	40	1	2018-09-28	14:06	Spontaneous vaginal	Live birth	Male	3218		9	10	No		No	No	No	No	No	No	No	No	No	No	No	No	No	No	No		No	No	2018-09-28	0
3859	1354	1	Spontaneous	12:36	37	4	2018-11-03	04:00	Spontaneous vaginal	Live birth	Female	2720		9	10	No		No	No	No	No	No	No	No	No	No	No	No	No	No	No	No		No	No	2018-11-04	1
3866	1355	1	Spontaneous	11:49	38	2	2018-10-23	11:16	Spontaneous vaginal	Live birth	Female	2820		8	10	No		No	No	No	No	No	No	No	No	No	No	No	No	No	No	No		No	No	2018-10-24	1
2612	1356	1	Spontaneous	05:35	40	5	2018-11-01	04:00	Spontaneous vaginal	Live birth	Female	4350		9	10	No		No	No	No	No	No	No	No	No	No	No	No	No	No	No	No		No	No	2018-11-02	0
2816	1357	1	Iatrogenic	05:16	40	5	2018-10-31	13:35	Spontaneous vaginal	Live birth	Female	3680		9	10	No		No	No	No	No	No	No	No	No	No	No	No	No	No	No	No		No	No	2018-11-02	1
3206	1358	1	Iatrogenic	04:10	40	0	2018-10-29	06:40	Emergency caesarean in labour	Live birth	Male	3606		9	10	No		No	No	No	No	No	No	No	No	No	No	No	No	No	No	No		No	No	2018-10-31	1
2699	1359	1																	No	No	No	No	No	No	No	No	No	No	No	No	No	No		No					Left district. Message left 6/11/2018 to call back to get outcomes. GP letter sent for outcomes
2690	1360	1	Spontaneous	17:36	39	1	2018-11-02	17:05	Spontaneous vaginal	Live birth	Male	3680		9	10	No		No	No	No	No	No	No	No	No	No	No	No	No	No	No	No		No	No	2018-11-03	1
3183	1361	1	Spontaneous	02:50	35	5	2018-10-02	02:45	Spontaneous vaginal	Live birth	Female	2600		9	9	No		No	No	No	No	No	No	No	No	No	No	No	No	No	No	No		No	No	2018-10-03	1
3252	1362	1	Iatrogenic	23:51	37	3	2018-11-03	04:05	Instrumental vaginal	Live birth	Male	2754		9	10	No		No	No	No	No	No	No	No	No	No	No	No	No	No	No	No		No	No	2018-11-06	3
3582	1363	1	Spontaneous	23:21	38	0	2018-11-05	23:06	Spontaneous vaginal	Live birth	Male	3080		8	10	No		No	No	No	No	No	No	No	No	No	No	No	No	No	No	No		No	No	2018-11-06	1
3483	1364	1	Iatrogenic	08:44	37	4	2017-05-19	22:07	Spontaneous vaginal	Live birth	Male	2870		9	9	No		No	No	No	No	No	No	No	No	No	No	No	No	No	No	No		No	No				jaundiced
3880	1365	1	Spontaneous	03:02	33	0	2017-04-01	14:18	Spontaneous vaginal	Live birth	Female	2110		8	9	No		Yes	No	No	No	No	No	No	No	No	No	No	No	No	No	No		No		2017-04-23	12
3463	1366	1	Iatrogenic	19:00	39	2	2018-11-07	18:20	Spontaneous vaginal	Live birth	Female	3740		9	9	No		No	No	No	No	No	No	No	No	No	No	No	No	No	No	No		No	No	2018-11-08	1
3885	1367	1	Spontaneous	21:19	41	0	2018-10-30	03:00	Spontaneous vaginal	Live birth	Female	3488		9		No		No	No	No	No	No	No	No	No	No	No	No	No	No	No	No		No	No	2018-10-31	1
3192	1368	1	Iatrogenic	11:45	39	5	2018-10-23	11:45	Elective caesarean	Live birth	Female	3255	28.6	9	9	No		No	No	No	No	No	No	No	No	No	No	No	No	No	No	No		No	No	2018-10-25	2
3190	1369	1	Iatrogenic	03:06	39	6	2018-10-24	18:25	Spontaneous vaginal	Live birth	Male	3338	30.9	9	9	No		No	No	No	No	No	No	No	No	No	No	No	No	No	No	No		No	No	2018-10-26	1
3200	1370	1	Iatrogenic	09:55	40	3	2018-10-31	19:00	Spontaneous vaginal	Live birth	Female	2948	10.3	9	9	No		No	No	No	No	No	No	No	No	No	No	No	No	No	No	No		No	No	2018-11-06	5
3199	1371	1	Iatrogenic	10:35	39	6	2018-10-16	15:00	Spontaneous vaginal	Live birth	Female	3554	45	9	9	No		No	No	No	No	No	No	No	No	No	No	No	No	No	No	No		No	No	2018-10-18	1
3217	1372	1	Spontaneous	01:42	39	2	2018-10-17	21:00	Spontaneous vaginal	Live birth	Male	3280		9	9	No		No	No	No	No	No	No	No	No	No	No	No	No	No	No	No		No	No	2018-10-19	1
3219	1373	1	Spontaneous	15:16	39	5	2018-10-20	23:45	Instrumental vaginal	Live birth	Female	3410	67.5	2	6	No		Yes	Yes	No	No	No	No	Yes	No	No	No	No	No	No	No	No		No	No	2018-10-24	2
2459	1374	1	Iatrogenic	14:55	41	6	2018-11-01	14:55	Emergency caesarean prior to onset of labour	Live birth	Male	3768	40.2	9	10	No		No	No	No	No	No	No	No	No	No	No	No	No	No	No	No		No	No	2018-11-06	5
2826	1375	1	Spontaneous	20:43	41	0	2018-10-18	20:30	Spontaneous vaginal	Live birth	Female	3492	29.2	9	9	No		No	No	No	No	No	No	No	No	No	No	No	No	No	No	No		No	No	2018-10-19	1
2849	1376	1	Spontaneous	11:43	39	1	2018-09-25	11:40	Spontaneous vaginal	Live birth	Male	3426	41.6	9	10	No		No	No	No	No	No	No	No	No	No	No	No	No	No	No	No		No	No	2018-09-25	0
3221	1377	1	Iatrogenic	20:23	40	0	2018-10-26	19:00	Emergency caesarean in labour	Live birth	Male	3274	50.8	2	9	No		Yes	No	No	No	No	No	No	No	No	No	No	No	No	No	No		No	No	2018-10-30	4
1242	1378	1																	No	No	No	No	No	No	No	No	No	No	No	No	No	No		No					Out of area. No information on Badgernet regarding delivery.
1443	1379	1	Iatrogenic	23:21	38	2	2018-05-26	16:00	Emergency caesarean in labour	Live birth	Male	3610		9	10	No		No	No	No	No	No	No	No	No	No	No	No	No	No	No	No		No	No	2018-06-02	5		Baby screened and treated with antibiotics for 3 days due to maternal sepsis, low inflammatory markers, blood colture negative. Developed jaundice on day 2, treated with photo-therapy.
1444	1380	1	Spontaneous	07:54	40	0	2018-06-26	22:30	Emergency caesarean in labour	Live birth	Male	3830		7	10	No		No	No	No	No	No	No	No	No	No	No	No	No	No	No	No		No	No	2018-06-29	2
1453	1381	1	Spontaneous	07:06	40	1	2018-06-06	00:00	Emergency caesarean in labour	Live birth	Female	2903		9	10	No		No	No	No	No	No	No	No	No	No	No	No	No	No	No	No		No	No	2018-06-08	2
1463	1382	1	Iatrogenic	19:11	38	2	2018-06-18	19:06	Spontaneous vaginal	Live birth	Female	3520		9	10	No		No	No	No	No	No	No	No	No	No	No	No	No	No	No	No		No	No	2018-06-20	2
1465	1383	1	Iatrogenic	23:43	40	0	2018-06-16	22:18	Spontaneous vaginal	Live birth	Female	2700		9	10	No		No	No	No	No	No	No	No	No	No	No	No	No	No	No	No		No	No	2018-06-28	12
3931	1384	1	Iatrogenic	10:53	39	3	2018-10-30	10:51	Elective caesarean	Live birth	Female	3800		9	10	No		No	No	No	No	No	No	No	No	No	No	No	No	No	No	No		No	No	2018-10-31	1
3841	1385	1	Spontaneous	01:19	38	3	2018-11-07	21:40	Spontaneous vaginal	Live birth	Female	3604		9	10	No		No	No	No	No	No	No	No	No	No	No	No	No	No	No	No		No	No	2018-11-11	1
3932	1386	1	Spontaneous	05:12	37	4	2018-10-06	05:07	Spontaneous vaginal	Live birth	Male	3126		9	10	No		No	No	No	No	No	No	No	No	No	No	No	No	No	No	No		No	No	2018-10-08	2
3934	1387	1	Iatrogenic	05:35	40	3	2018-10-20	05:15	Spontaneous vaginal	Live birth	Male	3700		9	10	No		No	No	No	No	No	No	No	No	No	No	No	No	No	No	No		No	No	2018-10-20	0
3935	1388	1	Spontaneous	10:31	38	4	2018-10-18	20:00	Spontaneous vaginal	Live birth	Male	3244		8	10	No		No	No	No	No	No	No	No	No	No	No	No	No	No	No	No		No	No	2018-10-19	0
3937	1389	1	Spontaneous	02:25	39	6	2018-10-26	02:18	Spontaneous vaginal	Live birth	Female	3530		8	10	No		No	No	No	No	No	No	No	No	No	No	No	No	No	No	No		No	No	2018-10-28	2
3942	1391	1	Spontaneous	08:20	40	2	2018-10-28	07:30	Spontaneous vaginal	Live birth	Male	3985		10	10	No		No	No	No	No	No	No	No	No	No	No	No	No	No	No	No		No	No	2018-10-29	1
3947	1392	1	Spontaneous	09:01	37	6	2018-10-21	17:00	Instrumental vaginal	Live birth	Male	2900		9	10	No		No	No	No	No	No	No	No	No	No	No	No	No	No	No	No		No	No	2018-10-22	0
2945	1393	1	Spontaneous	00:25	41	0	2018-06-18	00:25	Spontaneous vaginal	Live birth	Female	3380		9	9	No		No	No	No	No	No	No	No	No	No	No	No	No	No	No	No		No	No	2018-06-19	1
1960	1394	1	Spontaneous	16:15	40	0	2018-08-03	11:45	Spontaneous vaginal	Live birth	Female	3450		9	10	No		No	No	No	No	No	No	No	No	No	No	No	No	No	No	No		No	No	2018-08-05	2		Delivered at 40+0
3951	1395	1	Iatrogenic	15:21	32	0	2018-11-07	15:21	Emergency caesarean in labour	Live birth	Male	2090		2	5	No		Yes	Yes	No	No	No	No	No	No	No	No	No	No	No	No	No		No	Yes	2018-11-27	20
1469	1396	1	Iatrogenic	04:45	41	0	2018-06-28	04:41	Spontaneous vaginal	Live birth	Female	4050		9	10	No		No	No	No	No	No	No	No	No	No	No	No	No	No	No	No		No	No	2018-06-29	1
1500	1397	1	Iatrogenic	07:38	41	0	2018-06-08	19:10	Emergency caesarean prior to onset of labour	Live birth	Male	3875		5	10	No		No	No	No	No	No	No	No	No	No	No	No	No	No	No	No		No	No	2018-06-11	2
1505	1398	1	Spontaneous	14:46	39	1	2018-06-02	14:45	Spontaneous vaginal	Live birth	Male	3390		9	9	No		No	No	No	No	No	No	No	No	No	No	No	No	No	No	No		No	No	2018-06-04	2
1572	1399	1	Iatrogenic	17:03	39	6	2018-06-05	17:03	Elective caesarean	Live birth	Male	3800		9	9	No		No	No	No	No	No	No	No	No	No	No	No	No	No	No	No		No	No	2018-06-07	2
1506	1400	1	Iatrogenic	05:26	39	2	2018-06-10	14:42	Emergency caesarean in labour	Live birth	Male	3570		8	10	No		No	No	No	No	No	No	No	No	No	No	No	No	No	No	No		No	No	2018-06-13	2		Treated with antibiotics in view of maternal pyrexia and GBS but blood culture negative.
1573	1401	1	Spontaneous	08:21	38	6	2018-06-06	02:00	Emergency caesarean in labour	Live birth	Male	3360		9	10	No		No	No	No	No	No	No	No	No	No	No	No	No	No	No	No		No	No	2018-06-10	3
1507	1402	1	Spontaneous	16:38	38	6	2018-06-18	14:00	Spontaneous vaginal	Live birth	Female	3150		9	10	No		No	No	No	No	No	No	No	No	No	No	No	No	No	No	No		No	No	2018-06-19	1
1574	1403	1	Spontaneous	05:51	41	5	2018-07-12	00:00	Instrumental vaginal	Live birth	Female	3890		9	10	No		No	No	No	No	No	No	No	No	No	No	No	No	No	No	No		No	No	2018-07-15	3
1925	1404	1	Spontaneous	02:54	41	0	2018-06-23	23:35	Emergency caesarean in labour	Live birth	Female	3240		9	10	No		No	No	No	No	No	No	No	No	No	No	No	No	No	No	No		No	No	2018-06-28	4
2074	1405	1	Iatrogenic	13:22	37	4	2018-06-07	13:22	Emergency caesarean in labour	Live birth	Female	2330		9	10	No		No	No	No	No	No	No	No	No	No	No	No	No	No	No	No		No	No	2018-06-11	4		IUGR baby.
2139	1406	1			38	1													No	No	No	No	No	No	No	No	No	No	No	No	No	No		No					Out of area. Neonatal date of birth obtained from NHS spine
1729	1407	1	Spontaneous	16:52	39	3	2018-06-15	09:10	Emergency caesarean in labour	Live birth	Female	3270		9	9	No		No	No	No	No	No	No	No	No	No	No	No	No	No	No	No		No	No	2018-06-17	2
1744	1408	1	Iatrogenic	15:04	39	2	2018-06-05	03:30	Instrumental vaginal	Live birth	Male	4080		9	10	No		No	No	No	No	No	No	No	No	No	No	No	No	No	No	No		No	No	2018-06-06	1
3097	1409	1	Iatrogenic	13:10	40	5	2018-10-31	13:10	Elective caesarean	Live birth	Male	2728		9	10	No		No	No	No	No	No	No	No	No	No	No	No	No	No	No	No		No	No	2018-11-01	1
3591	1410	1	Spontaneous	05:36	32	0	2018-10-24	05:36	Spontaneous vaginal	Live birth	Female	1204		6	9	No		Yes	Yes	No	No	No	No	No	No	No	No	No	No	No	No	No		No	Yes	2018-11-09	16		No documentation of ruptured membranes on our hospital or in main notes
3591	1411	2	Spontaneous	05:36	32	0	2018-10-24	05:46	Spontaneous vaginal	Live birth	Female	1204		7	10	No		Yes	Yes	No	Yes	No	No	No	No	No	No	No	No	No	No	No		No	Yes	2018-11-06	13
2952	1412	1	Spontaneous	18:24	39	1	2018-10-31	16:37	Spontaneous vaginal	Live birth	Male	3650		9	10	No		Yes	No	No	No	No	No	No	No	No	No	No	No	No	No	No		No	No	2018-11-05	5		baby was in NICU due to withdrawing due to mums drug use
2096	1413	1	Iatrogenic	11:54	39	2	2018-06-25	11:52	Elective caesarean	Live birth	Male	3425				No		No	No	No	No	No	No	No	No	No	No	No	No	No	No	No		No	No
1533	1414	1	Iatrogenic	15:43	40	1	2018-06-05	15:42	Elective caesarean	Live birth	Male	3705		9	10	No		No	No	No	No	No	No	No	No	No	No	No	No	No	No	No		No	No
3966	1415	1	Iatrogenic	09:03	39	3	2017-03-24	02:00	Spontaneous vaginal	Live birth	Female	3820		9	9	No		No	No	No	No	No	No	No	No	No	No	No	No	No	No	No		No	No
3967	1416	1	Spontaneous	23:08	35	1	2017-05-04	19:30	Spontaneous vaginal	Live birth	Female	3970		9	9	No		No	No	No	No	No	No	No	No	No	No	No	No	No	No	No		No	No	2017-05-04	1
3968	1417	1	Iatrogenic	13:33	41	6	2017-05-03	00:22	Spontaneous vaginal	Live birth	Female	3630		9	9	No		No	No	No	No	No	No	No	No	No	No	No	No	No	No	No		No	No	2017-05-04	1
3971	1419	1	Iatrogenic	21:31	23	0	2017-07-02	09:00	Emergency caesarean in labour	Live birth	Male	3901		9	9	No		No	No	No	No	No	No	No	No	No	No	No	No	No	No	No		No	No	2017-03-03	1
3973	1420	1	Spontaneous	18:48	38	5	2017-05-07	03:00	Spontaneous vaginal	Live birth	Female	3200		9	9	No		No	No	No	No	No	No	No	No	No	No	No	No	No	No	No		No	No	2017-05-08	1
1028	1421	1	Iatrogenic		24	5	2018-02-17	00:00	Emergency caesarean prior to onset of labour	Live birth	Female							Yes	No	No	No	No	No	No	No	No	No	No	No	No	No	No		Yes	No			2018-02-17	have attempted to retrieve missing data from St peters hospital twice but no repsonse.
3469	1422	1	Iatrogenic	15:49	37	6	2018-11-12	09:30	Instrumental vaginal	Live birth	Male	2562	9.3	9	9	No		No	No	No	No	No	No	No	No	No	No	No	No	No	No	No		No	No	2018-11-14	2
2837	1424	1	Spontaneous	19:09	39	4	2018-11-06	19:09	Spontaneous vaginal	Live birth	Female	3618	72.3	7	9	No		No	No	No	No	No	No	No	No	No	No	No	No	No	No	No		No	No	2018-11-07	1
3467	1426	1	Iatrogenic	18:17	38	4	2018-11-01	18:17	Emergency caesarean prior to onset of labour	Live birth	Male	3290	22.8	9	9	No		No	No	No	No	No	No	No	No	No	No	No	No	No	No	No		No	No	2018-11-03	2
3975	1427	1	Iatrogenic	22:10	37	6	2018-11-11	22:00	Spontaneous vaginal	Live birth	Female	2945		9	10	No		No	No	No	No	No	No	No	No	No	No	No	No	No	No	No		No	No	2018-11-12	1
3976	1428	1	Spontaneous	15:25	34	3	2018-10-12	15:25	Emergency caesarean prior to onset of labour	Live birth	Male	2696				No		Yes	No	No	No	No	No	No	No	No	No	No	No	No	No	No		No	No	2018-10-25	13		Cried at birth (?apgar 9 at 1 minute, not documented). Admitted to SCBU due to prematurity. (LSCS for abnormal CTG). Born in good condition, required some o2 after birth. Screen and treated for sepsis with IVABX. Blood cultures negative. Off CPAP and self ventilating in air by day 3. At discharge was 4hrly bottle feeds of EBM aprox 165/190ml/kg/day.
3309	1430	1	Iatrogenic	07:40	36	0	2018-10-14	07:40	Emergency caesarean in labour	Live birth	Male	2508	20.2	9	9	No		No	No	No	No	No	No	No	No	No	No	No	No	No	No	No		No	No	2018-10-17	3
3980	1431	1	Spontaneous	22:20	19	5	2017-02-01	14:35	Spontaneous vaginal	Late miscarriage	Unknown								No	No	No	No	No	No	No	No	No	No	No	No	No	No		No
3983	1432	1	Iatrogenic	09:50	37	5	2018-11-07	09:49	Elective caesarean	Live birth	Female	3615		9	9	No		No	No	No	No	No	No	No	No	No	No	No	No	No	No	No		No	No	2018-11-09	2
3016	1433	1	Iatrogenic	10:52	38	4	2018-10-23	21:35	Instrumental vaginal	Live birth	Male	3550	74	6	9	No		Yes	No	No	No	No	No	Yes	No	No	No	No	No	No	No	No		No	No	2018-10-28	4
2844	1434	1	Iatrogenic	18:59	39	6	2018-10-31	21:05	Instrumental vaginal	Live birth	Female	3320	45.5	9	9	No		No	No	No	No	No	No	No	No	No	No	No	No	No	No	No		No	No	2018-11-03	1
3985	1435	1	Spontaneous	08:01	40	0	2017-06-23	03:45	Instrumental vaginal	Live birth	Female	4030		9		No		No	No	No	No	No	No	No	No	No	No	No	No	No	No	No		No	No	2017-06-26	3
3981	1437	1	Spontaneous	12:20	31	0	2017-03-16	02:45	Emergency caesarean prior to onset of labour	Live birth	Male	1565				No		No	No	No	No	No	No	No	No	No	No	No	No	No	No	No		No	No	2017-05-03	25
3994	1438	1	Spontaneous	07:56	31	4	2018-10-27	07:02	Spontaneous vaginal	Live birth	Female	1770		9	10	No		Yes	Yes	No	No	No	No	No	No	No	No	No	No	No	No	No		No	No	2018-11-01	5		Transferred to St Thomas's SCBU due to renal concerns for Specialist renal input/care.
3997	1440	1	Spontaneous	11:13	33	6	2018-10-29	11:13	Emergency caesarean prior to onset of labour	Live birth	Female	2075		9	10	No		Yes	No	No	No	No	No	No	No	No	No	No	No	No	No	No		No	No	2018-11-11	13		Cried at birth. Transferred to SCBU due to prematurity, Resp distress on unit CPAP commenced. Self ventilating on air at discharge. Screen and treat IVABX discontinued following normal blood cultures after 48hr
3996	1441	1	Spontaneous	06:46	38	1	2017-01-24	00:00	Emergency caesarean in labour	Live birth	Female	2850		6	9	No		No	No	No	No	No	No	No	No	No	No	No	No	No	No	No		No	No	2017-07-06	4
3995	1442	1	Spontaneous	18:37	40	4	2017-07-28	09:50	Spontaneous vaginal	Live birth	Male	3520				No		No	No	No	No	No	No	No	No	No	No	No	No	No	No	No		No	No
3285	1444	1	Spontaneous	18:09	38	3	2018-07-17	17:58	Spontaneous vaginal	Live birth	Male	3065		9	9	No		No	No	No	No	No	No	No	No	No	No	No	No	No	No	No		No	No	2018-07-18	1
2537	1445	1	Iatrogenic	09:31	37	2	2018-08-06	09:31	Emergency caesarean prior to onset of labour	Live birth	Male	2880		9	10	No		No	No	No	No	No	No	No	No	No	No	No	No	No	No	No		No	No	2018-08-10	4
1481	1446	1	Iatrogenic	12:02	33	5	2014-04-23	07:00	Instrumental vaginal	Live birth	Female	1871				No		Yes	Yes	No	No	No	No	No	No	No	No	No	No	No	No	No		No	No	2018-05-12	19		Information for neonatal outcome collected directly from mother as she delivered at North Middlessex Hospital. Pt was induced at 34 weeks due to maternal cardiac condition and reduced fetal movements. Pt did not remember her baby's APGAR scores.
3288	1447	1	Iatrogenic	03:39	37	2	2018-11-09	01:00	Spontaneous vaginal	Live birth	Male	4130		9	9	No		No	No	No	No	No	No	No	No	No	No	No	No	No	No	No		No	Yes	2018-11-10	1
3280	1448	1	Spontaneous	17:27	40	0	2018-11-09	07:00	Spontaneous vaginal	Live birth	Female	3190		7	9	No		No	No	No	No	No	No	No	No	No	No	No	No	No	No	No		No	No	2018-11-11	1
3184	1449	1	Iatrogenic	18:42	38	3	2018-11-10	13:58	Emergency caesarean in labour	Live birth	Male	3680		8	10	No		No	No	No	No	No	No	No	No	No	No	No	No	No	No	No		No	No	2018-11-12	2
3009	1450	1	Iatrogenic	23:43	39	1	2018-11-11	22:08	Spontaneous vaginal	Live birth	Male	3450		9	9	No		No	No	No	No	No	No	No	No	No	No	No	No	No	No	No		No	No	2018-11-12	1
3310	1451	1	Spontaneous	19:45	39	0	2018-07-09	18:31	Spontaneous vaginal	Live birth	Male	3350		9	10	No		No	No	No	No	No	No	No	No	No	No	No	No	No	No	No		No	No	2018-07-11	2
1459	1452	1	Iatrogenic	09:05	41	1	2018-07-11	19:00	Spontaneous vaginal	Live birth	Male	3900		9	10	No		No	No	No	No	No	No	No	No	No	No	No	No	No	No	No		No	No	2018-07-14	1
1643	1453	1	Iatrogenic	12:57	36	3	2018-06-20	12:57	Elective caesarean	Live birth	Female	2530		3	4	No		Yes	Yes	No	No	No	No	No	No	No	No	No	No	No	No	No		No	No	2018-06-29	9
1652	1454	1	Iatrogenic	16:59	37	4	2018-07-01	16:58	Emergency caesarean prior to onset of labour	Live birth	Male	3080		9	10	No		No	No	No	No	No	No	No	No	No	No	No	No	No	No	No		No	No	2018-07-04	3
1759	1455	1	Iatrogenic	17:51	34	3	2018-06-02	17:50	Emergency caesarean prior to onset of labour	Live birth	Male	2020		9	10	No		No	No	No	No	No	No	No	No	No	No	No	No	No	No	No		No	No	2018-06-18	16
1784	1456	1	Iatrogenic	22:03	40	6	2018-08-06	10:00	Spontaneous vaginal	Live birth	Female	3110		3	10	No		No	No	No	No	No	No	No	No	No	No	No	No	No	No	No		No	No	2018-08-11	5
2236	1457	1	Spontaneous	00:30	39	1	2018-07-05	00:30	Emergency caesarean in labour	Live birth	Male	3460		9	10	No		No	No	No	No	No	No	No	No	No	No	No	No	No	No	No		No	No	2018-07-09	4
2251	1458	1	Spontaneous	07:30	39	2	2018-07-29	03:00	Emergency caesarean in labour	Live birth	Male	3360		9	10	No		No	No	No	No	No	No	No	No	No	No	No	No	No	No	No		No	No	2018-07-03	2
2258	1459	1	Spontaneous	13:59	40	2	2018-07-17	22:40	Spontaneous vaginal	Live birth	Female	3000		8	9	No		No	No	No	No	No	No	No	No	No	No	No	No	No	No	No		No	No
2267	1460	1	Spontaneous	00:37	39	4	2018-07-01	00:35	Spontaneous vaginal	Live birth	Male	3050		9	10	No		No	No	No	No	No	No	No	No	No	No	No	No	No	No	No		No	No	2018-07-01	0
2274	1461	1	Spontaneous	23:30	40	1	2018-07-31	19:32	Instrumental vaginal	Live birth	Female	3690		8	9	No		No	No	No	No	No	No	No	No	No	No	No	No	No	No	No		No	No	2018-08-02	2
4034	1462	1	Spontaneous	09:42	31	2	2019-01-04	06:00	Spontaneous vaginal	Live birth	Male	1550		7	9	No		Yes	Yes	No	No	No	No	No	No	No	No	No	No	Yes	No	Yes	St Marys	No	No	2019-02-06	33		Scan at 24 weeks shows Cx 26mmm long without funnelling- 14/11/2018. Baby admitted to SCBU with the initial diagnosed of Prematurity, sepsis suspected, jaundice and finally with the respiratory distress syndrome. The baby was transferred to St Mary's hospital on the 06/01/19, >24h of delivery. Initially the bloods cultures were negative. St Mary's did not provided with further data. but baby retu…
1912	1463	1	Spontaneous	07:07	39	5	2018-07-03	00:30	Spontaneous vaginal	Live birth	Female	2750		9	10	No		No	No	No	No	No	No	No	No	No	No	No	No	No	No	No		No	Yes	2018-07-05	1
1915	1464	1	Iatrogenic	16:33	38	1	2018-07-16	22:20	Spontaneous vaginal	Live birth	Female	3200		9	9	No		No	No	No	No	No	No	No	No	No	No	No	No	No	No	No		No	No	2018-07-19	2
1918	1465	1	Iatrogenic	14:07	38	2	2018-07-14	14:07	Emergency caesarean prior to onset of labour	Live birth	Female	2500		9	10	No		No	No	No	No	No	No	No	No	No	No	No	No	No	No	No		No	No	2018-07-18	4
1934	1466	1	Iatrogenic	16:30	37	5	2018-07-09	16:30	Elective caesarean	Live birth	Male	3900		9	10	No		No	No	No	No	No	No	No	No	No	No	No	No	No	No	No		No	No	2018-07-11	2
1048	1468	1	Spontaneous	13:28	40	0	2018-07-12	13:10	Instrumental vaginal	Live birth	Male	4050		9	9	No		No	No	No	No	No	No	No	No	No	No	No	No	No	No	No		No	No	2018-07-17	5
1690	1469	1	Iatrogenic	15:17	39	0	2018-05-04	19:45	Spontaneous vaginal	Live birth	Male	3480		9	10	No		No	No	No	No	No	No	No	No	No	No	No	No	No	No	No		No	No	2018-05-07	1
2346	1470	1	Iatrogenic	15:03	37	2	2018-08-14	15:03	Elective caesarean	Live birth	Female	2290		8	8	No		No	No	No	No	No	No	No	No	No	No	No	No	No	No	No		No	No	2018-08-17	3
2346	1471	2	Iatrogenic	15:05	37	2	2018-08-14	15:03	Emergency caesarean prior to onset of labour	Live birth	Female	2520		8	9	No		No	No	No	No	No	No	No	No	No	No	No	No	No	No	No		No	No	2018-10-17	64
2081	1472	1	Spontaneous	19:08	39	4	2018-06-18	09:25	Spontaneous vaginal	Live birth	Male	3500		9	10	No		No	No	No	No	No	No	No	No	No	No	No	No	No	No	No		No	No	2018-07-10	22
1961	1473	1	Iatrogenic	09:57	39	2			Elective caesarean	Live birth	Female	3435		9	10	No			No	No	No	No	No	No	No	No	No	No	No	No	No	No		No
2354	1474	1	Spontaneous	05:13	39	6	2018-08-26	08:00	Emergency caesarean in labour	Live birth	Female	3230		9	10	No		No	No	No	No	No	No	No	No	No	No	No	No	No	No	No		No	No	2018-08-31	4
2355	1475	1	Spontaneous	09:25	40	0	2018-08-28	08:55	Spontaneous vaginal	Live birth	Male	4000		9	9	No		No	No	No	No	No	No	No	No	No	No	No	No	No	No	No		No	No	2018-08-29	1
2356	1476	1	Spontaneous	11:10	40	5	2018-08-11	10:57	Spontaneous vaginal	Live birth	Male	4000		9	9	No		No	No	No	No	No	No	No	No	No	No	No	No	No	No	No		No	No	2018-08-12	1
1005	1477	1	Iatrogenic	09:00	39	3	2018-07-18	00:45	Spontaneous vaginal	Live birth	Female	3000		9	10	No		No	No	No	No	No	No	No	No	No	No	No	No	No	No	No		No	No	2018-07-19	1
2535	1478	1	Spontaneous	01:06	37	2	2018-08-28	21:25	Instrumental vaginal	Live birth	Female	2550		8	10	No		No	No	No	No	No	No	No	No	No	No	No	No	No	No	No		No	No	2018-09-01	2
2367	1479	1	Spontaneous	20:51	38	4	2018-08-03	19:40	Spontaneous vaginal	Live birth	Female	3200		9	10	No		No	No	No	No	No	No	No	No	No	No	No	No	No	No	No		No	No	2018-08-07	4
2084	1480	1	Spontaneous	16:17	35	4	2018-06-10	23:30	Spontaneous vaginal	Live birth	Female	2510		8	9	No		Yes	No	No	No	No	No	No	No	No	No	No	No	No	No	No		No	No	2018-06-15	4
2375	1481	1	Iatrogenic	20:48	30	5	2018-06-17	20:48	Emergency caesarean prior to onset of labour	Live birth	Male	1330		6	10	No		Yes	Yes	No	No	No	No	No	No	No	No	No	No	Yes	No	No		No	No	2018-07-26	39		Partecipant had steroids 16/05/18.Full course.
2382	1482	1	Spontaneous	11:44	37	4	2018-07-15	12:05	Spontaneous vaginal	Live birth	Female	2350		9	10	No		No	No	No	No	No	No	No	No	No	No	No	No	No	No	No		No	No	2018-07-17	1
985	1483	1	Spontaneous	13:50	40	4	2018-06-01	00:00	Spontaneous vaginal	Live birth	Female	3730				No		No	No	No	No	No	No	No	No	No	No	No	No	No	No	No		No	No
3073	1484	1	Spontaneous	16:10	37	4	2018-11-15	08:30	Spontaneous vaginal	Live birth	Male	2898		9	10	No		No	No	No	No	No	No	No	No	No	No	No	No	No	No	No		No	No	2018-11-16	1
2886	1485	1	Iatrogenic	10:57	36	5	2018-11-11	10:56	Elective caesarean	Live birth	Female	2650		10	10	No		No	No	No	No	No	No	No	No	No	No	No	No	No	No	No		No	No	2018-11-12	1
3257	1486	1	Iatrogenic	14:35	39	3	2018-11-16	13:40	Spontaneous vaginal	Live birth	Female	3080		9	10	No		No	No	No	No	No	No	No	No	No	No	No	No	No	No	No		No	No	2018-11-17	1
3627	1487	1	Iatrogenic	02:39	40	5	2018-11-18	15:25	Emergency caesarean in labour	Live birth	Female	4370		9	10	No		No	No	No	No	No	No	No	No	No	No	No	No	No	No	No		No	No	2018-11-20	1
3578	1488	2	Iatrogenic	11:58	35	3	2018-11-13	11:56	Emergency caesarean prior to onset of labour	Live birth	Male	2180		4	7	No		Yes	Yes	No	No	No	No	No	No	No	No	No	No	No	No	No		No	No	2018-11-21	8		Baby had IV abx due to respiratory distress. Cultures NEG. 1 Day of phototherapy
3594	1489	1	Iatrogenic	16:11	38	0	2018-11-15	16:11	Emergency caesarean prior to onset of labour	Live birth	Female	3530		9	10	No		No	No	No	No	No	No	No	No	No	No	No	No	No	No	No		No	No	2018-11-18	3		mum stayed in due to history of depression
4059	1490	1	Spontaneous	12:22	34	0	2018-11-09	10:00	Spontaneous vaginal	Live birth	Male	2615		9	10	No		No	No	No	No	No	No	No	No	No	No	No	No	No	No	No		No	No	2018-11-13	3
2434	1491	1	Spontaneous	21:46	39	5	2018-08-07	21:45	Spontaneous vaginal	Live birth	Female	2720		9	10	No		No	No	No	No	No	No	No	No	No	No	No	No	No	No	No		No	No	2018-08-08	1
2435	1492	1	Iatrogenic	23:16	42	1	2018-09-05	23:16	Emergency caesarean in labour	Live birth	Male	3480		9	9	No		No	No	No	No	No	No	No	No	No	No	No	No	No	No	No		No	No	2018-09-13	8
2436	1493	1	Iatrogenic	14:16	38	1	2018-07-28	14:46	Emergency caesarean in labour	Live birth	Female	3110		9	10	No		No	No	No	No	No	No	No	No	No	No	No	No	No	No	No		No	No	2018-07-31	3
2437	1494	1	Spontaneous	01:12	40	3	2018-08-26	00:58	Spontaneous vaginal	Live birth	Male	3100		9	10	No		No	No	No	No	No	No	No	No	No	No	No	No	No	No	No		No	No	2018-08-26	0
2439	1495	1	Spontaneous	01:07	38	0	2018-08-15	00:50	Spontaneous vaginal	Live birth	Female	3150		9	9	No		No	No	No	No	No	No	No	No	No	No	No	No	No	No	No		No	No	2018-08-16	1
2268	1496	1	Spontaneous	13:44	37	4	2018-08-02	13:44	Emergency caesarean prior to onset of labour	Live birth	Female	3200		9	9	No		No	No	No	No	No	No	No	No	No	No	No	No	No	No	No		No	No	2018-08-06	4
2269	1497	1	Spontaneous	13:44	39	1	2018-08-02	13:44	Elective caesarean	Live birth	Female	3200		9	9	No		No	No	No	No	No	No	No	No	No	No	No	No	No	No	No		No	No	2018-08-06	4
2553	1498	1	Iatrogenic	00:58	36	4	2018-08-04	14:15	Spontaneous vaginal	Live birth	Female	2420		9	10	No		No	No	No	No	No	No	No	No	No	No	No	No	No	No	No		No	No	2018-08-08	2
2967	1499	1	Spontaneous	02:57	40	0	2018-11-07	22:45	Spontaneous vaginal	Live birth	Female	3050		9	10	No		No	No	No	No	No	No	No	No	No	No	No	No	No	No	No		No	No	2018-11-08	0
1796	1500	1	Spontaneous	06:38	39	4	2018-09-17	05:39	Emergency caesarean in labour	Live birth	Male	3850		9	9	No		Yes	Yes	No	No	No	No	No	No	No	No	No	No	No	No	No		No	No	2018-09-22	4		Baby admitted to NNU for to tachypnoea, cannula sited and antibiotics administered just after birth for 1.5h (pyrexia in labour). Re-admitted for 13h after chest recession noticed and grunting. CRP rose to 12 before reducing to 5. Blood culture negative, antibiotics for 5 days.
4068	1501	1	Iatrogenic	11:38	37	3	2018-10-24	11:38	Elective caesarean	Live birth	Female	2020		9	10	No		No	No	No	No	No	No	No	No	No	No	No	No	No	No	No		No	No	2018-10-26	2		Patient delivered at the Royal Free. Outcome information obtained from the mother and the Royal Free LW over the phone
3769	1503	1	Spontaneous	13:47	34	4	2018-11-09	13:41	Spontaneous vaginal	Live birth	Female	2230		8	6	No		Yes	No	No	No	No	No	No	No	No	No	No	No	No	No	No		No	No	2018-11-27	18		Jaundice
2813	1504	1	Spontaneous	04:05	37	2	2018-08-19	08:00	Spontaneous vaginal	Live birth	Male	3190		10	10	No		No	No	No	No	No	No	No	No	No	No	No	No	No	No	No		No	No	2018-08-21	1
1240	1505	1	Spontaneous	02:24	41	6	2018-05-10	20:00	Spontaneous vaginal	Live birth	Female	2482		6	7	No		No	No	No	No	No	No	No	No	No	No	No	No	No	No	No		No	No	2018-05-13	2
1561	1506	1	Iatrogenic	10:12	36	5	2018-06-27	08:35	Spontaneous vaginal	Live birth	Male	2564		5	10	No		No	No	No	No	No	No	No	No	No	No	No	No	No	No	No		No	No	2018-06-30	3
1561	1507	2	Iatrogenic	10:12	36	5	2018-06-27	08:35	Spontaneous vaginal	Live birth	Male	2290		9	10	No		No	No	No	No	No	No	No	No	No	No	No	No	No	No	No		No	No	2018-06-30	3
1610	1508	1	Spontaneous	09:03	37	5	2018-04-26	10:00	Spontaneous vaginal	Live birth	Female	3268		9	10	No		No	No	No	No	No	No	No	No	No	No	No	No	No	No	No		No	No	2018-05-01	3
1624	1509	1	Spontaneous	21:32	39	3	2018-05-05	17:40	Spontaneous vaginal	Live birth	Female	3010		9	10	No		No	No	No	No	No	No	No	No	No	No	No	No	No	No	No		No	No	2018-05-07	2
1702	1511	1	Iatrogenic	19:43	39	5	2018-06-09	08:10	Emergency caesarean prior to onset of labour	Live birth	Male	2842		8	10	No		No	No	No	No	No	No	No	No	No	No	No	No	No	No	No		No	No	2018-06-10	1
1766	1512	1	Spontaneous	23:41	37	2	2018-05-12	21:45	Spontaneous vaginal	Live birth	Male	4064		9	10	No		No	No	No	No	No	No	No	No	No	No	No	No	No	No	No		No	No	2018-05-13	1
1770	1513	1	Iatrogenic	23:08	37	3	2018-05-08	23:08	Emergency caesarean prior to onset of labour	Live birth	Female	3646		9	10	No		Yes	No	No	No	No	No	No	No	No	No	No	No	No	No	No		No	No	2018-05-12	4		Admitted after 2hrs of life to SCBU due to grunting (was for elective LSCS but went into labour prior thus "emergency" LSCS). No risk factors for sepsis. Bloods normal. Treated with phototherapy for borderline treatable jaundice at 24hrs of age - rapidly responded. Baby noted to have mild hepatospenom egaly clinically.
1773	1514	1	Spontaneous	09:19	40	5	2018-08-14	07:16	Instrumental vaginal	Live birth	Male	3776		9	10	No		No	No	No	No	No	No	No	No	No	No	No	No	No	No	No		No	No	2018-08-14	0
2048	1515	1	Spontaneous	13:15	39	2	2018-08-16	19:00	Spontaneous vaginal	Live birth	Female	3172		9	10	No		No	No	No	No	No	No	No	No	No	No	No	No	No	No	No		No	No	2018-08-18	1
2147	1517	1	Iatrogenic	21:36	41	5	2018-07-18	20:55	Spontaneous vaginal	Live birth	Male	3876		9	10	No		No	No	No	No	No	No	No	No	No	No	No	No	No	No	No		No	No	2018-07-20	2
2326	1518	1	Spontaneous	08:05	42	3	2018-08-11	22:30	Instrumental vaginal	Live birth	Female	3460		5	10	No		Yes	No	No	No	No	No	No	No	No	No	No	No	No	No	No		No	No	2018-08-15	3		Baby screened and treated due to maternal pyrexia but not admitted to SCBU. Was only admitted at Day 3 of life due to hx of bilious vomiting. Abdominal XR demonstrated nonspecific distended loops of Bowel. NG becaome bilious on morning of 15th, XRay same. Transfered for surgical review at SGH. Can see from more recent notes that baby has Hirschsprung disease, and a stoma.
2330	1519	1	Iatrogenic	10:51	44	4	2018-09-27	10:49	Emergency caesarean prior to onset of labour	Live birth	Female	3200				No		No	No	No	No	No	No	No	No	No	No	No	No	No	No	No		No	No	2018-09-29	2
2651	1520	1	Iatrogenic	23:17	38	5	2018-10-23	20:18	Spontaneous vaginal	Live birth	Male	2455		10	10	No		No	No	No	No	No	No	No	No	No	No	No	No	No	No	No		No	No	2018-10-25	2
2695	1521	1	Iatrogenic	09:20	37	0	2018-07-23	09:19	Elective caesarean	Live birth	Male	2980		9	10	No		No	No	No	No	No	No	No	No	No	No	No	No	No	No	No		No	No	2018-07-25	2
2708	1522	1	Spontaneous	00:16	38	4	2018-09-17	00:14	Spontaneous vaginal	Live birth	Female	2960				No		No	No	No	No	No	No	No	No	No	No	No	No	No	No	No		No	No	2018-09-17	0
2712	1523	1	Spontaneous	04:27	39	2	2018-08-28	21:33	Spontaneous vaginal	Live birth	Female	3250		10	10	No		No	No	No	No	No	No	No	No	No	No	No	No	No	No	No		No	No	2018-08-30	1
2722	1524	1	Spontaneous	03:45	39	4	2018-09-13	01:45	Spontaneous vaginal	Live birth	Male	3120		7	9	No		No	No	No	No	No	No	No	No	No	No	No	No	No	No	No		No	No	2018-09-14	1
2725	1526	1	Iatrogenic	10:38	39	3	2018-08-22	10:38	Elective caesarean	Live birth	Male	3760		9	10	No		No	No	No	No	No	No	No	No	No	No	No	No	No	No	No		No	No	2018-08-25	3
2727	1528	1	Iatrogenic	06:29	38	2	2018-08-05	03:00	Emergency caesarean prior to onset of labour	Live birth	Male	3080		9	10	No		No	No	No	No	No	No	No	No	No	No	No	No	No	No	No		No	No	2018-08-06	1
2728	1529	1	Spontaneous	22:24	40	5	2018-09-25	13:45	Spontaneous vaginal	Live birth	Female	4064				No		No	No	No	No	No	No	No	No	No	No	No	No	No	No	No		No	No	2018-09-28	3		Baby was screen and treated on day 1 of birth - paeds not aware of maternal pyrexia
2729	1530	1	Spontaneous	07:26	40	0	2018-10-14	10:30	Instrumental vaginal	Live birth	Male	3572		9	10	No		No	No	No	No	No	No	No	No	No	No	No	No	No	No	No		No	No	2018-10-19	4		Baby screened and treated on 16th for rash
2731	1531	1	Iatrogenic	06:12	39	6	2018-10-04	02:30	Emergency caesarean prior to onset of labour	Live birth	Female	3016		8	10	No		No	No	No	No	No	No	No	No	No	No	No	No	No	No	No		No	No	2018-10-08	4		Baby screen and treat due to maternal anti-m antibodies
3004	1532	1	Iatrogenic	14:45	39	3	2018-08-30	14:45	Elective caesarean	Live birth	Male	3100		9	10	No		No	No	No	No	No	No	No	No	No	No	No	No	No	No	No		No	No	2018-09-02	3
3005	1533	1	Spontaneous	16:02	39	5	2018-09-20	15:20	Spontaneous vaginal	Live birth	Female	3396		9	10	No		No	No	No	No	No	No	No	No	No	No	No	No	No	No	No		No	No	2018-09-21	1
3819	1534	1	Spontaneous	02:26	39	5	2018-11-13	20:30	Spontaneous vaginal	Live birth	Male	3810		9	10	No		No	No	No	No	No	No	No	No	No	No	No	No	No	No	No		No	No	2018-11-14	0
3860	1535	1	Iatrogenic	07:57	41	6	2018-11-17	07:45	Spontaneous vaginal	Live birth	Male	3170		9	10	No		No	No	No	No	No	No	No	No	No	No	No	No	No	No	No		No	No	2018-11-19	2
3940	1536	1	Spontaneous	10:30	39	0	2018-11-14	06:05	Spontaneous vaginal	Live birth	Male	3715		9	10	No		No	No	No	No	No	No	No	No	No	No	No	No	No	No	No		No	No	2018-11-15	1
3941	1537	1	Spontaneous	01:45	39	6	2018-11-14	01:40	Spontaneous vaginal	Live birth	Male	3378		9	10	No		No	No	No	No	No	No	No	No	No	No	No	No	No	No	No		No	No	2018-11-14	0
3944	1538	1	Spontaneous	22:49	42	0	2018-11-12	00:40	Emergency caesarean in labour	Live birth	Male	4260		9	10	No		No	No	No	No	No	No	No	No	No	No	No	No	No	No	No		No	No	2018-11-14	1
3945	1539	1	Iatrogenic	04:32	34	2	2018-11-18	04:32	Emergency caesarean prior to onset of labour	Live birth	Male	1914		9	10	No		Yes	Yes	No	No	No	No	No	No	No	No	No	No	No	No	No		No	No	2018-11-21	3		Mum had antepartum haemorrhage with known placenta praevia and possible vasa praevia
1494	1540	1	Iatrogenic	12:25	37	2	2018-05-08	12:24	Elective caesarean	Live birth	Male	2740		9	10	No		No	No	No	No	No	No	No	No	No	No	No	No	No	No	No		No	No
1494	1541	2	Iatrogenic	12:26	37	2	2018-05-08	12:26	Elective caesarean	Live birth	Female	2250		8	10	No		No	No	No	No	No	No	No	No	No	No	No	No	No	No	No		No	No
4107	1542	1	Iatrogenic	06:42	31	1	2018-11-04	06:42	Emergency caesarean prior to onset of labour	Live birth	Male	1405		8	10				No	No	No	No	No	No	No	No	No	No	No	No	No	No		No
2198	1543	1	Iatrogenic	10:25	39	0	2018-09-07	10:24	Elective caesarean	Live birth	Female	2540		9	10	No		No	No	No	No	No	No	No	No	No	No	No	No	No	No	No		No	No	2018-09-08	1
2767	1544	1	Iatrogenic	15:00	38	4	2018-09-13	14:59	Elective caesarean	Live birth	Female	3020		9	10	No		No	No	No	No	No	No	No	No	No	No	No	No	No	No	No		No	No	2018-09-14	1
2761	1545	1	Spontaneous	02:48	37	1	2018-09-08	22:40	Spontaneous vaginal	Live birth	Male	2560		9	10	No		No	No	No	No	No	No	No	No	No	No	No	No	No	No	No		No	No	2018-09-12	3		Baby was kept in transitional care due to maternal sepsis, received 48h of IV cefotaxime. However, no positive culture of infection was detected in tests.
2746	1546	1	Spontaneous	00:45	39	2	2018-08-09	18:48	Instrumental vaginal	Live birth	Male	3650		9	10	No		No	No	No	No	No	No	No	No	No	No	No	No	No	No	No		No	No	2018-08-12	2
4111	1547	1	Spontaneous	17:06	36	1	2018-09-03	04:45	Instrumental vaginal	Live birth	Male	2370		9	10	No		No	No	No	No	No	No	No	No	No	No	No	No	No	No	No		No	No	2018-09-09	6
3266	1548	1	Iatrogenic	03:03	40	3	2018-08-06	02:35	Spontaneous vaginal	Live birth	Female	3410		10	10	No		No	No	No	No	No	No	No	No	No	No	No	No	No	No	No		No	No	2018-08-06	0
4111	1549	2	Spontaneous	17:23	36	1	2018-09-03	04:45	Spontaneous vaginal	Live birth	Female	2395		9	10	No		No	No	No	No	No	No	No	No	No	No	No	No	No	No	No		No	No	2018-09-09	6
3272	1550	1	Iatrogenic	19:00	41	4	2018-11-06	18:30	Spontaneous vaginal	Live birth	Female	3180		9	10	No		No	No	No	No	No	No	No	No	No	No	No	No	No	No	No		No	No	2018-11-08	2
1319	1551	2	Iatrogenic	10:03	37	0	2018-04-04	10:03	Elective caesarean	Live birth	Female	2165		9	9	No		No	No	No	No	No	No	No	No	No	No	No	No	No	No	No		No	Yes
2908	1552	1	Spontaneous	13:11	39	5	2018-10-07	02:45	Instrumental vaginal	Live birth	Male	2940		9	10	No		Yes	No	No	No	No	No	No	No	No	No	No	No	No	No	No		No	No	2018-10-11	3		baby was managed for suspected sepsis because of PROM and maternal sepsis. He had antibiotics, which was discontinued after 48 hrs as blood culture was negative.
3274	1553	1	Spontaneous	13:36	40	0	2018-11-02	12:10	Spontaneous vaginal	Live birth	Female	2860		9	10	No		No	No	No	No	No	No	No	No	No	No	No	No	No	No	No		No	No	2018-11-03	1
3271	1554	1	Iatrogenic	19:52	38	4	2018-11-11	15:35	Instrumental vaginal	Live birth	Male	3650		9	10	No		No	No	No	No	No	No	No	No	No	No	No	No	No	No	No		No	No	2018-11-13	2
2913	1555	1	Iatrogenic	09:46	40	1	2018-10-29	09:25	Spontaneous vaginal	Live birth	Female	4100		9	10	No		No	No	No	No	No	No	No	No	No	No	No	No	No	No	No		No	No	2018-10-30	1
2754	1556	1	Spontaneous	19:46	40	3	2018-09-20	16:30	Spontaneous vaginal	Live birth	Female	2920		9	10	No		No	No	No	No	No	No	No	No	No	No	No	No	No	No	No		No	No	2018-09-21	1
4136	1557	1	Spontaneous	02:04	25	6	2018-11-05	10:20	Spontaneous vaginal	Live birth	Female	885		7	7	No		Yes	Yes	No	No	No	No	No	No	No	No	No	No	No	No	Yes	St Peter's	No	No	2018-11-06	1		There is no time documented regarding SROM so have put time of admission to labour ward
3741	1558	1	Spontaneous	13:55	34	0	2018-11-16	12:30	Emergency caesarean in labour	Live birth	Male	2040		7	8	No		Yes	No	No	No	No	No	No	No	No	No	No	No	No	No	No		No	No	2018-11-29	5
4146	1559	1	Iatrogenic	21:04	32	3	2018-11-12	21:03	Emergency caesarean prior to onset of labour	Live birth	Female	1910		9	10	No		Yes	Yes	No	No	No	No	No	No	No	No	No	No	No	No	No		No	No	2018-12-14	32		32+2 EMLSCS for suspected abruption. Born in good condition. Developed grunting, recessions and need for 02 at 5 mins was put on CPAP and transfered to SCBU where intubated later that day. Recieved x1 dose curosurf. Self ventilating since day 14. IVABX screen and treated for sepsis = NAD. Jaundice treated with phototherapy - resolved by day 4. Had a murmur - for repeat outpatient ECHO
3307	1560	1	Spontaneous	03:03	40	1	2018-11-23	01:45	Spontaneous vaginal	Live birth	Female	3970	88.7	9	9	No		No	No	No	No	No	No	No	No	No	No	No	No	No	No	No		No	No	2018-11-23	0
1687	1561	1	Iatrogenic	18:33	40	4	2018-07-26	05:25	Spontaneous vaginal	Live birth	Male	3845		9	10	No		No	No	No	No	No	No	No	No	No	No	No	No	No	No	No		No	No	2018-07-27	1
2323	1562	1	Iatrogenic	07:34	40	0	2018-09-04	06:00	Instrumental vaginal	Live birth	Female	3155		10	10	No		No	No	No	No	No	No	No	No	No	No	No	No	No	No	No		No	No	2018-09-07	2
1968	1563	1	Iatrogenic	15:09	34	2	2018-07-18	15:08	Elective caesarean	Live birth	Female	2910		9	10	No		No	No	No	No	No	No	No	No	No	No	No	No	No	No	No		No	No	2018-07-20	2
1708	1564	1	Spontaneous	00:47	40	3	2018-08-01	22:10	Spontaneous vaginal	Live birth	Male	3610		9	10	No		No	No	No	No	No	No	No	No	No	No	No	No	No	No	No		No	No	2018-08-02	0
2559	1565	1	Spontaneous	22:24	38	0	2018-08-06	21:30	Spontaneous vaginal	Live birth	Male	3345		9	10	No		No	No	No	No	No	No	No	No	No	No	No	No	No	No	No		No	No	2018-08-08	2
2582	1566	1	Iatrogenic	15:24	38	6	2018-08-18	15:24	Elective caesarean	Live birth	Male	3380		9	10	No		No	No	No	No	No	No	No	No	No	No	No	No	No	No	No		No	No	2018-08-23	5
2137	1567	1	Spontaneous	04:14	39	3	2018-08-14	04:14	Spontaneous vaginal	Live birth	Male	3300		9	10	No		No	No	No	No	No	No	No	No	No	No	No	No	No	No	No		No	No	2018-08-15	1
2602	1568	1	Iatrogenic	00:32	39	2	2018-08-19	18:40	Instrumental vaginal	Live birth	Male	2700		9	9	No	right sided hydronephrosis	No	No	No	No	No	No	No	No	No	No	No	No	No	No	No		No	No	2018-08-20	0
2637	1569	1	Spontaneous	16:39	40	1	2018-08-26	16:35	Spontaneous vaginal	Live birth	Female	3800		9	10	No		No	No	No	No	No	No	No	No	No	No	No	No	No	No	No		No	No	2018-08-27	1
2272	1570	1	Spontaneous	19:58	38	1	2018-07-26	07:00	Emergency caesarean in labour	Live birth	Female	2630		9	10	No		No	No	No	No	No	No	No	No	No	No	No	No	No	No	No		No	No	2018-07-30	3
2273	1571	1	Iatrogenic	15:26	39	3	2018-08-18	10:40	Spontaneous vaginal	Live birth	Female	3350		9	10	No		No	No	No	No	No	No	No	No	No	No	No	No	No	No	No		No	No	2018-08-19	1
2287	1572	1	Iatrogenic	11:55	38	2	2018-07-25	11:55	Elective caesarean	Live birth	Female	3140		9	9	No		No	No	No	No	No	No	No	No	No	No	No	No	No	No	No		No	No	2018-07-30	5
4167	1573	1	Spontaneous	16:32	34	2	2018-11-25	16:32	Emergency caesarean prior to onset of labour	Live birth	Female	2385		9	9	No		No	No	No	No	No	No	No	No	No	No	No	No	No	No	No		No	No
4184	1574	1	Iatrogenic	09:36	39	3	2017-06-06	09:36	Elective caesarean	Live birth	Male	3594		9	9	No		No	No	No	No	No	No	No	No	No	No	No	No	No	No	No		No	No	2017-06-08	2
4185	1575	1	Spontaneous	09:49	36	4	2017-06-13	00:00	Spontaneous vaginal	Live birth	Female	3250		9		No		No	No	No	No	No	No	No	No	No	No	No	No	No	No	No		No	No	2017-06-18	5		under photo therapy for jaundice
4186	1576	1	Iatrogenic	06:15	39	3	2017-05-28	20:45	Emergency caesarean prior to onset of labour	Live birth	Male	3560		9	10	No		No	No	No	No	No	No	No	No	No	No	No	No	No	No	No		No	No	2017-05-31	2
4187	1577	1	Spontaneous	18:02	39	4	2017-07-20	14:15	Emergency caesarean in labour	Live birth	Male	3422		3	7	No		No	No	No	No	No	No	No	No	No	No	No	No	No	No	No		No	No	2017-07-22	2
4188	1578	1	Iatrogenic	15:46	40	0	2017-08-16	15:46	Elective caesarean	Live birth	Female	3335		9	9	No		No	No	No	No	No	No	No	No	No	No	No	No	No	No	No		No	No	2017-08-18	2
4190	1579	1									Male								No	No	No	No	No	No	No	No	No	No	No	No	No	No		No					delivered elsewhere
4191	1580	1	Iatrogenic	12:20	38	1	2018-12-29	12:20	Emergency caesarean prior to onset of labour	Live birth	Female	3055		9	10	No		No	No	No	No	No	No	No	No	No	No	No	No	No	No	No		No	No	2018-12-31	2		admitted 17/11/18 on 1st episode due to scar pain.
4193	1581	1	Spontaneous	19:55	39	0	2018-09-29	19:55	Spontaneous vaginal	Live birth	Male	3660		9	10	No		No	No	No	No	No	No	No	No	No	No	No	No	No	No	No		No	No	2018-10-02	3
3972	1582	1								Late miscarriage									No	No	No	No	No	No	No	No	No	No	No	No	No	No		No
4194	1583	1	Spontaneous	22:02	37	3	2018-08-19	22:01	Spontaneous vaginal	Live birth	Male	3250		9	10	No		No	No	No	No	No	No	No	No	No	No	No	No	No	No	No		No	No	2018-08-20	1		Admitted episode 1, discharged on 14/7/18 with pylenonephritis
4198	1584	1	Spontaneous	05:05	39	3	2018-06-17	05:04	Spontaneous vaginal	Live birth	Male	2660		9	10	No		No	No	No	No	No	No	No	No	No	No	No	No	No	No	No		No	No	2018-06-17	0
4199	1585	1																	No	No	No	No	No	No	No	No	No	No	No	No	No	No		No					ON 13/7/2018 , moved to Roterdam. did not deliver within 7 days
4201	1586	1	Spontaneous	16:52	39	1	2018-07-17	12:38	Instrumental vaginal	Live birth	Female	3410		9	10	No		No	No	No	No	No	No	No	No	No	No	No	No	No	No	No		No	No				declined admission on 11/5/18 but accepted steroids.
4202	1587	1	Spontaneous	15:17	38	2	2018-08-17	22:00	Emergency caesarean in labour	Live birth	Female	2875		9	10	No		No	No	No	No	No	No	No	No	No	No	No	No	No	No	No		No	No				for episode 2 also had D&V
4203	1588	1	Iatrogenic	17:06	38	1	2018-06-24	17:04	Elective caesarean	Live birth	Male	3645		9	10	No		No	No	No	No	No	No	No	No	No	No	No	No	No	No	No		No	No
2106	1589	1	Spontaneous	15:09	41	5	2018-07-13	11:48	Spontaneous vaginal	Live birth	Male	3334		9	10	No		No	No	No	No	No	No	No	No	No	No	No	No	No	No	No		No	No	2018-07-14	1
4206	1590	1	Spontaneous	19:28	41	6	2018-08-27	17:45	Spontaneous vaginal	Live birth	Male	3985		9	10	No		No	No	No	No	No	No	No	No	No	No	No	No	No	No	No		No	No
2015	1591	1	Spontaneous	00:16	38	4	2018-06-04	01:16	Spontaneous vaginal	Live birth	Male	3146		9	10	No		No	No	No	No	No	No	No	No	No	No	No	No	No	No	No		No	No	2018-06-05	0
2324	1592	1	Iatrogenic	01:37	41	2	2018-09-06	15:30	Instrumental vaginal	Live birth	Male	4272		9	10	No		No	No	No	No	No	No	No	No	No	No	No	No	No	No	No		No	No	2018-09-11	3
1474	1593	1	Iatrogenic	09:29	40	6	2018-04-22	00:00	Instrumental vaginal	Live birth	Male	3340		9	10	No		No	No	No	No	No	No	No	No	No	No	No	No	No	No	No		No	No
1977	1594	1																	No	No	No	No	No	No	No	No	No	No	No	No	No	No		No					looks as if delivered elsewhere
4208	1596	1	Iatrogenic	17:32	36	4	2018-10-28	17:31	Emergency caesarean prior to onset of labour	Live birth	Male	3905		9	10	No		No	No	No	No	No	No	No	No	No	No	No	No	No	No	No		No	No	2018-10-29	1
4207	1597	1	Spontaneous	09:35	30	5	2017-05-31	02:00	Spontaneous vaginal	Live birth	Female	1510		8	9	No		Yes	No	No	No	No	No	No	No	No	No	No	No	Yes	No	No		No	Yes	2017-07-06	36
4210	1598	1	Spontaneous	05:34	35	1	2018-08-11	05:33	Emergency caesarean in labour	Live birth	Female	3200		7	8	No		Yes	Yes	No	No	No	No	No	No	No	No	No	No	No	No	No		No	Yes	2018-08-20	9
1711	1599	1	Spontaneous	08:50	38	5	2018-06-03	02:55	Spontaneous vaginal	Live birth	Female	2540		9	10	No		No	No	No	No	No	No	No	No	No	No	No	No	No	No	No		No	No	2018-06-04	1
4211	1600	1	Iatrogenic	22:54	37	5	2018-10-20	22:50	Spontaneous vaginal	Live birth	Female	2380		9	10	No		No	No	No	No	No	No	No	No	No	No	No	No	No	No	No		No	No	2018-10-22	2
4213	1601	1	Iatrogenic	19:39	41	6	2018-09-22	19:00	Instrumental vaginal	Live birth	Male	3590		9	10	No		No	No	No	No	No	No	No	No	No	No	No	No	No	No	No		No	No	2018-09-23	1
1713	1602	1	Spontaneous	03:55	39	5	2018-05-26	03:40	Spontaneous vaginal	Live birth	Male	3610		9	9	No		Yes	No	No	No	No	No	No	No	No	No	No	No	No	No	No		No	No	2018-05-31	5		*Admission to SCBU or NICU: Baby was in transitional care, not HDU or ICU level
2087	1603	1	Iatrogenic	09:30	39	3	2018-06-12	09:25	Elective caesarean	Live birth	Female	3660		9	10	No		No	No	No	No	No	No	No	No	No	No	No	No	No	No	No		No	No	2018-06-14	2
4215	1604	1	Iatrogenic	07:28	35	6	2018-08-16	12:00	Emergency caesarean prior to onset of labour	Live birth	Male	2640		6	10	No		No	No	No	No	No	No	No	No	No	No	No	No	No	No	No		No	No	2018-08-27	3		emergency CS for cord prolapse
4218	1605	1	Iatrogenic	05:24	37	1	2018-08-25	05:23	Instrumental vaginal	Live birth	Female	2655		10	10	No		No	No	No	No	No	No	No	No	No	No	No	No	No	No	No		No	No	2018-08-28	3
4220	1606	1	Iatrogenic	11:08	33	1	2018-10-16	11:07	Elective caesarean	Live birth	Male	3280				No		No	No	No	No	No	No	No	No	No	No	No	No	No	No	No		No	No	2018-10-23	7		placenta accrete, 20 litre PPH, hysterectomy
1897	1607	1	Spontaneous	13:05	38	3	2018-05-15	13:05	Spontaneous vaginal	Live birth	Female	2320		9	10	No		No	No	No	No	No	No	No	No	No	No	No	No	No	No	No		No	No	2018-05-16	1		*Date of ruptured membranes...time: patient had complex case (gateway referral) and notes inefficient, so the time is not possible to provide this data
4221	1608	1	Iatrogenic	14:45	39	2	2018-10-15	14:44	Elective caesarean	Live birth	Male	3620		9	10	No		No	No	No	No	No	No	No	No	No	No	No	No	No	No	No		No	No	2018-10-16	1
4222	1609	1	Iatrogenic	00:57	34	4	2018-09-29	00:56	Emergency caesarean prior to onset of labour	Live birth	Male	2050		7	8	No		No	No	No	No	No	No	No	No	No	No	No	No	No	No	No		No	No	2018-09-30	1
4223	1610	1	Iatrogenic	18:25	40	5	2018-10-30	12:00	Emergency caesarean in labour	Live birth	Female	3130		9	10	No		No	No	No	No	No	No	No	No	No	No	No	No	No	No	No		No	No	2018-11-04	4		em CS for suspected fetal compromise, sepsis
2133	1611	1	Spontaneous	22:38	35	2	2018-09-01	10:05	Spontaneous vaginal	Live birth	Female	2720		9	10	No		Yes	Yes	No	No	No	No	No	No	No	No	No	No	No	No	No		No	No				Baby transferred to local hospital on 15/09/18, unknown total length of stay in NNU
1951	1612	1	Iatrogenic	01:13	37	4	2018-06-01	01:13	Emergency caesarean in labour	Live birth	Female	2806		10	10	No		No	No	No	No	No	No	No	No	No	No	No	No	No	No	No		No	No	2018-06-03	2
1951	1613	2	Iatrogenic	01:15	37	4	2018-06-01	01:13	Emergency caesarean prior to onset of labour	Live birth	Female	2409		10	10	No		No	No	No	No	No	No	No	No	No	No	No	No	No	No	No		No	No	2018-06-03	2		Pt delivered at Darren Valley Hospital. Pt was able to provide all outcome information required over the phone.
1749	1614	1	Iatrogenic	13:42	39	1	2018-08-17	13:41	Elective caesarean	Live birth	Female	2910		9	10	No		No	No	No	No	No	No	No	No	No	No	No	No	No	No	No		No	No	2018-09-20	3
1430	1615	1	Spontaneous	21:48	38	0	2018-08-04	02:00	Spontaneous vaginal	Live birth	Female	3080		9	10	No		No	No	No	No	No	No	No	No	No	No	No	No	No	No	No		No	No	2018-08-07	3
1748	1616	1	Iatrogenic	00:32	38	6	2018-09-16	06:00	Elective caesarean	Live birth	Male	2910		9	10	No		No	No	No	No	No	No	No	No	No	No	No	No	No	No	No		No	No	2018-09-20	3
2357	1617	1	Iatrogenic	02:23	38	4	2018-07-12	02:23	Emergency caesarean in labour	Live birth	Male	2420		9	10	Yes	Antenatal diagnosis of double aortic arch (right dominant) with normal intracardiac structures.IUGR.	Yes	No	No	No	No	No	No	No	No	No	No	No	No	No	No		No	No	2018-07-17	5		Admitted to NICU due to hypoglicemia; short Synacthen test noticed: baby needs hydrocortisone cover during stress and illness.
2288	1618	1	Iatrogenic	16:01	35	1								9	9				No	No	No	No	No	No	No	No	No	No	No	No	No	No		No
3329	1619	1	Iatrogenic	01:15	40	0	2018-10-31	04:20	Emergency caesarean in labour	Live birth	Female	4100		9	10	No		No	No	No	No	No	No	No	No	No	No	No	No	No	No	No		No	No	2018-11-03	2
3191	1621	1	Spontaneous	13:55	40	3	2018-11-29	10:00	Spontaneous vaginal	Live birth	Male	3410	39.9	8	9	No		No	No	No	No	No	No	No	No	No	No	No	No	No	No	No		No	No	2018-11-30	1
3541	1622	1	Iatrogenic	21:43	40	2	2018-11-30	05:05	Emergency caesarean in labour	Live birth	Male	3572	59.9	8	9	No		No	No	No	No	No	No	No	No	No	No	No	No	No	No	No		No	No	2018-12-09	9
1747	1623	1	Spontaneous	10:42	36	6	2018-08-12	05:00	Spontaneous vaginal	Live birth	Female	3220		9	10	No		No	No	No	No	No	No	No	No	No	No	No	No	No	No	No		No	No	2018-08-14	2
1999	1624	1	Spontaneous	19:37	37	6	2018-10-04	09:30	Spontaneous vaginal	Live birth	Female	2820		9	10	No		No	No	No	No	No	No	No	No	No	No	No	No	No	No	No		No	No	2018-10-06	2
2224	1625	1	Spontaneous	21:59	39	5	2018-11-23	21:45	Spontaneous vaginal	Live birth	Female	3260		9	10	No		No	No	No	No	No	No	No	No	No	No	No	No	No	No	No		No	No	2018-11-24	1
2396	1626	1	Iatrogenic	09:49	37	3	2018-08-06	09:36	Elective caesarean	Live birth	Female	2350		9	10	No		Yes	No	No	No	No	No	No	No	No	No	No	No	No	No	No		No	No	2018-08-09	3		mild jaundice
2615	1627	1	Spontaneous	04:36	40	3	2018-12-03	20:30	Instrumental vaginal	Live birth	Male	3550		9	10	No		No	No	No	No	No	No	No	No	No	No	No	No	No	No	No		No	No	2018-12-06	2
1422	1628	1	Spontaneous	23:43	39	3	2018-08-19	18:30	Spontaneous vaginal	Live birth	Female	3350		9	10	No		No	No	No	No	No	No	No	No	No	No	No	No	No	No	No		No	No	2018-08-20	1
2770	1629	1	Spontaneous	03:08	37	4	2018-09-28	02:00	Spontaneous vaginal	Live birth	Male	2865		9	10	No		No	No	No	No	No	No	No	No	No	No	No	No	No	No	No		No	No	2018-09-30	2
4278	1630	1	Spontaneous	04:47	34	6	2018-11-25	04:47	Emergency caesarean prior to onset of labour	Live birth	Male	2890		5	8	No		Yes	No	No	No	No	No	No	No	No	No	No	No	No	No	No		No	No	2018-11-30	5
2306	1631	1	Iatrogenic	17:27	40	1	2018-09-08	05:15	Instrumental vaginal	Live birth	Male	3870		9	1	No		No	No	No	No	No	No	No	No	No	No	No	No	No	No	No		No	No	2018-09-09	1
1065	1632	1	Spontaneous	19:37	39	0	2018-04-26	16:03	Spontaneous vaginal	Live birth	Female	3225		5	9	No		No	No	No	No	No	No	No	No	No	No	No	No	No	No	No		No	No	2018-04-27	1
2176	1633	1	Spontaneous	13:44	36	2	2018-07-14	10:30	Instrumental vaginal	Live birth	Male	3395		9	9	No		No	No	No	No	No	No	No	No	No	No	No	No	No	No	No		No	No	2018-07-22	8		Information obtained from GP practice as pt not responding
2595	1634	1	Iatrogenic	11:26	32	6	2018-07-12	11:23	Emergency caesarean prior to onset of labour	Live birth	Female	1730		9	8	No		Yes	Yes	No	No	No	No	No	No	No	No	No	No	No	No	No		No	No	2018-07-29	17		placental abruption
874	1635	1	Iatrogenic	09:05	38	5	2018-06-07	09:05	Elective caesarean	Live birth	Female	3130		9	10	No		No	No	No	No	No	No	No	No	No	No	No	No	No	No	No		No	No	2018-06-10	3
2141	1636	1	Iatrogenic	10:45	38	2	2018-08-07	10:45	Elective caesarean	Live birth	Male	3240		9	10	No		No	No	No	No	No	No	No	No	No	No	No	No	No	No	No		No	No	2018-08-09	2
1808	1637	1	Spontaneous	15:27	39	4	2018-06-08	14:00	Spontaneous vaginal	Live birth	Male	3270		9	9	No		No	No	No	No	No	No	No	No	No	No	No	No	No	No	No		No	No	2018-06-19	0
2101	1638	1	Spontaneous	02:18	38	4	2018-08-06	04:13	Spontaneous vaginal	Live birth	Female	3360		8	10	No		No	No	No	No	No	No	No	No	No	No	No	No	No	No	No		No	Yes	2018-08-06	0
2100	1639	1	Iatrogenic	12:09	37	4	2018-07-24	12:09	Emergency caesarean prior to onset of labour	Live birth	Female	1770		8	10	No		No	No	No	No	No	No	No	No	No	No	No	No	No	No	No		No	No	2018-07-28	4		Baby had severe IUGR, maternal smoking throughout the pregnancy, history of alcohol and drugs abuse.
2140	1640	1	Iatrogenic	21:48	39	1	2018-08-11	15:35	Spontaneous vaginal	Live birth	Female	3050		9	10	No	renal pelvic dilatation	No	No	No	No	No	No	No	No	No	No	No	No	No	No	No		No	No	2018-08-12	1
2095	1642	1	Spontaneous	07:47	38	0	2018-08-09	04:30	Spontaneous vaginal	Live birth	Male	4050		9	10	No		No	No	No	No	No	No	No	No	No	No	No	No	No	No	No		No	No	2018-08-11	2
3098	1643	1	Spontaneous	02:30	37	1	2018-11-28	10:30	Emergency caesarean in labour	Live birth	Female	3054		9	10	No		No	No	No	No	No	No	No	No	No	No	No	No	No	No	No		No	No	2018-12-02	4		mum was an inpatient due to severe pain baby was fine after birth.
3228	1644	1	Iatrogenic	09:55	38	2	2018-11-21	09:05	Emergency caesarean prior to onset of labour	Live birth	Male	3546		9	10	No		No	No	No	No	No	No	No	No	No	No	No	No	No	No	No		No	No	2018-11-23	2
3553	1645	1	Spontaneous	09:35	39	2	2018-11-27	09:45	Spontaneous vaginal	Live birth	Male	3458		9	10	No		No	No	No	No	No	No	No	No	No	No	No	No	No	No	No		No	No	2018-11-27	0
3596	1646	1	Spontaneous	03:55	41	2	2018-12-04	03:50	Spontaneous vaginal	Live birth	Female	3500		9	10	No		No	No	No	No	No	No	No	No	No	No	No	No	No	No	No		No	No	2018-12-04	0
2836	1647	1	Spontaneous	02:43	41	2	2018-09-20	02:35	Spontaneous vaginal	Live birth	Male	3900		9	10	No		No	No	No	No	No	No	No	No	No	No	No	No	No	No	No		No	No	2018-09-20	0		Episode 1: Quipp app used but recorded just risk of delivery before 2weeks: 4.4%.
2839	1648	1	Iatrogenic	17:41	39	6	2018-09-14	17:41	Emergency caesarean in labour	Live birth	Male	3675		9	10	No		No	No	No	No	No	No	No	No	No	No	No	No	No	No	No		No	No	2018-09-16	2
2970	1649	1	Iatrogenic	23:44	37	4	2018-08-31	11:20	Spontaneous vaginal	Live birth	Male	1875		8	10	No		No	No	No	No	No	No	No	No	No	No	No	No	No	No	No		No	No	2018-09-03	3
2846	1650	1	Spontaneous	05:52	38	5	2018-10-27	03:00	Emergency caesarean prior to onset of labour	Live birth	Male	3090		9	10	No		No	No	No	No	No	No	No	No	No	No	No	No	No	No	No		No	No	2018-10-28	1
2833	1651	1	Iatrogenic	14:23	38	0	2018-10-22	14:23	Elective caesarean	Live birth	Male	2930		9	10	No		No	No	No	No	No	No	No	No	No	No	No	No	No	No	No		No	No	2018-10-28	6
2888	1652	1	Spontaneous	10:27	40	2	2018-11-08		Spontaneous vaginal	Live birth	Male	3834		8	10	No		No	No	No	No	No	No	No	No	No	No	No	No	No	No	No		No	No	2018-11-09	1
1433	1653	1	Iatrogenic	11:30	39	1	2018-06-20	11:30	Elective caesarean	Live birth	Female	3175		10	10	No		No	No	No	No	No	No	No	No	No	No	No	No	No	No	No		No	No	2018-06-21	1
1707	1654	1	Spontaneous	02:45	36	6	2018-06-01	22:00	Spontaneous vaginal	Live birth	Male	2640		9	10	No		No	No	No	No	No	No	No	No	No	No	No	No	No	No	No		No	No	2018-06-02	1
1694	1655	1	Iatrogenic	01:35	35	5	2018-06-18	23:00	Emergency caesarean prior to onset of labour	Live birth	Female	2475		7	9	No		No	No	No	No	No	No	No	No	No	No	No	No	No	No	No		No	No	2018-06-20	1
1694	1656	2	Iatrogenic	01:37	35	5	2018-06-19	01:33	Emergency caesarean prior to onset of labour	Live birth	Female	2475		9	9	No		No	No	No	No	No	No	No	No	No	No	No	No	No	No	No		No	No	2018-06-20	1
1198	1658	1	Iatrogenic	06:03	41	3	2018-08-22	12:00	Spontaneous vaginal	Live birth	Male	3530		9	10	No		No	No	No	No	No	No	No	No	No	No	No	No	No	No	No		No	No	2018-08-25	2
2077	1659	1	Iatrogenic	03:05	36	5	2018-08-16	13:07	Emergency caesarean in labour	Live birth	Female	2185		9	10	No		No	No	No	No	No	No	No	No	No	No	No	No	No	No	No		No	No	2018-08-18	1
1255	1660	1	Spontaneous	03:10	41	3	2018-10-07	00:05	Spontaneous vaginal	Live birth	Male	3480		9	10	No		No	No	No	No	No	No	No	No	No	No	No	No	No	No	No		No	No	2018-10-09	2
1581	1661	1	Iatrogenic	14:22	37	0	2018-04-18	14:21	Elective caesarean	Live birth	Male	3105		10	10	No		No	No	No	No	No	No	No	No	No	No	No	No	No	No	No		No	No	2018-04-20	2
2107	1662	1	Iatrogenic	03:34	33	6													No	No	No	No	No	No	No	No	No	No	No	No	No	No		No					Transferred to KCH
2340	1663	1	Spontaneous	13:49	40	6	2018-09-25	12:15	Spontaneous vaginal	Live birth	Female	3260		9	10	No		No	No	No	No	No	No	No	No	No	No	No	No	No	No	No		No	No	2018-09-25	0
3131	1664	1	Iatrogenic	15:14	36	5	2018-10-08	15:13	Emergency caesarean prior to onset of labour	Stillbirth	Male	3003		0	0	No		No	No	No	No	No	No	No	No	No	No	No	No	No	No	No		No	No
3427	1665	1	Spontaneous	06:13	39	3	2018-11-25	00:15	Spontaneous vaginal	Live birth	Male	3930		9	9	No		No	No	No	No	No	No	No	No	No	No	No	No	No	No	No		No	No	2018-11-25	0
3203	1666	1	Spontaneous	03:31	40	4	2018-11-25	03:18	Spontaneous vaginal	Live birth	Female	3730		9	9	No		No	No	No	No	No	No	No	No	No	No	No	No	No	No	No		No	No	2018-11-25	0
3870	1667	1	Iatrogenic	12:13	36	5	2018-12-04	00:23	Instrumental vaginal	Live birth	Male	3340		9	10	No		No	No	No	No	No	No	No	No	No	No	No	No	No	No	No		No	No	2018-12-06	2
3559	1668	1	Iatrogenic	08:43	39	1	2018-12-06	11:15	Emergency caesarean in labour	Live birth	Male	3500		9	10	No		No	No	No	No	No	No	No	No	No	No	No	No	No	No	No		No	No	2018-12-09	2
3556	1669	1	Iatrogenic	20:02	40	6	2018-12-07	04:00	Emergency caesarean in labour	Live birth	Female	3650		9	9	No		No	No	No	No	No	No	No	No	No	No	No	No	No	No	No		No	No
3537	1670	1	Spontaneous	00:49	38	5	2018-11-30	00:49	Spontaneous vaginal	Live birth	Female	2500		10	10	No		No	No	No	No	No	No	No	No	No	No	No	No	No	No	No		No	No	2018-11-30	0
3722	1671	1	Iatrogenic	02:24	40	4	2018-11-30	02:14	Spontaneous vaginal	Live birth	Female	3878		9	10	No		No	No	No	No	No	No	No	No	No	No	No	No	No	No	No		No	No	2018-11-30	0
3461	1672	1	Iatrogenic	01:10	40	2	2018-12-03	00:38	Spontaneous vaginal	Live birth	Female	3540		9	9	No		No	No	No	No	No	No	No	No	No	No	No	No	No	No	No		No	No	2018-12-03	0
3202	1673	1	Spontaneous	00:52	40	0	2018-12-08	08:00	Emergency caesarean in labour	Live birth	Male	3230		9	9	No		No	No	No	No	No	No	No	No	No	No	No	No	No	No	No		No	No	2018-12-10	1
3510	1674	1	Spontaneous	15:48	37	1	2018-11-07	06:00	Spontaneous vaginal	Live birth	Male	2665		9	10	No		No	No	No	No	No	No	No	No	No	No	No	No	No	No	No		No	No	2018-11-08	1
3758	1675	1	Iatrogenic	18:22	38	4	2018-12-08	10:00	Spontaneous vaginal	Live birth	Female	3060		8	10	No		No	No	No	No	No	No	No	No	No	No	No	No	No	No	No		No	No	2018-12-09	1
3302	1676	1	Iatrogenic	18:08	34	6	2018-11-22	16:15	Emergency caesarean prior to onset of labour	Live birth	Female	2260		8	9	No		Yes	No	No	No	No	No	No	No	No	No	No	No	No	No	No		No	No	2018-11-30	8
3302	1677	2	Iatrogenic	18:08	34	5	2018-11-22	18:07	Emergency caesarean in labour	Live birth	Female	2040		9	9	No		Yes	No	No	No	No	No	No	No	No	No	No	No	No	No	No		No	No	2018-11-30	9
3629	1678	1	Iatrogenic	16:16	40	2	2018-12-08	13:25	Spontaneous vaginal	Live birth	Male	4020		9	10	No		Yes	Yes	No	No	No	No	No	No	No	No	No	No	No	No	No		No	No	2018-12-13	5
3665	1679	1	Spontaneous	07:27	37	5	2018-11-30	18:00	Spontaneous vaginal	Live birth	Male	2890		9	9	No		Yes	No	No	No	No	No	No	No	No	No	No	No	No	No	No		No	No	2018-12-03	1
3964	1680	1	Iatrogenic	17:39	37	4	2018-12-04	19:35	Spontaneous vaginal	Live birth	Female	3600		8	9	Yes	Dilated Renal Pelvis - Left Dilated Renal Pelvis - Right	Yes	No	No	No	No	No	No	No	No	No	No	No	No	No	No		No	No	2018-12-09	4		was admitted in November, which is when she had the raised FFN, contractions then eased off, and she was later induced for LFD and Gestational diabetes in Dec.
3955	1681	1	Spontaneous	14:47	38	3	2018-12-08	09:00	Emergency caesarean in labour	Live birth	Male	3050		8	9	No		No	No	No	No	No	No	No	No	No	No	No	No	No	No	No		No	No	2018-12-13	5
3979	1682	1	Iatrogenic	00:11	37	6	2018-12-09	18:50	Spontaneous vaginal	Live birth	Male	3310		10	10	No		No	No	No	No	No	No	No	No	No	No	No	No	No	No	No		No	No	2018-12-11	1
3431	1683	1	Spontaneous	19:26	26	0	2018-12-05	00:00	Spontaneous vaginal	Live birth	Female	740		5	7	No		Yes	Yes	No	No	No	No	No	Yes	No	No	No	Yes	Yes	No	No		No	No	2019-01-10	79
3765	1684	1	Iatrogenic	00:45	39	3	2018-12-01	00:20	Spontaneous vaginal	Live birth	Female	3370		8	9	No		No	No	No	No	No	No	No	No	No	No	No	No	No	No	No		No	No	2018-12-02	1
3525	1685	1	Spontaneous	13:33	30	6	2018-10-14	09:50	Spontaneous vaginal	Live birth	Female	1770		9	9	No		Yes	No	No	No	No	No	No	No	No	No	No	Yes	Yes	No	No		No	Yes	2018-11-30	47
3572	1686	1	Spontaneous	03:21	38	4	2018-11-19	22:00	Spontaneous vaginal	Live birth	Male	2390		9	10	No		No	No	No	No	No	No	No	No	No	No	No	No	No	No	No		No	No	2018-11-26	4
3664	1687	1	Spontaneous	22:25	38	5	2018-11-30	05:00	Spontaneous vaginal	Live birth	Male	3040		9	6	No		No	No	No	No	No	No	No	No	No	No	No	No	No	No	No		No	No	2018-12-12	11
4353	1688	1	Spontaneous	00:08	36	2	2018-07-07	20:42	Spontaneous vaginal	Live birth	Female	2750		9	10	No		Yes	No	No	No	No	No	Yes	No	No	No	No	No	No	No	No		No	No	2018-07-11	3
3152	1689	1	Iatrogenic	01:47	38	2	2018-11-27	17:35	Spontaneous vaginal	Live birth	Female	3656	90.7	9	10	No		No	No	No	No	No	No	No	No	No	No	No	No	No	No	No		No	No	2018-11-28	0
3198	1690	1	Spontaneous	18:53	39	5	2018-12-07	16:45	Emergency caesarean in labour	Live birth	Male	4054		9	9	No		No	No	No	No	No	No	No	No	No	No	No	No	No	No	No		No	No	2018-12-09	2		fFN result - sample contaminated with blood from large ectropion noted on passing speculum, result likely to be a false positive, clinically not in preterm labour.
4354	1691	1	Spontaneous	11:28	39	3	2018-09-29	02:00	Instrumental vaginal	Live birth	Female	3190		9	10	No		No	No	No	No	No	No	No	No	No	No	No	No	No	No	No		No	No
4356	1692	1	Spontaneous	14:56	40	3	2018-07-15	14:10	Spontaneous vaginal	Live birth	Female	3750		9	9	No		No	No	No	No	No	No	No	No	No	No	No	No	No	No	No		No	No	2018-07-17	2
3075	1693	1	Spontaneous	20:39	38	0	2018-10-01	16:40	Emergency caesarean in labour	Live birth	Male	3130		8	8	No		No	No	No	No	No	No	No	No	No	No	No	No	No	No	No		No	No	2018-10-02	1
1257	1694	1	Spontaneous	09:03	37	5	2018-08-20	22:00	Elective caesarean	Live birth	Male	2850		9	10	No		No	No	No	No	No	No	No	No	No	No	No	No	No	No	No		No	No	2018-08-24	3
2649	1695	1	Spontaneous	18:45	39	4	2018-09-14	04:40	Instrumental vaginal	Live birth	Male	3010		8	10	No		No	No	No	No	No	No	No	No	No	No	No	No	No	No	No		No	No	2018-09-16	2
3195	1696	1	Iatrogenic	16:49	38	5	2018-11-29	11:22	Spontaneous vaginal	Live birth	Female	4408	98.3	8	9	No		No	No	No	No	No	No	No	No	No	No	No	No	No	No	No		No	No	2018-12-01	2
3215	1697	1	Iatrogenic	20:31	37	3	2018-11-20	08:35	Emergency caesarean in labour	Live birth	Male	2652	15.3	9	10	No		No	No	No	No	No	No	No	No	No	No	No	No	No	No	No		No	No	2018-11-22	2
1385	1699	1	Spontaneous	17:37	40	2	2018-08-19	16:35	Emergency caesarean in labour	Live birth	Male	3110		7	9	No		Yes	No	No	No	No	No	No	No	No	No	No	No	No	No	No		No	No	2018-08-27	8		early neonatal sepsis, solved.
3220	1700	1	Iatrogenic	19:40	38	4	2018-11-21	09:45	Spontaneous vaginal	Live birth	Female	3502		9	9	No		Yes	No	No	No	No	No	No	No	No	No	No	No	No	No	No		No	No	2018-11-28	7
3112	1701	1	Iatrogenic	02:04	36	2	2018-11-05	23:56	Spontaneous vaginal	Live birth	Female	2524	50.7	9	10	No		No	No	No	No	No	No	No	No	No	No	No	No	No	No	No		No	No	2018-11-09	3
2398	1702	1	Spontaneous	13:38	40	4	2018-10-18	11:35	Spontaneous vaginal	Live birth	Male	3425		9	10	No		No	No	No	No	No	No	No	No	No	No	No	No	No	No	No		No	No	2018-10-20	2
2617	1703	1	Spontaneous	21:55	40	1	2018-11-04	21:45	Spontaneous vaginal	Live birth	Male	2900		9	10	No		No	No	No	No	No	No	No	No	No	No	No	No	No	No	No		No	No	2018-11-07	3
3716	1704	1	Iatrogenic	22:58	39	5	2018-12-02	06:30	Spontaneous vaginal	Live birth	Female	3010		10	10	No		No	No	No	No	No	No	No	No	No	No	No	No	No	No	No		No	No
3488	1705	1	Iatrogenic	05:06	38	1	2018-11-02	05:02	Spontaneous vaginal	Live birth	Male	2890		9	10	No		No	No	No	No	No	No	No	No	No	No	No	No	No	No	No		No	No	2018-11-02	0
3635	1706	1	Spontaneous	10:52	38	4	2018-11-17	01:30	Spontaneous vaginal	Live birth	Male	4040		9	10	No		No	No	No	No	No	No	No	No	No	No	No	No	No	No	No		No	No	2018-11-18	1
4379	1707	1	Spontaneous	11:27	35	1	2018-12-04	11:22	Elective caesarean	Live birth	Male	3365		8	10	No		No	No	No	No	No	No	No	No	No	No	No	No	No	No	No		No	No				elective lscs reason: contracting and breech
3501	1708	1	Spontaneous	22:19	32	3	2018-10-17	18:18	Spontaneous vaginal	Live birth	Female	1760		8	9	No		Yes	Yes	No	No	No	No	No	No	No	No	No	No	No	No	No		No	No	2018-11-02	16
3731	1709	1	Spontaneous	19:46	37	2	2018-12-15	19:15	Spontaneous vaginal	Live birth	Male	2724		9	10	No		No	No	No	No	No	No	No	No	No	No	No	No	No	No	No		No	No	2018-12-17	2
3644	1710	1	Iatrogenic	11:10	39	3	2018-12-05	11:10	Elective caesarean	Live birth	Male	3030		9	10	No		No	No	No	No	No	No	No	No	No	No	No	No	No	No	No		No	No	2018-12-07	2
1537	1711	1	Iatrogenic	17:58	38	1	2018-05-09	14:15	Emergency caesarean in labour	Live birth	Male	3258				Yes	LEFT SIDED SEQUESTRATION, SHUNTS IN SITU X 3 IN UTERO Inpatient at st georges	Yes	No	No	No	No	No	No	No	No	No	No	No	No	No	No		No	No
3503	1712	1	Iatrogenic	04:26	37	1	2018-11-08	01:07	Instrumental vaginal	Live birth	Female	3090		9	10	No		No	No	No	No	No	No	No	No	No	No	No	No	No	No	No		No	No	2018-11-08	0
3650	1713	1	Iatrogenic	00:27	41	3	2018-12-11	21:40	Spontaneous vaginal	Live birth	Female	3898		9	10	No	Has 2 front teeth	No	No	No	No	No	No	No	No	No	No	No	No	No	No	No		No	No	2018-12-13	1
3670	1714	1	Iatrogenic	10:31	36	2	2018-11-21	00:34	Spontaneous vaginal	Live birth	Male	3685		9	10	No		No	No	No	No	No	No	No	No	No	No	No	No	No	No	No		No	No	2018-11-25	4
819	1715	1	Spontaneous	15:22	37	5	2018-04-03	10:00	Emergency caesarean prior to onset of labour	Live birth	Male	3250				No		No	No	No	No	No	No	No	No	No	No	No	No	No	No	No		No	No
825	1716	1	Spontaneous	12:51	39	4	2018-04-27	12:51	Emergency caesarean in labour	Live birth	Male	3212				No		No	No	No	No	No	No	No	No	No	No	No	No	No	No	No		No	No
828	1717	1	Spontaneous	00:10	41	2	2018-05-07	00:10	Spontaneous vaginal	Live birth	Male	4530				No		No	No	No	No	No	No	No	No	No	No	No	No	No	No	No		No	No
1161	1718	1																	No	No	No	No	No	No	No	No	No	No	No	No	No	No		No					Delivered elsewhere. Tried contacting GP but she has left the surgery. please remove from study
4385	1720	1	Spontaneous	15:03	34	2	2018-12-12	13:45	Spontaneous vaginal	Live birth	Male	2550		9	10	No		Yes	No	No	No	No	No	No	No	No	No	No	No	No	No	No		No	No	2018-12-21	9
1421	1721	1	Spontaneous	16:56	36	6	2018-08-03	11:00	Spontaneous vaginal	Live birth	Male	2850		9	10	No		Yes	No	No	No	No	No	No	No	No	No	No	No	No	No	No		No	No	2018-08-07	4		jaundice of prematurity
3672	1722	1	Spontaneous	03:33	40	2	2018-11-29	03:32	Spontaneous vaginal	Live birth	Male	3716		9	10	No		No	No	No	No	No	No	No	No	No	No	No	No	No	No	No		No	No	2018-11-29	0
3682	1723	1	Iatrogenic	11:07	36	2	2018-11-26	01:00	Emergency caesarean prior to onset of labour	Live birth	Male	3325		9	10	No		No	No	No	No	No	No	No	No	No	No	No	No	No	No	No		No	No	2018-11-28	2
3497	1724	1	Spontaneous	07:12	36	1	2018-11-12	19:25	Instrumental vaginal	Live birth	Male	2695		9	10	No		No	No	No	No	No	No	No	No	No	No	No	No	No	No	No		No	No	2018-11-16	3
3689	1725	1	Iatrogenic	03:01	38	1	2018-11-19	06:25	Instrumental vaginal	Live birth	Female	3425		7	8	No		Yes	Yes	No	No	No	No	No	No	No	No	No	No	No	No	No		No	No	2018-11-22	2
3733	1726	1	Iatrogenic	03:06	38	2	2018-11-29	13:30	Emergency caesarean prior to onset of labour	Live birth	Male	3365		4	9	No		No	No	No	No	No	No	No	No	No	No	No	No	No	No	No		No	No	2018-12-04	2
3764	1727	1	Spontaneous	20:06	32	1	2018-11-16	19:09	Spontaneous vaginal	Live birth	Male	2470		9	10	No		No	No	No	No	No	No	No	No	No	No	No	No	No	No	No		No	No	2018-11-17	1
3762	1728	1	Iatrogenic	04:51	38	1	2018-11-27	18:00	Spontaneous vaginal	Live birth	Female	3550		9	10	No		No	No	No	No	No	No	No	No	No	No	No	No	No	No	No		No	No	2018-11-29	1
1426	1729	1	Iatrogenic	02:13	40	3	2018-08-11	08:00	Spontaneous vaginal	Live birth	Female	3510		9	10	No		Yes	No	No	No	No	No	No	No	No	No	No	No	No	No	No		No	No	2018-08-15	2		Ventricular septal defect 2 mm Aberrant right subclavian artery
4408	1730	1	Spontaneous	12:35	34	2	2018-12-13	08:10	Spontaneous vaginal	Live birth	Female	2235		9	10	No		No	No	No	No	No	No	No	No	No	No	No	No	No	No	No		No	No	2018-12-17	4
2616	1731	1	Spontaneous	17:27	37	4	2018-08-09	13:15	Spontaneous vaginal	Live birth	Female	3335		9	10	No		Yes	No	No	No	No	No	No	No	No	No	No	No	No	No	No		No	No	2018-08-12	3		Mild jaundice
4256	1732	1	Iatrogenic	11:28	37	2	2018-10-29	11:25	Elective caesarean	Live birth	Male	2880		9	10	No		No	No	No	No	No	No	No	No	No	No	No	No	No	No	No		No	No	2018-11-01	3
4253	1733	1	Spontaneous	21:49	27	4	2018-11-24	20:14	Elective caesarean	Live birth	Female	1060		9	10	No		Yes	Yes	No	No	No	No	No	No	No	No	No	No	No	No	No		No	No	2019-01-26	63		Hyperbilirubinemia Ductus arteriosus of 2.4 mm without hemodynamic repercussion Cytomegalovirus infection
4250	1734	1	Spontaneous	23:13	34	1	2018-12-02	19:00	Spontaneous vaginal	Live birth	Female	2009		9	10	No		Yes	No	No	No	No	No	No	No	No	No	No	No	No	No	No		No	No	2018-12-15	13		Jaundice
2222	1735	1	Iatrogenic	18:13	40	6	2018-10-17	09:00	Spontaneous vaginal	Live birth	Female	3250		9	10	No		No	No	No	No	No	No	No	No	No	No	No	No	No	No	No		No	No	2018-10-20	3
936	1736	1	Iatrogenic	21:16	40	1	2018-08-27	12:00	Elective caesarean	Live birth	Female	3245		9	10	No		No	No	No	No	No	No	No	No	No	No	No	No	No	No	No		No	No	2018-08-29	2
2220	1737	1	Iatrogenic	09:27	35	1	2018-08-27	09:28	Elective caesarean	Live birth	Male	2520		9	10	No		Yes	Yes	No	No	No	No	No	No	No	No	No	No	No	No	No		No	No	2018-09-03	7		Mild respiratory distress syndrome. Does not require surfactant
3153	1738	1	Spontaneous	05:08	40	4	2018-11-27	00:50	Spontaneous vaginal	Live birth	Male	4000		9	10	No		No	No	No	No	No	No	No	No	No	No	No	No	No	No	No		No	No	2018-11-29	2
3079	1739	1	Iatrogenic	13:27	38	3	2018-11-28	01:20	Spontaneous vaginal	Live birth	Female	3180		5	10	No		No	No	No	No	No	No	No	No	No	No	No	No	No	No	No		No	No	2018-11-30	1
3207	1740	1	Iatrogenic	09:41	38	1	2018-12-12	09:40	Elective caesarean	Live birth	Male	3620		10	10	No		No	No	No	No	No	No	No	No	No	No	No	No	No	No	No		No	No	2018-12-13	1
3480	1741	1	Spontaneous	22:57	41	1	2018-12-12	22:52	Spontaneous vaginal	Live birth	Male	3520		10	10	No		No	No	No	No	No	No	No	No	No	No	No	No	No	No	No		No	No	2018-12-13	1
3255	1742	1	Iatrogenic	11:50	40	1	2018-12-01	18:30	Instrumental vaginal	Live birth	Female	3140		10	10	No		No	No	No	No	No	No	No	No	No	No	No	No	No	No	No		No	No	2018-12-03	1
4097	1743	1	Iatrogenic	11:19	38	4	2018-12-19	11:19	Elective caesarean	Live birth	Male	3830		9	10	No		No	No	No	No	No	No	No	No	No	No	No	No	No	No	No		No	No	2018-12-21	2		No onset of labour as Elective LSCS
3382	1744	1	Iatrogenic	15:47	38	6	2018-11-24	03:41	Spontaneous vaginal	Live birth	Female	3280		8	9	No		No	No	No	No	No	No	No	No	No	No	No	No	No	No	No		No	No	2018-11-28	4
3787	1745	1	Iatrogenic	13:30	38	5	2018-11-28	13:29	Elective caesarean	Live birth	Female	3310		9	10	No		No	No	No	No	No	No	No	No	No	No	No	No	No	No	No		No	No	2018-11-29	1
3061	1746	1	Spontaneous	16:39	41	1	2018-10-22	10:52	Emergency caesarean in labour	Live birth	Male	3720		9	10	No		No	No	No	No	No	No	No	No	No	No	No	No	No	No	No		No	No	2018-10-23	1
4249	1747	1	Spontaneous	11:22	30	0	2018-10-27	12:00	Spontaneous vaginal	Live birth	Female	1282		8	10	No		Yes	No	No	No	No	No	No	No	No	No	No	No	No	No	No		No	No	2018-12-04	35		multifactorial anemia and rectal bleeding
3695	1748	1	Spontaneous	13:32	24	5	2018-10-26	07:30	Spontaneous vaginal	Live birth	Male	664		2	6	No		Yes	Yes	Yes	No	No	No	No	No	No	Yes	Yes	Yes	Yes	No	No		Yes	No	2018-12-23	58	2018-12-23	Positive cultures day 11 - E. Coli
4349	1749	1	Iatrogenic	04:28	30	0	2018-12-24	04:28	Emergency caesarean prior to onset of labour	Live birth	Male	1059		4	7	No		Yes	Yes	No	No	No	No	No	No	No	No	No	No	Yes	No	No		No	No				10/01/2019 transferred to Princess Alexandra Hospital, Harlow
2399	1750	1	Spontaneous	13:46	40	1	2018-08-02	09:15	Spontaneous vaginal	Live birth	Male	3390		9	10	No		No	No	No	No	No	No	No	No	No	No	No	No	No	No	No		No	No	2018-08-04	2
3284	1751	1	Spontaneous	18:19	40	6	2018-08-19	22:00	Spontaneous vaginal	Live birth	Male	3790		9	10	No		No	No	No	No	No	No	No	No	No	No	No	No	No	No	No		No	No	2018-08-23	2
2646	1752	1	Iatrogenic	14:27	36	1	2018-08-29	14:27	Elective caesarean	Live birth	Female	1670		9	10	No		Yes	No	No	No	No	No	No	No	No	No	No	No	No	No	No		No	No	2018-09-13	15		Discharged to Whittington Hospital on 05/09/2018 and final discharge on 13/09/2018
2646	1753	2	Iatrogenic	14:31	36	1	2018-08-29	14:31	Elective caesarean	Live birth	Male	2010		9	10	No		Yes	No	No	No	No	No	No	No	No	No	No	No	No	No	No		No	No	2018-09-13	15		Discharged to Whittington Hospital on 05/09/2018 and final discharge on 13/09/2018
3083	1754	1	Spontaneous	18:58	40	4	2018-10-19	14:40	Spontaneous vaginal	Live birth	Male	4275		9	10	No		No	No	No	No	No	No	No	No	No	No	No	No	No	No	No		No	No	2018-10-20	1
4440	1755	1	Spontaneous	17:38	34	2	2018-03-06	13:30	Emergency caesarean prior to onset of labour	Live birth	Male	1910		9	10	No		Yes	No	No	No	No	No	No	No	No	No	No	No	No	No	No		No	No	2018-03-20	14		MCDA twins. Dual risk factors for sepsis - prematurity, mum GBS (had x1 dose abx)
4440	1756	2	Spontaneous	17:39	34	2	2018-03-06	13:30	Emergency caesarean prior to onset of labour	Live birth	Male	2080		9	9	No		Yes	Yes	No	No	No	No	No	No	No	No	No	No	No	No	No		No	No	2018-03-20	14		Thick meconium Baby was born in good condition, and did not require any resuscitation at birth. However, he developed grunting and tachypnoea at 20 minutes of life, and was commenced on CPAP prior to transfer to SCBU. He was intubated and ventilated at 3 hours postnatal age due to persistent tachypnoea and respiratory acidosis, and received surfactant for respiratory distress syndrome. He improve…
4441	1757	1	Iatrogenic	20:16	38	2	2018-05-25	13:17	Instrumental vaginal	Live birth	Male	2954		9	10	No		No	No	No	No	No	No	No	No	No	No	No	No	No	No	No		No	No	2018-05-27	2
2341	1758	1	Iatrogenic	00:36	41	3	2018-08-14	14:45	Spontaneous vaginal	Live birth	Female	4282		7	9	No		No	No	No	No	No	No	No	No	No	No	No	No	No	No	No		No	No	2018-08-16	1
2342	1759	1	Spontaneous	23:50	39	2	2018-08-05	20:30	Emergency caesarean in labour	Live birth	Male	2915				No		Yes	No	No	No	No	No	No	No	No	No	No	No	No	No	No		No	Yes	2018-08-20	15		? MENINGITIS
2344	1760	1	Iatrogenic	10:58	38	4	2018-07-27	10:56	Elective caesarean	Live birth	Male	3535		10	10	No		No	No	No	No	No	No	No	No	No	No	No	No	No	No	No		No	No	2018-07-30	3
2408	1761	1	Iatrogenic	14:31	35	3	2018-07-05	14:29	Emergency caesarean prior to onset of labour	Live birth	Male	2618		9	10	No		No	No	No	No	No	No	No	No	No	No	No	No	No	No	No		No	No	2018-07-09	4
2408	1762	2	Spontaneous	14:35	35	3	2018-07-05	14:35	Emergency caesarean prior to onset of labour	Live birth	Female	2336		8	9	No		No	No	No	No	No	No	No	No	No	No	No	No	No	No	No		No	No	2018-07-09	4
2409	1763	1	Spontaneous	22:13	39	5	2018-08-28	20:30	Spontaneous vaginal	Live birth	Male	3038		9	10	No		No	No	No	No	No	No	No	No	No	No	No	No	No	No	No		No	No	2018-08-29	1
2410	1764	1	Spontaneous	19:17	36	5	2018-07-07	19:16	Emergency caesarean prior to onset of labour	Live birth	Male	2810		9	10	No		No	No	No	No	No	No	No	No	No	No	No	No	No	Yes	No		No	No	2018-07-09	2
2481	1765	1	Spontaneous	02:45	39	4	2018-08-04	00:00	Spontaneous vaginal	Live birth	Male	3632		7	10	No		No	No	No	No	No	No	No	No	No	No	No	No	No	No	No		No	No	2018-08-05	1
2482	1766	1	Spontaneous	10:59	38	3	2018-08-03	10:58	Emergency caesarean prior to onset of labour	Live birth	Female	3150		9	10	No		No	No	No	No	No	No	No	No	No	No	No	No	No	No	No		No	No	2018-08-05	2
2483	1767	1	Spontaneous	04:08	40	0	2018-08-12	02:30	Spontaneous vaginal	Live birth	Female	3584		9	10	No		No	No	No	No	No	No	No	No	No	No	No	No	No	No	No		No	No	2018-08-14	2
2538	1768	1	Iatrogenic	05:32	39	3	2018-08-11	05:24	Spontaneous vaginal	Live birth	Male	3166		9	10	No		No	No	No	No	No	No	No	No	No	No	No	No	No	No	No		No	No	2018-08-13	2
2539	1769	1	Spontaneous	21:00	38	1	2018-08-30	09:50	Spontaneous vaginal	Live birth	Male	3260		9	10	No		No	No	No	No	No	No	No	No	No	No	No	No	No	No	No		No	No	2018-09-01	2
4447	1770	1	Iatrogenic	10:13	33	3	2018-09-10	10:13	Elective caesarean	Live birth	Male	1650		9	10	No		Yes	Yes	No	No	No	No	No	No	No	No	No	No	No	No	No		No	No	2018-10-02	22
4447	1771	2	Iatrogenic	10:14	33	3	2018-09-10	10:13	Elective caesarean	Live birth	Male	1504		9	10	No		Yes	Yes	No	No	No	No	No	No	No	No	No	No	No	No	No		No	No	2018-10-02	22
2935	1772	1	Iatrogenic	02:24	40	2	2018-11-13	02:24	Spontaneous vaginal	Live birth	Female	3620		9	10	No		No	No	No	No	No	No	No	No	No	No	No	No	No	No	No		No	No	2018-11-13	0
2936	1773	1	Iatrogenic	16:20	37	2	2018-10-12	16:19	Elective caesarean	Live birth	Female	2950		6	8	No		Yes	No	No	No	No	No	No	No	No	No	No	No	No	Yes	No		No	No	2018-10-15	3
3232	1774	1	Spontaneous	18:27	40	5	2018-12-20	18:22	Spontaneous vaginal	Live birth	Female	3796		9	10	No		No	No	No	No	No	No	No	No	No	No	No	No	No	No	No		No	No	2018-12-21	1
2947	1775	1	Iatrogenic	13:25	38	2	2018-11-15	13:25	Elective caesarean	Live birth	Female	2740		9	9	No		No	No	No	No	No	No	No	No	No	No	No	No	No	No	No		No	No	2018-11-16	1
2397	1776	1	Iatrogenic	16:32	26	5	2018-08-08	16:31	Elective caesarean	Live birth	Male	650		7	9	No		Yes	No	No	No	No	No	No	Yes	No	No	No	No	Yes	No	No		No	No	2018-10-19	72		Nosocomial sepsis, Staphylococcus warnerii. Jaundice. Mild bronchopulmonary dysplasia Hypermagnesemia due to maternal treatment because of preeclampsia Meconium ileus. Anemia that requires two transfusions small umbilical hernia
3511	1777	1	Spontaneous	01:06	40	1	2018-12-21	02:00	Emergency caesarean in labour	Live birth	Male	3380		9	10	No		No	No	No	No	No	No	No	No	No	No	No	No	No	No	No		No	No	2019-01-03	11		Infant completed IV antibiotics for maternal sepsis
3709	1778	1	Spontaneous	06:21	38	3	2018-10-26	06:21	Emergency caesarean prior to onset of labour	Live birth	Female	2480		9	10	No		No	No	No	No	No	No	No	No	No	No	No	No	No	No	No		No	No	2018-12-28	2		No onset of labour. Placenta abruption
4095	1779	1	Spontaneous	16:35	39	1	2018-12-23	08:00	Emergency caesarean prior to onset of labour	Live birth	Male	2740		9	10	No		No	No	No	No	No	No	No	No	No	No	No	No	No	No	No		No	No	2018-12-26	2		Breech and PROM. No onset of labour
4079	1780	1	Spontaneous	00:21	34	3	2018-11-28	17:25	Emergency caesarean prior to onset of labour	Live birth	Male	2010		9	10	No		Yes	Yes	No	No	No	No	No	No	No	No	No	No	No	No	No		No	No	2018-12-06	7		SROM and TPTL
4079	1781	2	Spontaneous	00:21	34	3	2018-11-28	17:25	Emergency caesarean prior to onset of labour	Live birth	Female	2156		7	8	No		Yes	Yes	No	No	No	No	No	No	No	No	No	No	No	No	No		No	No	2018-12-06	7
4125	1782	1	Iatrogenic	16:56	39	2	2019-03-05	05:00	Emergency caesarean in labour	Live birth	Male	3185		7	9	No		No	No	No	No	No	No	No	No	No	No	No	No	No	No	No		No	No	2019-03-08	2		Episode 2 outcome: recurrent UTIs - klebsiella UTI in this pregnancy, discharged with prescription for cefalexin and prophylactic antibiotics to be prescribed if MSU positive.
3174	1783	1	Iatrogenic	21:15	41	2	2018-12-14	14:50	Emergency caesarean in labour	Live birth	Female	3800	54.4	9	9	No		No	No	No	No	No	No	No	No	No	No	No	No	No	No	No		No	No	2018-12-15	1
3218	1784	1	Iatrogenic	23:45	38	6	2018-12-11	22:30	Spontaneous vaginal	Live birth	Male	3448	50.2	9	9	No		No	No	No	No	No	No	No	No	No	No	No	No	No	No	No		No	No	2018-12-13	2
4011	1785	1	Iatrogenic	16:43	39	6	2018-12-24	00:05	Instrumental vaginal	Live birth	Male	3264	37.8	9	9	No		No	No	No	No	No	No	No	No	No	No	No	No	No	No	No		No	No	2018-12-25	1
3742	1786	1	Iatrogenic	14:43	38	6	2018-12-16	02:40	Spontaneous vaginal	Live birth	Male	3758	56.3	9	9	No		No	No	No	No	No	No	No	No	No	No	No	No	No	No	No		No	No	2018-12-20	4		Patient self discharged on 23/10/2018 at 16:20 after being admitted 23/10/2018 at 14:00
3539	1787	1	Spontaneous	22:19	41	4	2018-12-28	10:00	Instrumental vaginal	Live birth	Male	4098	64.1	9	10	No		No	No	No	No	No	No	No	No	No	No	No	No	No	No	No		No	No	2018-12-30	2
3544	1788	1	Iatrogenic	04:58	39	6	2018-12-21	12:00	Spontaneous vaginal	Live birth	Male	3330	22.2	9	10	No		No	No	No	No	No	No	No	No	No	No	No	No	No	No	No		No	No	2018-12-22	0
3837	1789	1	Spontaneous	03:58	40	2	2018-12-18	09:20	Spontaneous vaginal	Live birth	Male	3330	24.2	9	9	No		No	No	No	No	No	No	No	No	No	No	No	No	No	No	No		No	No	2018-12-19	0
3460	1790	1	Iatrogenic	15:13	40	6	2018-12-18	15:13	Elective caesarean	Live birth	Female	3928	97	6	7	No		No	No	No	No	No	No	No	No	No	No	No	No	No	No	No		No	No	2018-12-20	2
3216	1791	1	Spontaneous	04:40	40	0	2018-12-25	04:05	Spontaneous vaginal	Live birth	Male	3138	28.1	9	10	No		No	No	No	No	No	No	No	No	No	No	No	No	No	No	No		No	No	2018-12-25	0
3328	1792	1	Iatrogenic	05:45	39	6	2018-12-22	23:30	Spontaneous vaginal	Live birth	Female	3952	88	9	9	No		No	No	No	No	No	No	No	No	No	No	No	No	No	No	No		No	No	2018-12-25	2
3815	1794	1	Iatrogenic	06:30	40	4	2018-12-27	15:50	Instrumental vaginal	Live birth	Female	3745	54.5	9	9	No		No	No	No	No	No	No	No	No	No	No	No	No	No	No	No		No	No	2018-12-29	1
3956	1795	1	Iatrogenic	05:27	39	3	2018-12-26	05:25	Emergency caesarean in labour	Live birth	Male	3600	40.9	5	9	No		No	No	No	No	No	No	No	No	No	No	No	No	No	No	No		No	No	2018-12-29	3
3958	1796	1	Spontaneous	12:06	41	1	2018-12-24	18:20	Instrumental vaginal	Live birth	Male	3850	69.7	8	9	No		No	No	No	No	No	No	No	No	No	No	No	No	No	No	No		No	No	2018-12-26	1
4205	1797	1																	No	No	No	No	No	No	No	No	No	No	No	No	No	No		No					Stoppit-2 research screening only.
3227	1798	1	Spontaneous	08:50	39	6	2018-12-15	21:30	Instrumental vaginal	Live birth	Male	3582		9	10	No		No	No	No	No	No	No	No	No	No	No	No	No	No	No	No		No	No	2018-12-17	2
3590	1799	1	Iatrogenic	20:22	38	4	2018-12-15	19:45	Spontaneous vaginal	Live birth	Female	3854		9	10	No		No	No	No	No	No	No	No	No	No	No	No	No	No	No	No		No	No	2018-12-16	1
2873	1800	1	Spontaneous	06:31	40	0	2018-11-24	21:00	Spontaneous vaginal	Live birth	Male	3620		9	10	No		No	No	No	No	No	No	No	No	No	No	No	No	No	No	No		No	No	2018-11-25	0
3143	1801	1	Iatrogenic	20:00	38	4	2018-10-28	12:50	Spontaneous vaginal	Live birth	Male	2920		9	9	No		No	No	No	No	No	No	No	No	No	No	No	No	No	No	No		No	No	2018-10-29	1
3358	1802	1	Iatrogenic	18:24	37	2	2018-10-13	22:00	Spontaneous vaginal	Live birth	Female	3570		9	9	No		No	No	No	No	No	No	No	No	No	No	No	No	No	No	No		No	No	2018-10-16	2
2879	1803	1	Spontaneous	23:33	41	5	2018-09-30	18:30	Instrumental vaginal	Live birth	Female	3800		9	10	No		No	No	No	No	No	No	No	No	No	No	No	No	No	No	No		No	No	2018-10-06	6		had antibiotics due to ? infection raised crp levels blood cultures were negative
3636	1804	1	Iatrogenic	09:44	40	3	2018-12-27	15:08	Emergency caesarean prior to onset of labour	Live birth	Female	2505		7	9	No		No	No	No	No	No	No	No	No	No	No	No	No	No	No	No		No	No	2018-12-30	2		low pappa
3634	1805	1	Spontaneous	09:16	38	5	2018-11-08	09:15	Elective caesarean	Live birth	Female	3774		9	10	No		No	No	No	No	No	No	No	No	No	No	No	No	No	No	No		No	No	2018-11-09	1
3639	1806	1	Spontaneous	22:39	41	5	2019-01-02	04:00	Instrumental vaginal	Live birth	Male	3550		9	10	No		No	No	No	No	No	No	No	No	No	No	No	No	No	No	No		No	No	2019-01-04	2
3404	1807	1	Iatrogenic	10:30	38	3	2018-10-23	10:29	Elective caesarean	Live birth	Male	2860		9	10	No		No	No	No	No	No	No	No	No	No	No	No	No	No	No	No		No	No	2018-10-25	2
3126	1808	1	Iatrogenic	18:45	39	3	2018-09-19	09:30	Spontaneous vaginal	Live birth	Male	3858		9	9	No		No	No	No	No	No	No	No	No	No	No	No	No	No	No	No		No	No	2018-09-20	1
3500	1810	1	Iatrogenic	07:18	38	6	2018-10-24	11:30	Instrumental vaginal	Live birth	Male	3935		9	10	No		No	No	No	No	No	No	No	No	No	No	No	No	No	No	No		No	No	2018-10-27	2
4521	1811	1	Iatrogenic	06:15	41	5	2019-04-20	12:20	Emergency caesarean in labour	Live birth	Male	4140		9	10	No		No	No	No	No	No	No	No	No	No	No	No	No	No	No	No		No	No	2019-04-25	4		If the app could be used on the 07/01/2019, the result will be=0.1%
4390	1812	1	Spontaneous	20:11	38	3	2019-02-10	14:30	Instrumental vaginal	Live birth	Male	3120		9	10	No		No	No	No	No	No	No	No	No	No	No	No	No	No	No	No		No	No	2019-02-14	4		06/01/19 attended via ambulance.
4528	1813	1	Iatrogenic	04:28	38	4	2019-02-12	04:28	Emergency caesarean in labour	Live birth	Female	2685		8	10	No		No	No	No	No	No	No	No	No	No	No	No	No	No	No	No		No	No	2019-02-15	3		03/01/19 Patient treated for thrush (HVS result showed light growth of candida) and UTI (MSU result negative).
3473	1814	1	Spontaneous	12:40	36	5	2019-01-01	07:30	Spontaneous vaginal	Live birth	Male	2680		9	10	No		No	No	No	No	No	No	No	No	No	No	No	No	No	No	No		No	No	2019-01-08	7
3492	1815	1	Iatrogenic	20:20	39	2	2018-10-19	02:00	Emergency caesarean prior to onset of labour	Live birth	Female	3450		7	10	No		No	No	No	No	No	No	No	No	No	No	No	No	No	No	No		No	No	2018-10-23	3
3491	1816	1	Iatrogenic	16:26	37	3	2018-12-05	16:25	Elective caesarean	Live birth	Male	2340		9	10	No		No	No	No	No	No	No	No	No	No	No	No	No	No	No	No		No	No	2018-12-06	1
3490	1817	1	Iatrogenic	00:20	39	1	2018-11-11	22:30	Spontaneous vaginal	Live birth	Female	3415		9	10	No		No	No	No	No	No	No	No	No	No	No	No	No	No	No	No		No	No	2018-11-11	0
4120	1818	1	Iatrogenic	14:17	37	4	2018-11-28	14:16	Elective caesarean	Live birth	Female	3002		8	10	No		No	No	No	No	No	No	No	No	No	No	No	No	No	No	No		No	No	2018-12-02	4		SAFEGUARDING
3487	1819	1	Spontaneous	09:30	32	1	2018-10-22	09:28	Spontaneous vaginal	Stillbirth	Male	1294				No		No	No	No	No	No	No	No	No	No	No	No	No	No	No	No		Yes	No			2018-10-22	This lady had a BBA at home and the baby died it was thought the lady had a maternal infection.
2561	1820	1	Spontaneous	18:17	38	5	2018-12-12	15:45	Spontaneous vaginal	Live birth	Male	2800		9	10	No		No	No	No	No	No	No	No	No	No	No	No	No	No	No	No		No	No	2018-12-14	2
2560	1821	1	Spontaneous	08:00	40	0	2018-09-06	07:30	Spontaneous vaginal	Live birth	Female	2790				No		No	No	No	No	No	No	No	No	No	No	No	No	No	No	No		No	No	2018-09-08	2
2192	1822	1	Iatrogenic	11:12	37	3	2018-08-16	11:10	Emergency caesarean in labour	Live birth	Male	2130		10	10	No		No	No	No	No	No	No	No	No	No	No	No	No	No	No	No		No	No	2018-08-24	8
4540	1823	1	Iatrogenic	23:14	37	4	2019-01-03	21:00	Instrumental vaginal	Live birth	Female	2990		9	10	No		No	No	No	No	No	No	No	No	No	No	No	No	No	No	No		No	No	2019-01-10	6		Completed IV antibiotics
2368	1824	1	Iatrogenic	11:17	38	4	2019-01-03	11:16	Elective caesarean	Live birth	Female	3480		9	10	No		No	No	No	No	No	No	No	No	No	No	No	No	No	No	No		No	No	2019-01-06	3
2145	1825	1	Spontaneous	08:00	34	6	2018-11-13	17:00	Spontaneous vaginal	Live birth	Male	2430		9	10	No		Yes	No	No	No	No	No	Yes	No	No	No	No	No	No	No	No		No	No	2018-11-27	13		taquipnea jaundice
2655	1826	1	Iatrogenic	09:29	37	6	2018-08-24	09:28	Elective caesarean	Live birth	Female	2905		10	10	No		No	No	No	No	No	No	No	No	No	No	No	No	No	No	No		No	No	2018-08-29	5		MOTHER WAS GBS POSITIVE AND HAD JAUNDICE WHICH WAS TREATED WITH PHOTOTHERAPY
2656	1827	1	Spontaneous	08:02	36	5	2018-08-17	07:30	Spontaneous vaginal	Live birth	Female	2194		9	10	No		No	No	No	No	No	No	No	No	No	No	No	No	No	No	No		No	No	2018-08-19	2		WAS READMITTED ON DAY 4 FOR JAUNDICE REQUIRING TREATMENT
2144	1828	1	Iatrogenic	11:10	39	1	2018-12-11	11:06	Elective caesarean	Live birth	Female	3570		9	10	No		No	No	No	No	No	No	No	No	No	No	No	No	No	No	No		No	No	2018-12-14	3
2657	1829	1	Spontaneous	22:18	40	6	2018-10-08	19:30	Spontaneous vaginal	Live birth	Male	3710		9	10	No		No	No	No	No	No	No	No	No	No	No	No	No	No	No	No		No	No	2018-10-10	2		BABY HAD A LARGE ANTERIOR FONTENELLE. VITAMIN D BLOOD LEVELS TAKEN AND WERE NAD SO OUTPATIENT REFERAL MADE
1974	1830	1	Iatrogenic	22:07	40	1	2018-10-07	22:05	Elective caesarean	Live birth	Male	2870		9	10	No		No	No	No	No	No	No	No	No	No	No	No	No	No	No	No		No	No	2018-10-10	3
2658	1831	1	Iatrogenic	00:38	37	6	2018-08-17	00:37	Emergency caesarean prior to onset of labour	Live birth	Female	5245		9	10	No		Yes	No	No	No	No	No	No	No	No	No	No	No	No	No	No		No	No	2018-08-21	4		mother was a type 1 diabetic and GBS positive. Bay was admitted to SCBU due to hypoglycaemia
3757	1832	1	Iatrogenic	11:33	38	3	2018-12-21	11:32	Emergency caesarean prior to onset of labour	Live birth	Female	2888		10	10	No		No	No	No	No	No	No	No	No	No	No	No	No	No	No	No		No	No	2018-12-23	2		? maternal sepsis so baby had iv antibiotics till blood cultures came back negative at 36hrs
4303	1835	1	Iatrogenic	07:43	35	3	2018-12-12	18:05	Spontaneous vaginal	Live birth	Male	2458	25.1	9	9	No		No	No	No	No	No	No	No	No	No	No	No	No	No	No	No		No	No	2018-12-14	1
4283	1836	1	Iatrogenic	16:22	37	6	2018-12-23	04:55	Emergency caesarean in labour	Live birth	Male	3540	93.1	4	8	No		No	No	No	No	No	No	No	No	No	No	No	No	No	No	No		No	No	2018-12-25	2
4307	1837	1	Iatrogenic	21:54	36	4	2018-12-30	07:00	Spontaneous vaginal	Live birth	Female	2596	32.8	9	9	No		No	No	No	No	No	No	No	No	No	No	No	No	No	No	No		No	No	2019-01-01	2
4032	1838	1	Iatrogenic	01:32	37	4	2018-12-14	13:50	Emergency caesarean in labour	Live birth	Female	2688	28.4	9	9	No		No	No	No	No	No	No	No	No	No	No	No	No	No	No	No		No	No	2018-12-16	1
4012	1839	1	Spontaneous	23:00	33	0	2018-11-21	23:00	Spontaneous vaginal	Live birth	Male	2030	15.8	7	7	No		No	No	No	No	No	No	No	No	No	No	No	No	No	No	No		No	No	2018-12-08	17
3957	1840	1	Spontaneous	08:46	39	3	2019-01-02	03:40	Spontaneous vaginal	Live birth	Male	3900	84	9	9	No		No	No	No	No	No	No	No	No	No	No	No	No	No	No	No		No	No	2019-01-02	0		Hydrocele, Hypospadias noted
3327	1842	1	Spontaneous	04:55	39	3	2019-01-02	04:50	Spontaneous vaginal	Live birth	Female	3610	77.3	9	9	No		No	No	No	No	No	No	No	No	No	No	No	No	No	No	No		No	No	2019-01-02	0
2858	1843	1	Iatrogenic	14:05	39	1	2018-12-13	14:00	Elective caesarean	Live birth	Female	3680		9	10	No		No	No	No	No	No	No	No	No	No	No	No	No	No	No	No		No	No	2018-12-14	1
2675	1844	1	Iatrogenic	22:00	40	1	2018-12-20	21:49	Spontaneous vaginal	Live birth	Male	3025		9	10	No		No	No	No	No	No	No	No	No	No	No	No	No	No	No	No		No	No	2018-12-21	1
2671	1845	1	Iatrogenic	15:07	42	2	2018-12-18	05:00	Instrumental vaginal	Live birth	Male	4025		10	10	No		Yes	No	No	No	No	No	No	No	No	No	No	No	No	No	No		No	Yes	2018-12-25	7		baby admitted to SCBU raised CRP Mum pyrexial after delivery
2780	1846	1	Spontaneous	15:06	41	1	2018-12-07	11:20	Instrumental vaginal	Live birth	Female	3840		9	10	No		No	No	No	No	No	No	No	No	No	No	No	No	No	No	No		No	No	2018-12-08	1
2500	1847	1	Spontaneous	04:27	41	5	2018-12-06	23:58	Spontaneous vaginal	Live birth	Male	3905		9	10	No		No	No	No	No	No	No	No	No	No	No	No	No	No	No	No		No	No	2018-12-09	2
2022	1848	1	Spontaneous	00:40	30	2	2018-05-18	21:31	Spontaneous vaginal	Live birth	Male	1870		7	8	No		Yes	Yes	No	No	No	No	No	No	No	No	No	Yes	Yes	No	No		No	No	2018-07-11	53		This patient was readmitted on 15/05/2018 with symptoms of cholestasis & tightenings. Went on to deliver on this admission-should this be added as another episode?
1985	1849	1	Spontaneous	00:36	39	1	2018-06-28	17:00	Spontaneous vaginal	Live birth	Male	3635		9	10	No		No	No	No	No	No	No	No	No	No	No	No	No	No	No	No		No	No	2018-07-01	2
2503	1850	1	Spontaneous	03:15	30	2	2018-09-15	03:12	Emergency caesarean in labour	Live birth	Female	1450		5	7	No		Yes	Yes	No	No	No	No	No	No	No	No	No	No	No	No	No		No	No	2018-11-25	71		Haemolysis genetic pending
1836	1851	1	Iatrogenic	01:05	39	0	2018-06-02	16:25	Spontaneous vaginal	Live birth	Female	338				No		No	No	No	No	No	No	No	No	No	No	No	No	No	No	No		No	No	2018-06-03	0
2484	1852	1	Iatrogenic	20:02	36	4	2018-10-31	19:58	Emergency caesarean prior to onset of labour	Live birth	Male	2425		7	8	No		No	No	No	No	No	No	No	No	No	No	No	No	No	No	No		No	No	2018-11-03	3
2672	1853	1	Spontaneous	10:05	35	2	2018-10-16	15:30	Emergency caesarean in labour	Live birth	Male	2705		9	10	No		No	No	No	No	No	No	No	No	No	No	No	No	No	No	No		No	No	2018-10-22	4
2670	1854	1	Spontaneous	15:53	40	5	2018-11-24	08:25	Spontaneous vaginal	Live birth	Female	3260		7	10	No		No	No	No	No	No	No	No	No	No	No	No	No	No	No	No		No	No
2513	1855	1	Spontaneous	23:50	40	6	2018-11-26	21:30	Instrumental vaginal	Live birth	Male	3535		9	10	No		No	No	No	No	No	No	No	No	No	No	No	No	No	No	No		No	No	2018-11-27	1
3277	1856	1	Spontaneous	19:54	40	1	2019-01-06	19:34	Spontaneous vaginal	Live birth	Male	3426		9	10	No		No	No	No	No	No	No	No	No	No	No	No	No	No	No	No		No	No	2019-01-07	1
2674	1857	1	Spontaneous	04:32	39	6	2018-11-30	04:15	Spontaneous vaginal	Live birth	Male	4605		7	10	No		No	No	No	No	No	No	No	No	No	No	No	No	No	No	No		No	No	2018-12-02	2
3524	1858	1	Iatrogenic	23:36	40	6	2018-12-18	22:50	Spontaneous vaginal	Live birth	Female	3444		9	10	No		No	No	No	No	No	No	No	No	No	No	No	No	No	No	No		No	No	2018-12-20	2
4147	1859	1	Iatrogenic	17:34	37	5	2018-12-10	17:33	Elective caesarean	Live birth	Female	3310		9	10	No		No	No	No	No	No	No	No	No	No	No	No	No	No	No	No		No	No	2018-12-11	1		MOTHER HAD TYPE 1 DIABETES, DIABETIC NEPHROP, GBS, ANTI ANTIBODIES
2486	1860	1	Iatrogenic	15:48	37	3	2018-11-15	15:40	Elective caesarean	Live birth	Male	2820		9	10	No		No	No	No	No	No	No	No	No	No	No	No	No	No	No	No		No	No	2018-11-18	3
4145	1861	1	Iatrogenic	00:37	39	0	2018-12-13	02:09	Spontaneous vaginal	Live birth	Male	3320		9	10	No		No	No	No	No	No	No	No	No	No	No	No	No	No	No	No		No	No	2018-12-20	2
3418	1862	1	Spontaneous	17:05	40	3	2018-12-19	16:50	Spontaneous vaginal	Live birth	Female	3022		9	10	No		No	No	No	No	No	No	No	No	No	No	No	No	No	No	No		No	No	2018-12-21	2
3347	1863	1	Spontaneous	19:48	34	3	2018-12-22	20:11	Spontaneous vaginal	Live birth	Male	2400		9	10	No	duplex kidney	No	No	No	No	No	No	No	No	No	No	No	No	No	No	No		No	No	2019-01-06	14
3696	1864	1	Spontaneous	13:20	39	2	2018-12-13	05:00	Spontaneous vaginal	Live birth	Male	3588		8	10	No		No	No	No	No	No	No	No	No	No	No	No	No	No	No	No		No	No	2018-12-15	1
4065	1865	1	Spontaneous	11:01	39	2	2018-12-23	10:59	Spontaneous vaginal	Live birth	Female	3350		9	10	No		No	No	No	No	No	No	No	No	No	No	No	No	No	No	No		No	No	2018-12-23	0
3613	1866	1	Iatrogenic	13:21	36	3	2019-01-01	13:20	Elective caesarean	Live birth	Male	2420		9	10	No		No	No	No	No	No	No	No	No	No	No	No	No	No	No	No		No	No	2019-01-03	2
3091	1867	1	Iatrogenic	10:08	39	2	2018-12-19	10:08	Elective caesarean	Live birth	Female	3120		9	7	No		No	No	No	No	No	No	No	No	No	No	No	No	No	No	No		No	No
2487	1868	1	Iatrogenic	17:01	36	4	2018-11-11	19:30	Emergency caesarean prior to onset of labour	Live birth	Male	2570				No		No	No	No	No	No	No	No	No	No	No	No	No	No	No	No		No	No
3089	1869	1	Spontaneous	03:04	32	0	2018-11-17	03:04	Emergency caesarean prior to onset of labour	Live birth	Male	1560		5	8	No		Yes	No	No	No	No	No	No	No	No	No	No	No	No	No	No		No	No
4257	1870	1	Iatrogenic	06:10	40	0	2019-01-02	23:15	Spontaneous vaginal	Live birth	Female	3670		9	10	No		No	No	No	No	No	No	No	No	No	No	No	No	No	No	No		No	No	2019-01-05	2
4260	1871	1	Iatrogenic	21:35	32	6	2018-10-03	00:00	Emergency caesarean in labour	Live birth	Male	1200		9	10	No		Yes	No	Yes	No	No	No	No	No	No	No	No	No	No	No	No		No	No	2018-12-12	33		Jaundice Hypomagnesemia of 1.5 mg / dl that could be related to the presence of transient sinus tachycardia Hypercalcemia and hyperphosphatemia due to immaturity Transient hyperthyroidism
4020	1872	1	Iatrogenic	12:31	39	1	2019-02-06	12:31	Elective caesarean	Live birth	Female	3530		9	10	No		No	No	No	No	No	No	No	No	No	No	No	No	No	No	No		No	No	2019-02-08	2
2426	1873	1	Spontaneous	22:50	39	5	2018-11-20	22:38	Spontaneous vaginal	Live birth	Male	3420		7	10	No		No	No	No	No	No	No	No	No	No	No	No	No	No	No	No		No	No	2018-11-21	1
4245	1874	1	Iatrogenic	20:24	34	0	2019-01-03	16:00	Spontaneous vaginal	Live birth	Male	2636		9	10	No		Yes	No	No	No	No	No	No	No	No	No	No	No	No	No	No		No	No	2019-01-16	5		Conjunctivitis S.oralis Jaundice
2025	1875	1	Spontaneous	00:40	33	4	2018-05-13	20:30	Spontaneous vaginal	Live birth	Female	2090		10	10	No		No	No	No	No	No	No	No	No	No	No	No	No	No	No	No		No	No	2018-05-19	5
3409	1876	1	Iatrogenic	09:40	38	6	2018-09-26	09:39	Elective caesarean	Live birth	Male	3080		10	10	No		No	No	No	No	No	No	No	No	No	No	No	No	No	No	No		No	No	2018-09-27	1		BREECH
3414	1877	1	Iatrogenic	05:57	39	1	2018-10-03	22:27	Spontaneous vaginal	Live birth	Female	3354		8	10	No		No	No	No	No	No	No	No	No	No	No	No	No	No	No	No		No	No	2018-10-05	1		TALIPES
3561	1878	1	Iatrogenic	17:18	38	6	2018-10-11	10:10	Instrumental vaginal	Live birth	Male	3394		9	10	No		No	No	No	No	No	No	No	No	No	No	No	No	No	No	No		No	No	2018-10-14	3
3415	1879	1	Iatrogenic	16:19	39	5	2018-09-09	01:40	Emergency caesarean prior to onset of labour	Live birth	Male	3060		8	10	No		No	No	No	No	No	No	No	No	No	No	No	No	No	No	No		No	No	2018-09-17	7		MOTHER HAD MOH AND PARALITIC ILEUS
3417	1880	1	Iatrogenic	16:12	39	4	2018-09-10	18:30	Spontaneous vaginal	Live birth	Female	3226		10	10	No		No	No	No	No	No	No	No	No	No	No	No	No	No	No	No		No	No	2018-09-12	1
3419	1881	1	Iatrogenic	09:15	33	6	2018-08-21	00:31	Spontaneous vaginal	Live birth	Female	3106		8	10	No		No	No	No	No	No	No	No	No	No	No	No	No	No	No	No		No	No	2018-08-22	1
3421	1882	1	Iatrogenic	15:29	37	3	2018-09-09	09:50	Spontaneous vaginal	Live birth	Female	3300		9	10	No		No	No	No	No	No	No	No	No	No	No	No	No	No	No	No		No	No	2018-09-12	3		MUM WAS GBS POSITIVE BUT DECLINED ANTIBIOTICS IN LABOUR
3700	1883	1	Spontaneous	16:02	41	5	2018-10-09	14:20	Spontaneous vaginal	Live birth	Male	3330		5	7	No		No	No	No	No	No	No	No	No	No	No	No	No	No	No	No		No	No	2018-10-11	2
3702	1884	1	Iatrogenic	04:34	39	3	2018-10-18	07:46	Instrumental vaginal	Live birth	Female	3520		9	10	No		No	No	No	No	No	No	No	No	No	No	No	No	No	Yes	No		No	No	2018-10-20	2
1982	1885	1	Iatrogenic	12:29	39	2	2018-08-07	12:29	Emergency caesarean prior to onset of labour	Live birth	Female	337		7	10	No		No	No	No	No	No	No	No	No	No	No	No	No	No	No	No		No	No	2018-08-10	3
1656	1886	1	Iatrogenic	10:12	39	0	2018-07-12	10:12	Elective caesarean	Live birth	Female	3585		10	10	No		No	No	No	No	No	No	No	No	No	No	No	No	No	No	No		No	No
1664	1887	1	Spontaneous	02:55	39	5	2018-05-20	22:00	Spontaneous vaginal	Live birth	Male	3545		6	10	No		No	No	No	No	No	No	No	No	No	No	No	No	No	No	No		No	No	2018-05-21	0
3926	1888	1	Iatrogenic	13:43	41	6	2018-12-29	19:45	Emergency caesarean in labour	Live birth	Male	4480	95	1	2	No		Yes	Yes	No	No	No	No	No	No	No	No	No	No	No	No	No		No	No	2019-01-04	5		Mother having Pyrexia prior to labour and Influenza A diagnosed. She also was diagnosed with polyhydramnios. The motive of neonatal admission was: Resuscitation and intubation needed, Poor perinatal adaptation and sepsis suspected.
3786	1890	1	Spontaneous	00:18	40	1	2018-12-19	20:46	Spontaneous vaginal	Live birth	Male	3600		8	10	No		No	No	No	No	No	No	No	No	No	No	No	No	No	No	No		No	No	2018-12-20	0
3658	1891	1	Iatrogenic	00:29	40	0	2018-12-23	08:30	Instrumental vaginal	Live birth	Male	3060		9	10	No		No	No	No	No	No	No	No	No	No	No	No	No	No	No	No		No	No	2018-12-26	2		PPH 1,7L
3573	1892	1	Iatrogenic	10:58	39	4	2018-12-20	19:55	Emergency caesarean in labour	Live birth	Male	3810		9	10	No		No	No	No	No	No	No	No	No	No	No	No	No	No	No	No		No	No	2018-12-24	1
3969	1893	1	Spontaneous	02:00	40	0	2018-01-03	17:00	Instrumental vaginal	Live birth	Male	3160		9	10	No		No	No	No	No	No	No	No	No	No	No	No	No	No	No	No		No	No	2019-01-04	0
3626	1894	1	Spontaneous	19:07	39	2	2019-01-09	22:10	Spontaneous vaginal	Live birth	Female	2800		9	9	No		No	No	No	No	No	No	No	No	No	No	No	No	No	No	No		No	No	2019-01-11	1
3577	1895	1	Spontaneous	17:39	40	3	2018-12-16	04:00	Spontaneous vaginal	Live birth	Male	3420		9	10	No		No	No	No	No	No	No	No	No	No	No	No	No	No	No	No		No	No	2018-12-16	0
3574	1897	1	Spontaneous	08:42	40	5	2019-01-16	19:27	Spontaneous vaginal	Live birth	Male	3400		9	10	No		No	No	No	No	No	No	No	No	No	No	No	No	No	No	No		No	No	2019-01-17	0
3475	1898	1	Iatrogenic	06:29	39	5	2019-01-04	21:45	Spontaneous vaginal	Live birth	Male	3820		9	10	No		No	No	No	No	No	No	No	No	No	No	No	No	No	No	No		No	No	2019-01-05	0
4510	1899	1	Iatrogenic	22:36	37	3	2019-01-15	08:20	Spontaneous vaginal	Live birth	Female	2690		9	10	No		No	No	No	No	No	No	No	No	No	No	No	No	No	No	No		No	No	2019-01-21	6		She had a cervical cerclage in situ since 13/08/2018 removed on the 10/01/2019.
3923	1900	1	Iatrogenic	02:21	39	2	2019-01-07	02:18	Spontaneous vaginal	Live birth	Female	3160		9	10	No		No	No	No	No	No	No	No	No	No	No	No	No	No	No	No		No	No	2019-01-07	0
4510	1901	2	Iatrogenic	22:46	37	3	2019-01-15	08:20	Instrumental vaginal	Live birth	Male	2680		8	9	No		Yes	Yes	No	No	No	No	No	No	No	No	No	No	No	No	No		No	No	2019-01-21	6		She had a cervical cerclage in situ since 13/08/2018 removed on the 10/01/2019. TWIN 2 Admitted to SCBU on the 16/01/2019 and discharged on the 18/01/2019 to postnatal care.
4672	1902	1	Iatrogenic	10:05	64	2					Male	3430							No	No	No	No	No	No	No	No	No	No	No	No	No	No		No
4671	1903	1	Spontaneous	04:36	37	4	2017-05-20	18:25	Instrumental vaginal	Live birth	Male	3500		9	9	No		No	No	No	No	No	No	No	No	No	No	No	No	No	No	No		No	No	2017-05-31	1
3872	1904	1	Spontaneous	00:42	36	6	2018-11-26	00:41	Emergency caesarean in labour	Live birth	Female	2340		9	10	No		No	No	No	No	No	No	No	No	No	No	No	No	No	No	No		No	No	2018-11-28	2
2982	1905	1	Spontaneous	03:51	33	1	2018-10-13	03:50	Emergency caesarean in labour	Live birth	Female	2460		9	9	No		Yes	Yes	No	No	No	No	No	No	No	No	No	No	No	No	No		No	Yes	2018-10-26	13
2982	1906	2	Spontaneous	20:18	33	1	2018-10-13	03:50	Emergency caesarean in labour	Live birth	Female	2460		9	9	No		Yes	Yes	No	No	No	No	No	No	No	No	No	No	No	No	No		No	Yes	2018-10-26	13
3485	1907	1	Spontaneous	16:18	38	3	2018-12-16	16:15	Emergency caesarean in labour	Live birth	Female	3100		9	10	No		No	No	No	No	No	No	No	No	No	No	No	No	No	No	No		No	No	2018-12-17	1
3088	1908	1	Spontaneous	22:06	32	2	2018-09-30	09:00	Spontaneous vaginal	Live birth	Male	2030		9	9	No		Yes	No	No	No	No	No	No	No	No	No	No	No	No	No	No		No	Yes	2018-10-20	19		Prolonged ruptured membranes 72hrs
3088	1909	2	Spontaneous	22:26	32	2	2018-09-30	03:00	Instrumental vaginal	Live birth	Male	2120		8	9	No		Yes	Yes	No	No	No	No	No	No	No	No	No	No	No	No	No		No	Yes	2018-10-20	19
3563	1910	1	Spontaneous	13:46	40	4	2018-12-17	10:05	Spontaneous vaginal	Live birth	Male	3550		5	9	No		No	No	No	No	No	No	No	No	No	No	No	No	No	No	No		No	No	2018-12-18	1
3554	1911	1	Spontaneous	03:06	40	1	2018-12-17	11:50	Spontaneous vaginal	Live birth	Male	3390		9	10	No		No	No	No	No	No	No	No	No	No	No	No	No	No	No	No		No	No	2018-12-19	1
3768	1912	1	Spontaneous	16:54	40	4	2018-12-08	16:37	Spontaneous vaginal	Live birth	Female	3320		9	9	No		No	No	No	No	No	No	No	No	No	No	No	No	No	No	No		No	No	2018-12-14	1
3950	1913	1	Iatrogenic	07:26	39	3	2018-12-14	00:50	Spontaneous vaginal	Live birth	Female	3500		9	8	No		No	No	No	No	No	No	No	No	No	No	No	No	No	No	No		No	No	2018-12-15	1
4324	1914	1	Spontaneous	13:58	38	4	2019-01-08	13:56	Spontaneous vaginal	Live birth	Female	3330		8	9	No	Congenital Laryngeal stridor Discordant Vocal chords	Yes	No	No	No	No	Yes	No	No	No	No	No	No	No	No	No		No	No	2019-02-11	34
4327	1915	1	Iatrogenic	00:06	37	6	2018-12-27	12:15	Spontaneous vaginal	Live birth	Male	3013		10	10	No		No	No	No	No	No	No	No	No	No	No	No	No	No	No	No		No	No	2018-12-28	0
4275	1916	1	Spontaneous	00:12	37	6	2018-12-26	00:00	Spontaneous vaginal	Live birth	Female	3010		9	9	No		No	No	No	No	No	No	No	No	No	No	No	No	No	No	No		No	No	2018-12-28	1
3910	1917	1	Spontaneous	18:48	36	3	2019-01-06	06:00	Elective caesarean	Live birth	Male	2780		8	10	No		No	No	No	No	No	No	No	No	No	No	No	No	No	No	No		No	No	2019-01-10	3
1976	1918	1	Spontaneous	04:06	39	2	2018-10-11	23:00	Emergency caesarean in labour	Live birth	Male	3350		9	10	No		No	No	No	No	No	No	No	No	No	No	No	No	No	No	No		No	No				Not date of discharge because of familiar problems to look after the baby. Mother again admitted for pyelonephritis.
2332	1919	1	Spontaneous	10:33	37	0	2018-08-18	09:30	Spontaneous vaginal	Live birth	Male	3407		10	10	No		No	No	No	No	No	No	No	No	No	No	No	No	No	No	No		No	No	2018-08-19	1		No delivery notes.Pt delivered in Nottingham . Information provided by Pt and Hospital over the phone
2333	1920	1	Iatrogenic	11:48	36	1	2018-07-03	11:48	Emergency caesarean prior to onset of labour	Stillbirth	Female	3080		0	0	No		No	No	No	No	No	No	No	No	No	No	No	No	No	No	No		No	No	2018-07-08	5		Plancental abruption identified category 1 emergency c-section. Unfortunately fresh still birth identified at delivery.
1972	1921	1	Spontaneous	11:14	40	1	2018-09-13	03:15	Spontaneous vaginal	Live birth	Female	3080		9	10	No		No	No	No	No	No	No	No	No	No	No	No	No	No	No	No		No	No	2018-09-16	2
1386	1922	1	Spontaneous	08:25	40	3	2018-10-05	03:45	Spontaneous vaginal	Live birth	Female	3180		9	10	No		No	No	No	No	No	No	No	No	No	No	No	No	No	No	No		No	No	2018-10-08	3
1863	1923	1	Spontaneous	23:13	40	6	2018-10-19	18:28	Spontaneous vaginal	Live birth	Male	3450		9	10	No		No	No	No	No	No	No	No	No	No	No	No	No	No	No	No		No	No	2018-10-22	3
1862	1924	1	Spontaneous	09:49	40	6	2018-09-09	20:00	Spontaneous vaginal	Live birth	Female	2640		9	10	No		No	No	No	No	No	No	No	No	No	No	No	No	No	No	No		No	No	2018-09-12	2
1662	1925	1	Iatrogenic	14:52	41	2	2018-08-03	10:10	Emergency caesarean in labour	Live birth	Male	3390		9	10	No		No	No	No	No	No	No	No	No	No	No	No	No	No	No	No		No	No	2018-08-06	3
1661	1926	1	Iatrogenic	07:50	40	1	2018-08-27	19:30	Instrumental vaginal	Live birth	Female	3370		9	10	No		No	No	No	No	No	No	No	No	No	No	No	No	No	No	No		No	No	2018-08-30	2
1723	1927	1	Iatrogenic	08:59	40	4	2018-09-27	21:15	Instrumental vaginal	Live birth	Female	3780		9	10	No		No	No	No	No	No	No	No	No	No	No	No	No	No	No	No		No	No	2018-09-30	2
4089	1928	1	Spontaneous	16:11	36	2	2018-12-13	02:00	Spontaneous vaginal	Live birth	Female	2265		8	10	No		No	No	No	No	No	No	No	No	No	No	No	No	No	No	No		No	No	2018-12-17	4		had jaundice and was treated with double phototherapy
3763	1929	1	Spontaneous	10:40	39	2	2019-01-04	00:40	Spontaneous vaginal	Live birth	Male	3322		9	10	No		No	No	No	No	No	No	No	No	No	No	No	No	No	No	No		No	No	2019-01-05	1
3667	1930	1	Spontaneous	10:29	40	1	2018-11-16	08:00	Spontaneous vaginal	Live birth	Female	3570		9	10	No		No	No	No	No	No	No	No	No	No	No	No	No	No	No	No		No	No	2018-11-17	1
3732	1931	1	Spontaneous	22:49	39	3	2019-01-08	22:48	Spontaneous vaginal	Live birth	Female	2654		9	10	No		No	No	No	No	No	No	No	No	No	No	No	No	No	No	No		No	No	2019-01-09	1
4242	1932	1	Iatrogenic	21:15	37	5	2019-01-13	19:55	Spontaneous vaginal	Live birth	Male	2778		6	8	No		Yes	No	No	No	No	No	No	No	No	No	No	No	No	No	No		No	No				Baby had low apgars, raised lactate, low ph and ? hypoxia. Baby is still an inpatient due to the following safeguarding concerns. ? sepsis and ? drug withdrawal. Futhermore baby is having seizures and has heamorrages on the right eye. Is awaiting an MRI scan.
3127	1933	1	Iatrogenic	11:05	38	1	2018-11-19	11:05	Elective caesarean	Live birth	Male	3100		9	10	No		No	No	No	No	No	No	No	No	No	No	No	No	No	No	No		No	No	2018-11-22	3
3704	1934	1	Iatrogenic	09:21	37	2	2018-09-05	09:21	Elective caesarean	Live birth	Female	2850		9	10	No		No	No	No	No	No	No	No	No	No	No	No	No	No	No	No		No	No	2018-09-06	1		elscs for placenta previa
3726	1935	1	Iatrogenic	14:17	42	2	2018-11-28	14:15	Elective caesarean	Live birth	Female	3002		8	10	No		No	No	No	No	No	No	No	No	No	No	No	No	No	No	No		No	No	2018-12-02	4
3705	1936	1	Iatrogenic	09:33	38	1	2018-09-13	08:45	Spontaneous vaginal	Live birth	Female	2854		9	9	No		No	No	No	No	No	No	No	No	No	No	No	No	No	No	No		No	No	2018-09-13	0
3789	1937	1	Iatrogenic	15:22	38	4	2018-10-24	15:21	Elective caesarean	Live birth	Female	3190		9	10	No		No	No	No	No	No	No	No	No	No	No	No	No	No	No	No		No	No	2018-10-27	3		maternal diabetes and baby had hypoglycemia
3790	1938	1	Spontaneous	17:27	35	5	2018-08-29	06:00	Spontaneous vaginal	Live birth	Female	4160		8	10	No		No	No	No	No	No	No	No	No	No	No	No	No	No	No	No		No	No	2018-09-05	7
3888	1939	1	Iatrogenic	16:11	37	5	2018-11-04	16:10	Emergency caesarean prior to onset of labour	Live birth	Male	3476		8	10	No		No	No	No	No	No	No	No	No	No	No	No	No	No	No	No		No	No	2018-11-06	2
3707	1940	1	Iatrogenic	19:27	39	6	2018-11-07	14:20	Spontaneous vaginal	Live birth	Female	3880		9	10	No		No	No	No	No	No	No	No	No	No	No	No	No	No	No	No		No	No	2018-11-08	1
3891	1941	1	Iatrogenic	13:00	40	4	2018-10-21	12:58	Spontaneous vaginal	Live birth	Female	3898		7	8	No		No	No	No	No	No	No	No	No	No	No	No	No	No	No	No		No	No	2018-10-23	2
3895	1942	1	Iatrogenic	02:26	41	3	2018-12-29	00:10	Spontaneous vaginal	Live birth	Female	3288		9	10	No		No	No	No	No	No	No	No	No	No	No	No	No	No	No	No		No	No	2018-12-29	0
3899	1944	1	Iatrogenic	05:28	39	4	2018-11-07	05:00	Spontaneous vaginal	Live birth	Male	3230		9	10	No		No	No	No	No	No	No	No	No	No	No	No	No	No	No	No		No	No	2018-11-09	1
3900	1945	1	Iatrogenic	15:20	40	0	2018-11-09	12:30	Instrumental vaginal	Live birth	Male	4170		9	10	No		No	No	No	No	No	No	No	No	No	No	No	No	No	No	No		No	No	2018-11-14	5
3902	1946	1	Iatrogenic	09:21	36	0	2018-12-04	09:20	Elective caesarean	Live birth	Female	2090		9	10	No		No	No	No	No	No	No	No	No	No	No	No	No	No	No	No		No	No	2018-12-09	5
4121	1948	1	Iatrogenic	16:51	38	3	2018-11-08	10:44	Emergency caesarean prior to onset of labour	Live birth	Female	3220		7	10	No		No	No	No	No	No	No	No	No	No	No	No	No	No	No	No		No	No	2018-11-11	3
3283	1949	1	Iatrogenic	12:01	38	3	2018-08-03	12:01	Elective caesarean	Live birth	Female	3068		9	10	No		No	No	No	No	No	No	No	No	No	No	No	No	No	No	No		No	No	2018-08-04	1		Delivered at NUH.
4122	1950	1	Iatrogenic	11:26	38	6	2018-10-30	11:25	Elective caesarean	Live birth	Female	3030		9	10	No		No	No	No	No	No	No	No	No	No	No	No	No	No	No	No		No	No	2018-11-01	2
3688	1951	1	Iatrogenic	11:51	39	0	2019-01-18	11:50	Emergency caesarean prior to onset of labour	Live birth	Female	3445		9	10	No		No	No	No	No	No	No	No	No	No	No	No	No	No	No	No		No	No	2019-01-20	2
4124	1952	1	Iatrogenic	08:47	36	0	2018-11-18	00:30	Spontaneous vaginal	Live birth	Female	2035		9	10	No		No	No	No	No	No	No	No	No	No	No	No	No	No	No	No		No	No	2018-11-20	2
2468	1953	1	Iatrogenic	18:30	37	5	2018-08-22	16:00	Emergency caesarean prior to onset of labour	Live birth	Female	2798		10	10	No		No	No	No	No	No	No	No	No	No	No	No	No	No	No	No		No	No	2018-08-25	3		Baby delivered at St. Mary's Hospital privately due to breech presentation and SROM
3962	1954	1	Iatrogenic	09:48	38	4	2018-12-07	09:47	Elective caesarean	Live birth	Female	3898		9	10	No		No	No	No	No	No	No	No	No	No	No	No	No	No	No	No		No	No	2018-12-08	1		shoulder dystocia
2470	1955	1	Iatrogenic	11:37	39	2	2018-09-06	11:37	Elective caesarean	Live birth	Female	2750				No		No	No	No	No	No	No	No	No	No	No	No	No	No	No	No		No	No	2018-09-08	2		Pt delivered at North Middlesex Hospital as it is closer to home.
2521	1956	1	Iatrogenic	17:18	34	1	2018-09-01	17:18	Emergency caesarean prior to onset of labour	Live birth	Female	2260				No		No	No	No	No	No	No	No	No	No	No	No	No	No	No	No		No	No	2018-09-06	5		Delivered at NorthModdlesex Hospital as it is closer to home. EMCS due to early labour and twin 1 Breech
2521	1957	2	Iatrogenic	17:21	34	1	2018-09-01	17:21	Emergency caesarean in labour	Live birth	Female	2280				No		No	No	No	No	No	No	No	No	No	No	No	No	No	No	No		No	No	2018-09-06	5
4736	1958	1							Elective caesarean	Live birth	Female								No	No	No	No	No	No	No	No	No	No	No	No	No	No		No
4336	1959	1	Iatrogenic	13:21	39	3	2019-01-20	23:40	Instrumental vaginal	Live birth	Female	3446	61	3	9	No		No	No	No	No	No	No	No	No	No	No	No	No	No	No	No		No	No	2019-01-22	1
2647	1960	1	Iatrogenic	12:10	39	1	2018-10-16	12:10	Elective caesarean	Live birth	Female	3305		9	10	No		No	No	No	No	No	No	Yes	No	No	No	No	No	No	No	No		No	No	2018-10-19	3		ELCS for Breech presentation
4284	1961	1	Spontaneous	04:02	40	6	2019-01-10	19:30	Instrumental vaginal	Live birth	Male	3204	14.5	8	9	No		No	No	No	No	No	No	No	No	No	No	No	No	No	No	No		No	No	2019-01-12	1
4301	1962	1	Iatrogenic	04:41	39	2	2019-01-13	02:30	Spontaneous vaginal	Live birth	Male	3810	95.3	9	9	No		No	No	No	No	No	No	No	No	No	No	No	No	No	No	No		No	No	2019-01-14	1		fFN actually completed on the 20/11/2019 as patient had sexual inrtercourse within last 24 hours.
4300	1963	1	Spontaneous	16:24	38	6	2019-01-14	16:24	Emergency caesarean in labour	Live birth	Female	3240	67.2	9	9	No		No	No	No	No	No	No	No	No	No	No	No	No	No	No	No		No	No	2019-01-17	3
2664	1964	1	Iatrogenic	15:30	36	4	2018-09-24	15:30	Emergency caesarean prior to onset of labour	Live birth	Male	3600				No		No	No	No	No	No	No	No	No	No	No	No	No	No	No	No		No	No	2018-10-01	7		Information collected from mother over the phone. Increased stay due to maternal complications during surgery. Difficult CS due to scar tissue from previous CS. Mother had surgical drains for a few days. Baby had mild jaundice that required a short period of phototherapy, but did not require NICU/SCBU admission.
4298	1965	1	Iatrogenic	12:20	37	5	2019-01-12	02:00	Spontaneous vaginal	Live birth	Female	3788	84.1	9	9	No		No	No	No	No	No	No	No	No	No	No	No	No	No	No	No		No	No	2019-01-13	1
3720	1966	1	Spontaneous	14:36	39	1	2019-01-21	14:36	Emergency caesarean in labour	Live birth	Male	3420		9	9	No		No	No	No	No	No	No	No	No	No	No	No	No	No	No	No		No	No	2019-01-22	1
3429	1967	1	Spontaneous	22:31	38	6	2019-01-17	22:30	Spontaneous vaginal	Live birth	Female	2870		9	9	No		No	No	No	No	No	No	No	No	No	No	No	No	No	No	No		No	No	2019-01-18	1
2757	1968	1	Spontaneous	17:25	37	5	2018-08-17	07:25	Emergency caesarean in labour	Live birth	Male	3310				No		Yes	Yes	No	No	No	No	No	No	No	No	No	No	No	No	No		No	No	2018-08-21	3		Information collected from mother and delivery hospital over the phone. Mother delivered at Tunbridge Wells Hospital at Pembury via EMCS for Prolonged SROM and fetal distress. Baby admitted to NICU with respiratory distress for 3 days and discharged to the postnatal ward up to day 7. Discharged home with mother and well afterwards.
2830	1969	1	Spontaneous	12:15	41	0	2018-10-15	11:45	Spontaneous vaginal	Live birth	Male	3400				No		No	No	No	No	No	No	No	No	No	No	No	No	No	No	No		No	No	2018-10-16	1		Delivered at Whittington Hospital.
2862	1970	1	Spontaneous	03:05	39	1	2018-09-16	00:40	Spontaneous vaginal	Live birth	Male	3060		9	10	No		No	No	No	No	No	No	No	No	No	No	No	No	No	No	No		No	No	2018-09-17	0
2863	1971	1	Spontaneous	11:15	27	4	2018-08-16	11:10	Spontaneous vaginal	Live birth	Female	1122		8	9	No		Yes	Yes	No	No	No	No	No	No	No	No	No	No	No	No	No		No	No	2018-10-14	59		Principal problems / diagnosis during stay - Prematurity (24-27 weeks) - Respiratory distress syndrome - Sepsis / septicaemia - presumed, unwell with -ve microbiology - Feeding problem newborn: Prematurity - Metabolic acidosis Transferred to Watford General Hospital 8 days after delivery and final discharge 14/10/2018
2823	1972	1	Iatrogenic	21:30	40	4	2018-10-28	16:45	Spontaneous vaginal	Live birth	Male	3792		9	10	No		No	No	No	No	No	No	No	No	No	No	No	No	No	No	No		No	No	2018-11-02	4
2825	1973	1	Spontaneous	17:41	39	0	2018-10-13	17:00	Emergency caesarean in labour	Live birth	Male	3190		10	10	No		No	No	No	No	No	No	No	No	No	No	No	No	No	No	No		No	No	2018-10-18	3
2828	1974	1	Spontaneous	02:09	35	6	2018-09-04	01:55	Spontaneous vaginal	Live birth	Male	2736				No		Yes	Yes	No	No	No	No	No	No	No	No	No	No	No	No	No		No	No	2018-09-07	3
2834	1975	1	Spontaneous	03:30	38	1	2018-11-11	17:55	Spontaneous vaginal	Live birth	Female	3385		9	10	No		No	No	No	No	No	No	No	No	No	No	No	No	No	No	No		No	No	2018-11-13	1
2954	1976	1	Spontaneous	16:50	38	2	2018-11-06	16:41	Spontaneous vaginal	Live birth	Female	2650		8	10	No		No	No	No	No	No	No	No	No	No	No	No	No	No	No	No		No	No	2018-11-06	0
2957	1977	1	Iatrogenic	12:59	39	1	2018-10-08	12:57	Elective caesarean	Live birth	Male	3940		9	10	No		Yes	No	No	No	No	No	No	No	No	No	No	No	No	No	No		No	No	2018-10-14	6
2959	1978	1	Iatrogenic	19:12	37	5	2018-10-08	07:20	Spontaneous vaginal	Live birth	Female	3030		9	10	No		No	No	No	No	No	No	No	No	No	No	No	No	No	No	No		No	No	2018-10-09	1
4755	1979	1	Spontaneous	02:47	31	5	2019-01-14	12:15	Emergency caesarean in labour	Live birth	Male	1625	8.6	2	9	No		Yes	Yes	No	No	No	No	No	No	No	No	No	No	Yes	No	No		No	No	2019-02-24	32
3074	1980	1	Spontaneous	12:32	41	3	2018-11-27	00:00	Emergency caesarean in labour	Stillbirth	Female	3670		8	10	No		No	No	No	No	No	No	No	No	No	No	No	No	No	No	No		No	No	2018-12-03	5
4075	1981	1	Iatrogenic	17:22	36	0	2018-12-11	17:21	Elective caesarean	Live birth	Male	4485		9	10	No		Yes	No	No	No	No	No	No	No	No	No	No	No	No	No	No		No	No	2019-01-07	27		MUM WAS GDM BABY HAD FETAL MACROSOMIA, JAUNDICE TREATED, POLYTHERMIA, CONGINITAL HYPOTONIA
4088	1982	1	Spontaneous	10:00	36	4	2018-12-20	09:58	Spontaneous vaginal	Live birth	Female	2435		9	10	No		No	No	No	No	No	No	No	No	No	No	No	No	No	No	No		No	No	2018-12-21	1
4087	1983	1	Iatrogenic	11:30	35	2	2018-11-21	11:29	Elective caesarean	Live birth	Female	1750		9	10	No		Yes	No	No	No	No	No	No	No	No	No	No	No	No	No	No		No	No	2018-12-28	37		hypoglycaemia, jaundice and neonatal thrombocytopenia
4155	1984	1	Iatrogenic	14:42	39	6	2019-01-12	10:10	Spontaneous vaginal	Live birth	Female	3024		10	10	No		No	No	No	No	No	No	No	No	No	No	No	No	No	No	No		No	No	2019-01-13	1
4094	1985	1	Iatrogenic	05:55	40	1	2019-02-07	05:02	Spontaneous vaginal	Live birth	Male	3088		10	10	No		No	No	No	No	No	No	No	No	No	No	No	No	No	No	No		No	No	2019-02-08	1
3642	1986	1	Spontaneous	22:49	39	0	2019-01-08	22:48	Spontaneous vaginal	Live birth	Female	2654		9	10	No		No	No	No	No	No	No	No	No	No	No	No	No	No	No	No		No	No	2019-01-09	1
3952	1987	1	Iatrogenic	10:34	36	3	2019-01-14	10:33	Elective caesarean	Live birth	Male	2340		9	9	No	Cleft Lip and Palette	Yes	No	No	No	No	No	No	No	No	No	No	No	No	No	No		No	No	2019-01-14	0
3952	1988	2	Iatrogenic	10:38	36	3	2018-01-14	10:33	Elective caesarean	Live birth	Male	2620		6	9	No		No	No	No	No	No	No	No	No	No	No	No	No	No	No	No		No	No	2019-01-19	5
3865	1989	1	Spontaneous	12:18	37	0	2018-12-28	08:58	Spontaneous vaginal	Live birth	Male	3110		9	9	No		No	No	No	No	No	No	No	No	No	No	No	No	No	No	No		No	No	2018-12-28	0
4291	1990	1	Iatrogenic	06:45	36	5	2018-12-23	16:55	Spontaneous vaginal	Live birth	Female	2370		9	10	No		No	No	No	No	No	No	No	No	No	No	No	No	No	No	No		No	No	2018-12-24	0
2940	1991	1	Spontaneous	00:06	38	0	2018-09-25	00:05	Elective caesarean	Live birth	Female	3810		9	10	No		No	No	No	No	No	No	No	No	No	No	No	No	No	No	No		No	No	2018-09-29	4
4272	1992	1	Spontaneous	20:30	40	6	2019-01-16	18:45	Spontaneous vaginal	Live birth	Male	3480		9	9	No		No	No	No	No	No	No	No	No	No	No	No	No	No	No	No		No	No	2019-01-17	1
4273	1993	1	Spontaneous	11:18	38	0	2019-01-03	03:30	Spontaneous vaginal	Live birth	Female	3200		9	9	No		No	No	No	No	No	No	No	No	No	No	No	No	No	No	No		No	No	2019-01-04	1
2847	1994	1	Iatrogenic	14:34	38	4	2018-10-17	14:34	Elective caesarean	Live birth	Female	3485		9	10	No		No	No	No	No	No	No	No	No	No	No	No	No	No	No	No		No	No	2018-10-19	2
4287	1995	1	Iatrogenic	16:32	37	0	2019-01-02	22:19	Instrumental vaginal	Live birth	Female	1980		9	10	No		No	No	No	No	No	No	No	No	No	No	No	No	No	No	No		No	No	2019-01-06	3
4287	1996	2	Iatrogenic	17:05	37	0	2019-01-03	17:06	Spontaneous vaginal	Live birth	Male	2070		9	10	No		No	No	No	No	No	No	No	No	No	No	No	No	No	No	No		No	No	2019-01-06	3
4289	1997	1	Iatrogenic	23:37	37	0	2019-01-07	20:00	Spontaneous vaginal	Live birth	Female	2550		9	10	No		No	No	No	No	No	No	No	No	No	No	No	No	No	No	No		No	No	2019-01-08	1
3773	1998	1	Iatrogenic	09:00	38	6	2019-01-04	03:00	Spontaneous vaginal	Live birth	Male	3410		9	9	No		Yes	No	No	No	No	No	No	No	No	No	No	No	No	No	No		No	No	2019-01-06	1
3771	1999	1	Iatrogenic	11:09	37	1	2019-01-04	11:08	Emergency caesarean in labour	Live birth	Male	3070		9	9	No		No	No	No	No	No	No	No	No	No	No	No	No	No	No	No		No	No	2019-01-05	1
2822	2000	1	Spontaneous	14:30	39	4	2018-09-27	00:51	Emergency caesarean in labour	Live birth	Male	3560		9	10	No		No	No	No	No	No	No	No	No	No	No	No	No	No	No	No		No	No	2018-09-30	3
2821	2001	1	Spontaneous	07:21	40	1	2018-10-10	07:00	Spontaneous vaginal	Live birth	Female	2868		9	9	No		No	No	No	No	No	No	No	No	No	No	No	No	No	No	No		No	No	2018-10-12	2
3204	2002	1	Iatrogenic	10:09	37	0	2018-10-22	10:09	Elective caesarean	Live birth	Female	3280		8	10	No		No	No	No	No	No	No	No	No	No	No	No	No	No	No	No		No	No	2018-10-26	4
2743	2003	1	Spontaneous	23:34	38	6	2018-08-17	21:15	Spontaneous vaginal	Live birth	Male	2480		9	9	No		No	No	No	No	No	No	No	No	No	No	No	No	No	No	No		No	No	2018-08-20	3
2768	2004	1	Spontaneous	07:20	41	0	2018-02-09	19:30	Emergency caesarean prior to onset of labour	Live birth	Male	3570	42.3	6	9	No		Yes	No	No	No	No	No	No	No	No	No	No	No	No	No	No		No	No	2018-09-13	3
1965	2005	1	Spontaneous	21:32	39	2	2018-09-01	21:06	Spontaneous vaginal	Live birth	Female	3530				No		No	No	No	No	No	No	No	No	No	No	No	No	No	No	No		No	No
2125	2006	1	Iatrogenic	10:48	37	4	2018-09-08	09:35	Spontaneous vaginal	Live birth	Male	3205				No		No	No	No	No	No	No	No	No	No	No	No	No	No	No	No		No	No
1964	2007	1	Spontaneous	04:50	40	1	2018-09-11	04:35	Spontaneous vaginal	Live birth	Male	3850				No		No	No	No	No	No	No	No	No	No	No	No	No	No	No	No		No	No
2124	2008	1	Iatrogenic	18:35	38	5	2018-09-18	18:35	Elective caesarean	Live birth	Female	3690				No		No	No	No	No	No	No	No	No	No	No	No	No	No	No	No		No	No
2126	2009	1	Spontaneous	19:37	40	1	2018-09-23	19:22	Spontaneous vaginal	Live birth	Female	2980				No		Yes	No	No	No	No	No	No	No	No	No	No	No	No	No	No		No	No				8 days in NICU for fetal acidosis and hyponatremia
3304	2010	1	Spontaneous	23:25	40	0	2019-01-12	13:25	Emergency caesarean in labour	Live birth	Female	3730		8	10	No		No	No	No	No	No	No	No	No	No	No	No	No	No	No	No		No	No	2019-01-16	4
4323	2011	1	Iatrogenic	06:39	33	4	2018-12-31	06:38	Emergency caesarean prior to onset of labour	Live birth	Male	2030		4	7	No		Yes	Yes	No	No	No	No	No	No	No	No	No	No	No	No	No		No	Yes	2019-02-12	43
4325	2012	1	Iatrogenic	09:36	38	0	2019-01-18	09:45	Instrumental vaginal	Live birth	Male	3730		8	9	No		No	No	No	No	No	No	No	No	No	No	No	No	No	No	No		No	No	2019-01-20	1
3963	2013	1	Spontaneous	12:55	38	2	2019-01-20	02:45	Spontaneous vaginal	Live birth	Male	2980		9	10	No		No	No	No	No	No	No	No	No	No	No	No	No	No	No	No		No	No	2019-01-20	0
4391	2014	1	Spontaneous	01:44	40	0	2019-01-21	00:55	Spontaneous vaginal	Live birth	Female	3160		9	9	No		No	No	No	No	No	No	No	No	No	No	No	No	No	No	No		No	No	2019-01-24	0
4773	2015	1	Iatrogenic	15:11	39	2	2019-01-14	15:11	Elective caesarean	Live birth	Female	3780		9	10	No		No	No	No	No	No	No	No	No	No	No	No	No	No	No	No		No	No	2019-01-19	5
3603	2016	1	Iatrogenic	14:01	39	1	2019-01-17	14:01	Emergency caesarean prior to onset of labour	Live birth	Female	2590		9	10	No		No	No	No	No	No	No	No	No	No	No	No	No	No	No	No		No	No	2019-01-19	2
4163	2017	1	Iatrogenic	12:02	40	4	2019-01-21	00:36	Emergency caesarean in labour	Live birth	Male	3610		10	10	No		No	No	No	No	No	No	No	No	No	No	No	No	No	No	No		No	No	2019-01-23	2
4784	2018	1	Spontaneous	17:06	34	2	2019-01-23	15:15	Spontaneous vaginal	Live birth	Male	2275				No		Yes	No	No	No	No	No	No	No	No	No	No	No	No	No	No		No	No				No resuscitation required. Admitted to SCBU for observation as preterm, meconium and maternal labetalol, and to establish feeding.
1905	2019	1	Iatrogenic	11:44	38	5	2018-06-26	11:43	Elective caesarean	Live birth	Female	3380	39.6	9	10	No		No	No	No	No	No	No	No	No	No	No	No	No	No	No	No		No	No	2018-06-27	1
2681	2020	1	Iatrogenic	12:34	38	1	2018-09-05	02:08	Instrumental vaginal	Live birth	Male	3480		8	9	No		No	No	No	No	No	No	No	No	No	No	No	No	No	No	No		No	No	2018-09-06	1
3660	2021	1	Spontaneous	18:28	38	6	2019-01-27	18:21	Spontaneous vaginal	Live birth	Female	3080		9	10	No		No	No	No	No	No	No	No	No	No	No	No	No	No	No	No		No	No	2019-01-28	1
3339	2022	1	Spontaneous	06:08	39	6	2018-10-17	04:40	Spontaneous vaginal	Live birth	Female	3770		9	10	No		No	No	No	No	No	No	No	No	No	No	No	No	No	No	No		No	No	2018-10-18	1
4805	2023	1	Iatrogenic	18:05	39	3	2018-09-08	16:30	Spontaneous vaginal	Live birth	Female	3650		9	9	No		No	No	No	No	No	No	No	No	No	No	No	No	No	No	No		No	No	2018-09-10	2
3213	2024	1	Spontaneous	05:20	39	2	2018-12-17	04:20	Spontaneous vaginal	Live birth	Female	3430		8	10	No		No	No	No	No	No	No	No	No	No	No	No	No	No	No	No		No	No	2018-12-18	1
3119	2025	1	Spontaneous	16:14	41	1	2018-12-03	13:50	Spontaneous vaginal	Live birth	Female	3512		9	10	No		No	No	No	No	No	No	No	No	No	No	No	No	No	No	No		No	No	2018-12-04	1
2091	2026	1	Iatrogenic	20:50	37	5	2018-06-13	02:30	Instrumental vaginal	Live birth	Male	3760	97.6	9	10	No		No	No	No	No	No	No	No	No	No	No	No	No	No	No	No		No	No	2018-06-16	3
2824	2027	1	Spontaneous	10:16	39	1	2018-10-14	09:00	Spontaneous vaginal	Live birth	Male	3400		9	10	No		No	No	No	No	No	No	No	No	No	No	No	No	No	No	No		No	No	2018-10-19	5
1715	2028	1	Iatrogenic	19:45	40	5	2018-06-08	04:20	Emergency caesarean in labour	Live birth	Male	4100	97.4	9	10	No		No	No	No	No	No	No	No	No	No	No	No	No	No	No	No		No	No	2018-06-14	5
1733	2029	1	Iatrogenic	11:47	39	3	2018-07-11	11:47	Elective caesarean	Live birth	Male	3225		10	10	No		No	No	No	No	No	No	No	No	No	No	No	No	No	No	No		No	No	2018-07-12	1
1714	2030	1	Iatrogenic	21:05	36	5	2018-06-17	23:00	Spontaneous vaginal	Live birth	Male	4570	99.9	9	10	No		Yes	No	No	No	No	Yes	Yes	No	No	No	No	No	No	No	No		No	No	2018-06-28	10		Baby admitted to NICU due to difficulty with feeding and juandice. Baby was put on IV fluids and Phototheraphy. Stayed in NICU for 4 nights
3318	2031	1	Spontaneous	19:07	40	5	2018-12-23	15:40	Spontaneous vaginal	Live birth	Female	3088		8	9	No		No	No	No	No	No	No	No	No	No	No	No	No	No	No	No		No	No	2018-12-24	1
1229	2032	1	Spontaneous	13:25	40	6	2018-04-21	10:50	Spontaneous vaginal	Live birth	Male	358		10	10	No		No	No	No	No	No	No	No	No	No	No	No	No	No	No	No		No	No	2018-04-22	1
1906	2033	1	Iatrogenic	10:05	37	6	2018-07-28	03:45	Spontaneous vaginal	Live birth	Male	3320		9	10	No		No	No	No	No	No	No	No	No	No	No	No	No	No	No	No		No	No	2018-08-01	2
3189	2034	1	Iatrogenic	12:11	38	4	2018-12-12	12:11	Elective caesarean	Live birth	Female	2555		9	10	No		No	No	No	No	No	No	No	No	No	No	No	No	No	No	No		No	No	2018-12-14	2
2749	2035	1	Iatrogenic	21:04	38	5	2018-08-29	21:04	Elective caesarean	Live birth	Male	2970	12	8	9	No		No	No	No	No	No	No	No	No	No	No	No	No	No	No	No		No	No	2018-08-30	1
2914	2036	1	Spontaneous	12:10	38	4	2018-09-09	12:00	Spontaneous vaginal	Live birth	Male	3380		9	10	No		No	No	No	No	No	No	No	No	No	No	No	No	No	No	No		No	No	2018-09-09	0
4817	2037	1	Spontaneous	15:50	36	3	2018-05-28	15:50	Emergency caesarean in labour	Live birth	Female	2948		8	9	No		No	No	No	No	No	No	No	No	No	No	No	No	No	No	No		No	No	2018-05-29	1
4818	2038	1	Spontaneous	01:26	38	4	2018-06-01	23:47	Spontaneous vaginal	Live birth	Male	3196		9	10	No		No	No	No	No	No	No	No	No	No	No	No	No	No	No	No		No	No	2018-06-04	2
1372	2039	1	Iatrogenic	06:43	38	3	2018-04-16	18:40	Spontaneous vaginal	Live birth	Male	3780		9	10	No		No	No	No	No	No	No	No	No	No	No	No	No	No	No	No		No	No	2018-04-17	0
3205	2040	1	Spontaneous	23:15	39	2	2018-12-09	22:05	Spontaneous vaginal	Live birth	Male	3112		9	10	No		No	No	No	No	No	No	No	No	No	No	No	No	No	No	No		No	No	2018-12-11	2
3366	2041	1	Spontaneous	07:52	40	1	2018-11-06	01:05	Spontaneous vaginal	Live birth	Female	3360		4	8	No		No	No	No	No	No	No	No	No	No	No	No	No	No	No	No		No	No	2018-11-07	1
1933	2042	1	Iatrogenic	22:35	39	2	2018-08-01	12:05	Spontaneous vaginal	Live birth	Female	4115		9	10	No		No	No	No	No	No	No	No	No	No	No	No	No	No	No	No		No	No	2018-08-02	1
3322	2043	1	Iatrogenic	11:56	38	2	2018-11-25	11:55	Elective caesarean	Live birth	Female	3220		9	10	No		No	No	No	No	No	No	No	No	No	No	No	No	No	No	No		No	No	2018-11-27	2
1440	2044	1	Spontaneous	01:05	36	1	2018-04-01	21:45	Spontaneous vaginal	Live birth	Female	3125		9	9	No		No	No	No	No	No	No	No	No	No	No	No	No	No	No	No		No	No	2018-04-07	5
1981	2045	1	Spontaneous	06:19	37	0	2018-06-01	00:10	Spontaneous vaginal	Live birth	Male	2620		4	8	No		No	No	No	No	No	No	No	No	No	No	No	No	No	No	No		No	No	2018-06-06	5
2230	2046	1	Iatrogenic	19:50	39	3	2018-07-24	19:10	Spontaneous vaginal	Live birth	Female	3145		10	10	No		No	No	No	No	No	No	No	No	No	No	No	No	No	No	No		No	No	2018-07-25	1
4092	2047	1	Iatrogenic	07:51	41	3	2019-01-15	03:45	Spontaneous vaginal	Live birth	Male	4300		9	10	No		No	No	No	No	No	No	No	No	No	No	No	No	No	No	No		No	No	2019-01-15	0		IOL as PCR increased and reported reduced FM
4516	2048	1	Iatrogenic	01:42	37	2	2019-01-14	07:10	Spontaneous vaginal	Live birth	Male	2560		9	10	No		No	No	No	No	No	No	No	No	No	No	No	No	No	No	No		No	No	2019-01-15	0		IOL due to SGA
3459	2049	1																	No	No	No	No	No	No	No	No	No	No	No	No	No	No		No					Came from West Mid hospital #3863
2752	2050	1	Spontaneous	08:11	37	5	2018-08-20	07:55	Spontaneous vaginal	Live birth	Male	2170	2.6	9	10	No		No	No	No	No	No	No	No	No	No	No	No	No	No	No	No		No	No	2018-08-20	0
2766	2051	1	Iatrogenic	12:18	39	3	2018-08-28	12:10	Elective caesarean	Live birth	Female	3520		9	10	No		No	No	No	No	No	No	No	No	No	No	No	No	No	No	No		No	No	2018-08-29	1
2193	2052	1	Iatrogenic	00:30	38	6	2018-06-21	10:00	Spontaneous vaginal	Live birth	Male	2140	2.5	8	9	No		No	No	No	No	No	No	No	No	No	No	No	No	No	No	No		No	No	2018-06-25	2
3600	2053	1	Spontaneous	15:35	39	0	2018-11-23	15:00	Spontaneous vaginal	Live birth	Female	2658		9	10	No		No	No	No	No	No	No	No	No	No	No	No	No	No	No	No		No	No	2018-11-23	0
4064	2054	1	Spontaneous	04:08	38	6	2019-01-23	04:17	Spontaneous vaginal	Live birth	Male	2570		9	10	No		No	No	No	No	No	No	No	No	No	No	No	No	No	No	No		No	No	2019-01-26	3		mum and baby stayed in due to mums mental health baby was fine
4841	2055	1	Iatrogenic	04:49	39	3	2019-03-03	22:10	Emergency caesarean in labour	Live birth	Female	2770		9	10	No		No	No	No	No	No	No	No	No	No	No	No	No	No	No	No		No	No	2019-03-06	2		First FFN should not been run as per blood stained while taking it and sexual intercourse on the last 24h, however, they did as she was tightening regularly.
2363	2056	1	Spontaneous	18:33	40	1	2018-10-03	08:25	Emergency caesarean in labour	Live birth	Male	4320		5	9	No		No	No	No	No	No	No	No	No	No	No	No	No	No	No	No		No	No	2018-10-09	6
3003	2057	1	Spontaneous	20:07	40	2	2018-10-06	08:20	Spontaneous vaginal	Live birth	Female	3420		9	10	No		No	No	No	No	No	No	No	No	No	No	No	No	No	No	No		No	No	2018-10-08	1
3661	2058	1																	No	No	No	No	No	No	No	No	No	No	No	No	No	No		No					TOC to switzerland
2894	2059	1	Iatrogenic	12:18	37	1	2018-06-25	11:05	Spontaneous vaginal	Live birth	Male	3010				No		No	No	No	No	No	No	No	No	No	No	No	No	No	No	No		No	No	2018-06-26	1
2227	2060	1	Iatrogenic	07:10	40	1	2018-08-31	01:35	Spontaneous vaginal	Live birth	Female	3745		8	10	No		No	No	No	No	No	No	No	No	No	No	No	No	No	No	No		No	No	2018-08-31	0
2024	2061	1	Iatrogenic	21:23	37	5	2018-06-14	21:23	Elective caesarean	Live birth	Female	3220		2	7	No		No	No	No	No	No	No	No	No	No	No	No	No	No	No	No		No	No	2018-06-17	3
2803	2062	1	Spontaneous	05:31	39	5	2018-10-20	05:24	Spontaneous vaginal	Live birth	Male	2840		8	9	No	multicystic kidney on antenatal scans, for urology USS.	No	No	No	No	No	No	No	No	No	No	No	No	No	No	No		No	No	2018-10-25	5		Prolonged postnatal inpatient stay due to safeguarding issue.
1732	2063	1	Iatrogenic	01:59	35	2	2018-05-29	01:59	Emergency caesarean in labour	Live birth	Male	226		9	10	No		No	No	No	No	No	No	No	No	No	No	No	No	No	No	No		No	No	2018-06-04	6		awaiting notes
2993	2064	1	Iatrogenic	15:56	40	1	2018-10-21	23:10	Emergency caesarean in labour	Live birth	Female	3420		9	10	No		No	No	No	No	No	No	No	No	No	No	No	No	No	No	No		No	No	2018-10-29	7		Baby had intravenous antibiotics for maternal sepsis (maternal blood culture GBS positive), baby's blood culture and lumbar puncture negative.
2093	2065	1	Iatrogenic	11:56	39	0	2018-08-29	11:56	Elective caesarean	Live birth	Male	3325		10	10	No		No	No	No	No	No	No	No	No	No	No	No	No	No	No	No		No	No	2018-09-01	3		notes lost - admin still searching
1987	2066	1	Iatrogenic	00:23	34	2	2018-06-05	10:00	Spontaneous vaginal	Live birth	Male	2350		9	10	No		Yes	No	No	No	No	No	No	No	No	No	No	No	No	No	No		No	No	2018-06-27	8
1841	2067	1	Spontaneous	23:23	35	5	2018-05-08	23:23	Emergency caesarean prior to onset of labour	Live birth	Male	2115		6	7	No		No	No	No	No	No	No	No	No	No	No	No	No	No	No	No		No	No	2018-05-14	6
1841	2068	2	Spontaneous	23:24	35	5	2018-05-08	23:23	Emergency caesarean prior to onset of labour	Live birth	Male	2530		9	10	No		No	No	No	No	No	No	No	No	No	No	No	No	No	No	No		No	No	2018-05-14	6
1632	2069	1	Iatrogenic	23:37	35	5	2018-06-06	23:37	Emergency caesarean prior to onset of labour	Live birth	Male	2955		9	10	No		No	No	No	No	No	No	No	No	No	No	No	No	No	No	No		No	No	2018-06-09	3
1930	2070	1	Iatrogenic	05:00	37	3	2018-07-03	17:00	Instrumental vaginal	Live birth	Female	3380		9	10	No		No	No	No	No	No	No	No	No	No	No	No	No	No	No	No		No	No	2018-07-05	1
1930	2071	2	Iatrogenic	05:28	37	3	2018-07-03	17:00	Instrumental vaginal	Live birth	Female	2635		8	10	No		No	No	No	No	No	No	No	No	No	No	No	No	No	No	No		No	No	2018-07-05	1
1666	2072	1	Spontaneous	10:50	40	0	2018-05-25	02:00	Instrumental vaginal	Live birth	Male	2955		9	10	No		No	No	No	No	No	No	No	No	No	No	No	No	No	No	No		No	No	2018-05-27	1
4243	2073	1	Iatrogenic	15:34	38	4	2019-01-24	07:30	Spontaneous vaginal	Live birth	Male	3255		8	10	No		No	No	No	No	No	No	No	No	No	No	No	No	No	No	No		No	No	2019-01-26	2
4259	2074	1	Iatrogenic	02:20	39	1	2019-01-19	17:00	Spontaneous vaginal	Live birth	Male	3285		9	10	No		No	No	No	No	No	No	No	No	No	No	No	No	No	No	No		No	No	2019-01-23	2
3025	2076	1	Spontaneous	22:25	38	3	2018-10-22	22:40	Instrumental vaginal	Live birth	Female	3150		8	10	No		No	No	No	No	No	No	No	No	No	No	No	No	No	No	No		No	No	2018-10-31	7		postnatal IVABX for PROM.
2626	2077	1	Spontaneous	04:37	39	5	2018-10-20	03:05	Spontaneous vaginal	Live birth	Male	3620		9	9	No		No	No	No	No	No	No	No	No	No	No	No	No	No	No	No		No	No	2018-10-21	1
2632	2078	1	Spontaneous	23:03	39	5	2018-10-05	21:50	Spontaneous vaginal	Live birth	Male	3500		9	10	No		No	No	No	No	No	No	No	No	No	No	No	No	No	No	No		No	No	2018-10-06	1
2799	2079	1	Spontaneous	20:03	40	6	2018-11-13	21:50	Instrumental vaginal	Live birth	Male	2610		9	10	No		No	No	No	No	No	No	No	No	No	No	No	No	No	No	No		No	No	2018-11-17	3
3151	2080	1	Spontaneous	17:09	41	1	2018-11-08	12:57	Instrumental vaginal	Live birth	Male	3870		9	10	No		No	No	No	No	No	No	No	No	No	No	No	No	No	No	No		No	No	2018-11-09	1
2438	2081	1	Spontaneous	01:05	40	4	2018-10-07	23:43	Spontaneous vaginal	Live birth	Male	3420		8	10	No		No	No	No	No	No	No	No	No	No	No	No	No	No	No	No		No	No	2018-10-08	0
4263	2082	1	Spontaneous	06:33	39	0	2019-02-05	06:32	Elective caesarean	Live birth	Female	2550		9	10	No		No	No	No	No	No	No	No	No	No	No	No	No	No	No	No		No	No	2019-02-08	3
4911	2083	1	Iatrogenic	14:58	33	2	2019-01-28	20:30	Emergency caesarean prior to onset of labour	Live birth	Male	2530		8	7	No		Yes	Yes	No	No	No	No	No	No	No	No	No	No	No	No	No		No	No	2019-02-15	14
4174	2084	1	Iatrogenic	19:50	17	5			Spontaneous vaginal	Termination of Pregnancy	Male					Yes	t21	No	No	No	No	No	No	No	No	No	No	No	No	No	No	No		No	No	2019-01-18	1
4772	2085	1	Spontaneous	22:06	32	6	2019-02-03	18:30	Emergency caesarean prior to onset of labour	Live birth	Female	1400		9	10	No		Yes	No	No	No	No	No	No	No	No	No	No	No	No	No	No		No	No	2019-02-20	17		Discharged on the 31/01/2019 and came back to triage on the 03/02/2019 as per having regular contractions and SROM. cervical suture from the 23/11/18. Laser tto before cervical suture. MgSO4 03/02/2019 @21:00. Twin 1 admitted due to prematurity and IUGR.
4772	2086	2	Spontaneous	22:08	32	6	2019-02-03	18:30	Emergency caesarean prior to onset of labour	Live birth	Female	1860		9	10	No		Yes	No	No	No	No	No	No	No	No	No	No	No	No	No	No		No	No	2019-02-18	15		Admitted in NICU due to prematurity and sepsis suspected.
3360	2087	1	Spontaneous	21:15	40	5	2018-11-20	11:50	Spontaneous vaginal	Live birth	Male	4755		2	7	No		No	No	No	No	No	No	No	No	No	No	No	No	No	No	No		No	No	2018-11-22	2
2974	2088	1	Iatrogenic	23:43	41	1	2018-11-13	22:32	Emergency caesarean prior to onset of labour	Live birth	Male	3410		9	10	No		No	No	No	No	No	No	No	No	No	No	No	No	No	No	No		No	No	2018-11-15	2
4565	2089	1	Iatrogenic	01:22	38	6	2019-02-05	14:20	Spontaneous vaginal	Live birth	Male	3980		7	9	No		No	No	No	No	No	No	No	No	No	No	No	No	No	No	No		No	No	2019-02-07	1
2128	2090	1	Spontaneous	11:24	38	3	2018-09-23	11:20	Emergency caesarean in labour	Live birth	Female	3610		9	10	No		No	No	No	No	No	No	No	No	No	No	No	No	No	No	No		No	No	2018-09-24	1
2642	2091	1	Spontaneous	18:28	39	6	2018-11-15	18:24	Spontaneous vaginal	Live birth	Male	3755		9	9	No		No	No	No	No	No	No	No	No	No	No	No	No	No	No	No		No	No	2018-11-16	1
1963	2092	1	Iatrogenic	07:05	41	4	2018-09-24	07:45	Emergency caesarean in labour	Live birth	Female	4010		9	9	No		No	No	No	No	No	No	No	No	No	No	No	No	No	No	No		No	No	2018-09-26	1
3509	2093	1	Spontaneous	12:29	41	0	2019-02-02	04:27	Instrumental vaginal	Live birth	Female	3200		9	10	No		No	No	No	No	No	No	No	No	No	No	No	No	No	No	No		No	No	2019-02-07	5
3782	2094	1	Spontaneous	03:58	40	0	2019-02-05	03:58	Spontaneous vaginal	Live birth	Female	3300		4	9	No		Yes	No	No	No	No	No	No	No	No	No	No	No	No	No	No		No	No	2019-02-07	2		Admitted to NICU due to poor condition at birth but discharged <24hours.
2545	2095	1	Spontaneous	08:31	39	1	2018-10-03	05:10	Spontaneous vaginal	Live birth	Female	3320		9	10	No		No	No	No	No	No	No	No	No	No	No	No	No	No	No	No		No	No
4426	2096	1	Iatrogenic	14:20	39	6	2019-02-04	14:20	Elective caesarean	Live birth	Female	3740		9	10	No		No	No	No	No	No	No	No	No	No	No	No	No	No	No	No		No	No	2019-02-07	3
2809	2097	1	Iatrogenic	08:14	39	5	2018-10-29	23:45	Spontaneous vaginal	Live birth	Male	3190		9	10	No		No	No	No	No	No	No	No	No	No	No	No	No	No	No	No		No	Yes	2018-10-31	1
[truncated: 1,321 more rows]
